# Supplementary material for: Dynamic Characterization of Antioxidant-Related, Non-Volatile, and Volatile Metabolite Profiles of Cherry Tomato During Ripening
Source: Antioxidants (Basel). 2025 Nov 13;14(11):1359. doi: 10.3390/antiox14111359 (PMC12649427; doi:10.3390/antiox14111359)
Supplement: Supplementary file 1 [file antioxidants-14-01359-s001.zip]

Archive with 2 entries (2 files):
- Supplementary Table.xlsx
- supplementary figure 2.pdf
