# Supplementary material for: Dynamic Characterization of Antioxidant-Related, Non-Volatile, and Volatile Metabolite Profiles of Cherry Tomato During Ripening
Source: Antioxidants (Basel). 2025 Nov 13;14(11):1359. doi: 10.3390/antiox14111359 (PMC12649427; doi:10.3390/antiox14111359)
Supplement: Supplementary file 1 [file antioxidants-14-01359-s001.zip › Supplementary Table.xlsx]

## Sheet: S1
Index	Platform	Compounds	Class I	Class II	Formula	Q1 (Da)	Q3 (Da)	Molecular weight (Da)	Quantitative ion	Qualitative ion	Ionization model	NIST_RI	Level	CAS	Odor	Threshold	cpd_ID	GRS-1	GRS-2	GRS-3	RRS-1	RRS-2	RRS-3	QC01	QC02	QC03	kegg_map	mw_cpd_ID	mw_map	VIP	P-value	FDR	Fold_Change	Log2FC	Type
Wcfp008029	UPLC-MS/MS	Dihydrosphingosine	Lipids	Sphingolipids	C18H39NO2	302.3	60.04	301.298	-	-	[M+H]+	-	1	764-22-7	-	-	C00836	165866	192285	329861	42715.4	31753.4	33000.3	131526	139423	132303	ko00600,ko01100	C00836	-	1.24402	0.0619603	0.129255	0.156202	-2.67851	down
pmp001251	UPLC-MS/MS	LysoPC 18:2(2n isomer)	Lipids	LPC	C26H50NO7P	520.34	184.07	519.332	-	-	[M+H]+	-	1	-	-	-	-	508808	434651	413664	358957	243203	321799	332350	345940	341677	-	-	-	1.06187	0.033221	0.0914884	0.680822	-0.554651	insig
Lmhp007840	UPLC-MS/MS	LysoPC 19:2	Lipids	LPC	C27H52NO7P	534.36	184.07	533.348	-	-	[M+H]+	-	2	-	-	-	-	69532.9	78132.6	68897	98954.1	48967.2	130296	66996.3	68623	79725.1	-	-	-	0.366009	0.47756	0.554701	1.2847	0.361426	insig
Qmjp012113	UPLC-MS/MS	Hypericumoxide N	Others	Others	C34H52O6	557.38	465.33	556.376	-	-	[M+H]+	-	3	-	-	-	-	21740	16266.7	20746.3	30032.3	22032.9	20702.2	19864.6	24760.6	24417.5	-	-	-	0.749781	0.253809	0.342657	1.23853	0.308632	insig
FQtp008495	UPLC-MS/MS	13-Hydroxygermacrone*	Terpenoids	Sesquiterpenoids	C15H22O2	235.17	179.11	234.162	-	-	[M+H]+	-	1	-	-	-	C17491	165258	174813	194276	184609	185236	146180	144654	147037	140462	-	C17491	-	0.269343	0.716276	0.772312	0.965712	-0.0503353	insig
pmb2319	UPLC-MS/MS	LysoPC 15:0*	Lipids	LPC	C23H48NO7P	482.32	184.07	481.317	-	-	[M+H]+	-	1	108273-89-8	-	-	-	131942	103795	123749	279649	142986	245852	139839	169685	176257	-	-	-	1.03316	0.123856	0.201047	1.85956	0.89496	insig
pmb0168	UPLC-MS/MS	PC(16:1/14:1)	Lipids	PC	C38H70NO8P	700.49	184.07	699.484	-	-	[M+H]+	-	3	-	-	-	-	109806	108948	188186	97259.2	101497	60853.7	163745	174950	166851	-	-	-	0.860437	0.194701	0.282468	0.637955	-0.648472	insig
Hmlp008487	UPLC-MS/MS	Blumenol C	Terpenoids	Monoterpenoids	C13H22O2	211.17	81.07	210.162	-	-	[M+H]+	-	3	36151-02-7	-	-	-	122139	135778	132900	115519	143498	124217	123959	123762	134950	-	-	-	0.208328	0.802673	0.844367	0.980596	-0.0282697	insig
Wasdp05532	UPLC-MS/MS	5-hydroxy-4a-methyl-4,4a,5,6,7,8-hexahydronaphthalen-2(3h)-one	Terpenoids	Monoterpenoids	C11H16O2	181.12	107.09	180.115	-	-	[M+H]+	-	1	4242-00-6	-	-	-	133296	122048	163363	1.52195e+06	1.45042e+06	1.48835e+06	741011	831997	754623	-	-	-	1.27895	5.53992e-06	0.00412308	10.6536	3.41326	up
Wcfp004977	UPLC-MS/MS	Malonyltryptophan	Amino acids and derivatives	Amino acids and derivatives	C14H14N2O5	291.1	245.09	290.09	-	-	[M+H]+	-	1	-	-	-	-	21798.5	29668.8	25766	128651	158426	139230	57340	53515.5	70188	-	-	-	1.27059	0.00357499	0.0342427	5.51974	2.4646	up
Lafp004228	UPLC-MS/MS	(6R,9R)-3-Oxo-α-ionol-β-D-glucoside	Terpenoids	Sesquiterpenoids	C19H30O7	371.21	209.15	370.199	-	-	[M+H]+	-	3	-	-	-	-	66431	106050	80280	36628.2	60438.5	47598.8	52455.8	70391	116124	-	-	-	1.05197	0.0694689	0.137371	0.572342	-0.80505	insig
HX1376	UPLC-MS/MS	Cedrecoumarin A	Lignans and Coumarins	Coumarins	C14H12O4	245.09	159.09	244.074	-	-	[M+H]+	-	2	-	-	-	-	440498	419061	323677	1.70879e+06	1.16696e+06	1.40527e+06	766330	844613	1124403	-	CM01393	MetMap129	1.25082	0.0181647	0.0676692	3.61805	1.85521	up
pmp001030	UPLC-MS/MS	Yibeinoside A	Alkaloids	Steroid alkaloids	C33H53NO7	576.39	576.39	575.382	-	-	[M+H]+	-	3	98985-24-1	-	-	-	3.92885e+07	3.05293e+07	3.00632e+07	5.93643e+06	1.51046e+07	6.41993e+06	4.01478e+07	4.174e+07	4.22787e+07	-	-	-	1.16839	0.00465377	0.0382715	0.274936	-1.86283	down
Lmlp005572	UPLC-MS/MS	Galangin 7-glucoside	Flavonoids	Flavonols	C21H20O10	433.11	271.06	432.106	-	-	[M+H]+	-	3	-	-	-	-	45949.5	28771.3	19941.8	147527	66158.5	107702	39580.2	57984	52447.5	-	-	-	1.12822	0.0727067	0.142026	3.39509	1.76345	up
Wbmp010456	UPLC-MS/MS	Macrophypene B	Terpenoids	Ditepenoids	C18H28O2	277.22	93.07	276.209	-	-	[M+H]+	-	3	-	-	-	-	100849	108508	101517	127583	72381.4	117933	94792.1	92253.7	109157	-	-	-	0.0224404	0.903738	0.925181	1.02259	0.0322315	insig
pma1303	UPLC-MS/MS	LysoPC 16:2*	Lipids	LPC	C24H46NO7P	492.31	184.07	491.301	-	-	[M+H]+	-	1	-	-	-	-	36784.7	62524	65237	131246	66878	132254	63257.6	60742.6	60455.8	-	-	-	0.97148	0.109939	0.184177	2.00782	1.00563	insig
Lmhp008833	UPLC-MS/MS	LysoPC 16:1(2n isomer)*	Lipids	LPC	C24H48NO7P	494.32	184.07	493.317	-	-	[M+H]+	-	1	-	-	-	-	1.09904e+06	1.09817e+06	1.32716e+06	3.33479e+06	1.72989e+06	2.13376e+06	1.50273e+06	1.76326e+06	1.77094e+06	-	-	-	1.10046	0.122882	0.199676	2.04248	1.03032	up
Hmlp013407	UPLC-MS/MS	β-Eudesmol	Terpenoids	Sesquiterpenoids	C15H26O	223.21	111.08	222.198	-	-	[M+H]+	-	3	473-15-4	-	-	C09664	55257.7	50355.5	50742.4	53907.5	52954	54426.6	49763.9	50527.9	50388.6	-	C09664	-	0.599765	0.407659	0.492889	1.03155	0.0448094	insig
Lmhp008763	UPLC-MS/MS	LysoPE 16:1(2n isomer)*	Lipids	LPE	C21H42NO7P	452.28	311.26	451.27	-	-	[M+H]+	-	1	-	-	-	-	100947	117570	131279	351028	197093	245615	157504	187345	178180	-	-	-	1.16236	0.0777803	0.149004	2.26914	1.18215	up
Hmhp006417	UPLC-MS/MS	Scuteamoenoside	Flavonoids	Flavones	C22H24O11	465.12	433.11	464.132	-	-	[M+H]+	-	3	123914-35-2	-	-	-	100518	86180.9	123641	83970.7	82444.2	93453.8	104418	117281	98562	-	-	-	0.765966	0.259361	0.346552	0.837368	-0.256067	insig
Wacyp06135	UPLC-MS/MS	3,7-Dimethyl-2,6-Octadienyl 6-O-(beta-D-Xylopyranosyl)-beta-D-glucopyranoside	Terpenoids	Monoterpenoids	C21H36O10	466.26	81.07	448.231	-	-	[M+NH4]+	-	3	-	-	-	-	3.42415e+06	3.24989e+06	2.93055e+06	1.78047e+06	1.97274e+06	1.95907e+06	2.12041e+06	2.67223e+06	2.39449e+06	-	-	-	1.25204	0.00537767	0.0399235	0.594745	-0.749656	insig
Lcfp090372	UPLC-MS/MS	Feruloyldehydrotyramine*	Alkaloids	Phenolamine	C18H17NO4	312.123	177.058	311.116	-	-	[M+H]+	-	1	-	-	-	-	94790.5	50430.5	60090.8	420046	306652	147752	205736	181814	187762	-	-	-	1.14038	0.101865	0.174854	4.25913	2.09056	up
Safp009587	UPLC-MS/MS	Botryllamide F*	Alkaloids	Alkaloids	C18H17NO4	312.12	177.06	311.116	-	-	[M+H]+	-	1	724434-04-2	-	-	-	94790.5	50430.5	60090.8	420046	306652	147752	205736	181814	187762	-	-	-	1.14038	0.101865	0.174854	4.25913	2.09056	up
Cmyp007180	UPLC-MS/MS	Dihydroactinidiolide	Others	Lactones	C11H16O2	181.12	107.09	180.115	-	-	[M+H]+	-	1	17092-92-1	-	-	-	123373	137133	149969	1.57102e+06	1.57167e+06	1.60579e+06	745308	854815	802135	-	-	-	1.28044	3.13831e-07	0.000467138	11.5682	3.5321	up
Lmfp004948	UPLC-MS/MS	δ-Tomatine	Alkaloids	Steroid alkaloids	C33H55NO7	578.41	255.21	577.398	-	-	[M+H]+	-	1	99304-79-7	-	-	-	4.59791e+06	5.52233e+06	5.46141e+06	93062.3	282831	112168	4.16284e+06	4.3356e+06	4.6634e+06	-	CM00013	MetMap102	1.25943	0.00257382	0.0294182	0.0313228	-4.99664	down
zjbp120113	UPLC-MS/MS	Soladulcidine	Alkaloids	Steroid alkaloids	C27H45NO2	416.35	161.13	415.345	-	-	[M+H]+	-	1	511-98-8	-	-	-	2903569	3.82316e+06	4912634	168609	443754	181553	1.8235e+06	2.77938e+06	3.50089e+06	-	-	-	1.24515	0.022685	0.0752041	0.0682095	-3.87388	down
Rfp90372	UPLC-MS/MS	Feruloyl dehydrotyramine	Alkaloids	Phenolamine	C18H17N1O4	312.123	177.058	311.116	-	-	[M+H]+	-	3	-	-	-	-	94790.5	50430.5	60090.8	420046	306652	147752	205736	181814	187762	-	-	-	1.14038	0.101865	0.174854	4.25913	2.09056	up
Wafp004987	UPLC-MS/MS	N-Feruloylphenylacetamide*	Alkaloids	Phenolamine	C18H17NO4	312.12	177.06	311.116	-	-	[M+H]+	-	1	-	-	-	-	94790.5	50430.5	60090.8	420046	306652	147752	205736	181814	187762	-	-	-	1.14038	0.101865	0.174854	4.25913	2.09056	up
pmp000756	UPLC-MS/MS	Ruscogenin-1-O-carboxyglucosyl(1,2)rhamnoside	Steroids	Steroidal saponins	C41H64O14	781.44	619.4	780.43	-	-	[M+H]+	-	3	-	-	-	-	64438.5	54045.5	67828.3	54719.5	61208.2	35933.5	52576.3	84928	61113.8	-	-	-	0.689328	0.273134	0.359946	0.81509	-0.294969	insig
MW0153677	UPLC-MS/MS	Met-Thr-His	Amino acids and derivatives	Amino acids and derivatives	C15H25N5O5S1	388.16	127.04	387.158	-	-	[M+H]+	-	3	-	-	-	-	59132.5	91306.2	86529	1.22636e+06	1.50391e+06	1431004	327174	515813	762813	-	-	-	1.27407	0.00360026	0.0342427	17.5605	4.13426	up
MWSmce328	UPLC-MS/MS	Isochlorogenic acid C	Phenolic acids	Phenolic acids	C25H24O12	517.13	163.04	516.127	-	-	[M+H]+	-	1	57378-72-0	-	-	-	1.8507e+06	785709	578642	1.73083e+07	1.97161e+07	2.07282e+07	1.02973e+07	9.92418e+06	1.42082e+07	-	-	-	1.2506	0.00104196	0.0190324	17.9632	4.16697	up
MWSmce602	UPLC-MS/MS	Peiminine	Alkaloids	Steroid alkaloids	C27H43NO3	430.33	412.33	429.324	-	-	[M+H]+	-	2	18059-10-4	-	-	C10808	180763	239015	254906	230349	163811	120954	125965	134934	180778	-	C10808	-	0.73096	0.251568	0.340572	0.76349	-0.38932	insig
Lcfp005110	UPLC-MS/MS	Soladunalinidine	Alkaloids	Steroid alkaloids	C27H46N2O	415.37	397.33	414.361	-	-	[M+H]+	-	3	-	-	-	-	461934	348848	517040	398272	402061	213478	307561	345011	337607	-	-	-	0.673436	0.261762	0.348509	0.763515	-0.389272	insig
Lcfp100587	UPLC-MS/MS	Korsinamine	Alkaloids	Steroid alkaloids	C29H45NO4	472.34	412.32	471.335	-	-	[M+H]+	-	1	-	-	-	-	3.28837e+06	2.34798e+06	4.351e+06	294301	474752	231201	1.65811e+06	1.90665e+06	2.05967e+06	-	-	-	1.24662	0.0335884	0.0918268	0.100152	-3.31974	down
Ladp003034	UPLC-MS/MS	(25R)-5β-spirostan-1β,3β-diol-3-O-β-D-glucopyranosyl-(1→6)-β-D-glucopyranoside	Steroids	Steroidal saponins	C39H64O14	757.43	595.39	756.43	-	-	[M+H]+	-	2	-	-	-	-	25979.8	65577.8	76753.5	134294	126444	136958	49417.8	61146.3	90310.5	-	-	-	1.04148	0.0338131	0.0920124	2.36286	1.24054	up
Zjmp101936	UPLC-MS/MS	Spirost-5-ene-3,14-diol-3-O-rhamnosyl(1→2)[xylosyl(1→4)]glucoside	Steroids	Steroidal saponins	C44H70O17	871.47	709.42	870.461	-	-	[M+H]+	-	3	-	-	-	-	33116.3	12668.7	24932.5	27731.5	28456.5	19282	18903.5	25973.5	37584	-	-	-	0.262108	0.82694	0.864215	1.0672	0.093836	insig
Lcfp109487	UPLC-MS/MS	Aferoside C	Steroids	Steroidal saponins	C38H60O12	709.42	415.32	708.409	-	-	[M+H]+	-	1	-	-	-	-	472203	521321	845872	609588	613376	662645	447882	738259	687952	-	-	-	0.199836	0.908009	0.928596	1.02512	0.035799	insig
Wagp005779	UPLC-MS/MS	3-Oxo-Alpha-Ionol 3'-(6''-Malonyl)Glucoside	Terpenoids	Sesquiterpenoids	C22H32O10	457.21	191.14	456.2	-	-	[M+H]+	-	2	-	-	-	-	1283589	1.41374e+06	1776487	1.52666e+06	1.38115e+06	1445264	1.1946e+06	1362724	1.43613e+06	-	-	-	0.122177	0.81447	0.85318	0.973012	-0.0394704	insig
Lacp005577	UPLC-MS/MS	3-(3'-Hydroxybutyl)-2,4,4-trimethylcyclohexa-2,5-dienone malonyl glucoside	Terpenoids	Sesquiterpenoids	C22H32O10	457.2	133.1	456.199	-	-	[M+H]+	-	2	-	-	-	-	560157	829903	983770	884420	518551	634408	611739	679343	651708	-	-	-	0.407638	0.532906	0.604827	0.858266	-0.220503	insig
Wamxp05123	UPLC-MS/MS	(3R)-Hydroxy-Beta-Ionone Malonylglucoside	Terpenoids	Monoterpenoids	C22H32O10	457.21	209.15	456.2	-	-	[M+H]+	-	2	-	-	-	-	644885	626518	619636	758095	675675	838391	481929	674506	603218	-	-	-	1.05064	0.110338	0.184379	1.20154	0.264885	insig
MWSmce265	UPLC-MS/MS	Decursinol	Lignans and Coumarins	Coumarins	C14H14O4	247.09	229.09	246.089	-	-	[M+H]+	-	3	23458-02-8	-	-	C09259	30728.6	40583	39946.8	8911.81	19858.5	11718.7	17509.6	22898.2	25891	-	C09259	-	1.16066	0.00672296	0.0430414	0.363919	-1.45831	down
pmp000604	UPLC-MS/MS	Rubrofusarin-6-O-glucoside*	Others	Ketone compounds	C21H22O10	435.13	273.07	434.121	-	-	[M+H]+	-	3	132922-80-6	-	-	-	204010	148941	166640	86263.5	101040	143953	109651	137068	114250	-	-	-	1.01443	0.0574448	0.122854	0.637533	-0.649428	insig
Wdhp006324	UPLC-MS/MS	3-(4-hydroxyphenyl)-n-[2-(4-hydroxyphenyl)ethyl]prop-2-enimidic acid	Alkaloids	Isoquinoline alkaloids	C17H17NO3	284.13	121.07	283.121	-	-	[M+H]+	-	1	-	-	-	-	52488	147702	184212	552452	324177	419216	189218	249376	258437	-	-	-	1.07979	0.0249855	0.0782966	3.37107	1.75321	up
Wagp006039	UPLC-MS/MS	2-Hexylphosphoric Acid	Others	Others	C6H15O4P	183.08	98.98	182.071	-	-	[M+H]+	-	2	-	-	-	-	199313	133716	155972	205963	213877	215365	111416	109237	161734	-	-	-	0.984719	0.124008	0.201184	1.29898	0.377382	insig
Zmwp005562	UPLC-MS/MS	cis-N-p-Coumaroyltyramine*	Alkaloids	Phenolamine	C17H17NO3	284.13	147.04	283.121	-	-	[M+H]+	-	1	-	-	-	-	90693	200410	396823	925919	498976	729975	329631	411589	375491	-	-	-	1.03599	0.0372197	0.0971955	3.13241	1.64727	up
Zjzp081806	UPLC-MS/MS	Sarsasapogenin-Glc*	Steroids	Steroidal saponins	C33H54O8	579.39	273.22	578.382	-	-	[M+H]+	-	3	-	-	-	-	1.52125e+07	1.76288e+07	1.28819e+07	1.80804e+07	1.43417e+07	1.49697e+07	1.4819e+07	1.45481e+07	2.02705e+07	-	-	-	0.208779	0.772292	0.818773	1.03649	0.0517091	insig
Lmyp004963	UPLC-MS/MS	Apigenin-6-C-(2''-rhamnosyl)glucoside	Flavonoids	Flavones	C27H30O14	579.17	415.11	578.164	-	-	[M+H]+	-	3	-	-	-	-	24268.5	38540	30184.2	51722.2	40150.8	51199.2	29207.7	41170.2	49298.2	-	-	-	1.03941	0.0411694	0.10239	1.53853	0.621554	insig
Zjxp101233	UPLC-MS/MS	Tigogenin-3-O-glucosyl(1→2)[glucosyl(1→3)]glucosyl(1→4)galactoside (Macrostemonoside A)*	Steroids	Steroidal saponins	C51H84O23	1065.55	417.34	1064.54	-	-	[M+H]+	-	1	143049-26-7	-	-	-	2.80326e+06	4.20076e+06	2.79002e+06	3.59997e+06	2.90178e+06	2.99569e+06	2.86569e+06	3.20594e+06	3.01687e+06	-	-	-	0.0784343	0.861126	0.891367	0.969716	-0.0443653	insig
Qmqp101713	UPLC-MS/MS	Loliolide	Terpenoids	Monoterpenoids	C11H16O3	197.12	133.1	196.11	-	-	[M+H]+	-	3	5989-02-6	-	-	-	50774.3	58194.5	55761	137288	95947.5	132044	90118.5	96524.2	102544	-	-	-	1.22535	0.032751	0.0909513	2.21744	1.1489	up
Qmfp090713	UPLC-MS/MS	Neotigogenin-glucose-glucoside	Steroids	Steroidal saponins	C39H64O13	741.44	417.34	740.435	-	-	[M+H]+	-	1	-	-	-	-	703282	829657	681335	888524	897531	769975	340322	471413	825910	-	-	-	0.861683	0.140273	0.220981	1.15434	0.207072	insig
Wbjp004862	UPLC-MS/MS	Tomatonin*	Steroids	Steroidal saponins	C45H74O18	903.5	741.45	902.487	-	-	[M+H]+	-	1	55826-88-5	-	-	-	498729	480058	510316	461855	199927	418936	328645	535381	544732	-	-	-	0.748765	0.234286	0.323953	0.725751	-0.462453	insig
Zjzp081834	UPLC-MS/MS	iso-Timosaponin C*	Steroids	Steroidal saponins	C45H74O18	903.5	417.34	902.487	-	-	[M+H]+	-	1	-	-	-	-	837624	1.32216e+06	1.00344e+06	996340	291464	1.07637e+06	918607	1009233	724049	-	-	-	0.552408	0.418448	0.502711	0.747392	-0.420063	insig
Zjxp101220	UPLC-MS/MS	Furost-20(22)-ene-3,26-diol-3-O-glucosyl(1→2)galactoside-26-O-glucoside (Macrostemonoside F)	Steroids	Steroidal saponins	C45H74O18	903.49	417.34	902.487	-	-	[M+H]+	-	3	-	-	-	-	837624	1.32216e+06	1.00344e+06	669548	291464	1.07637e+06	626423	1009233	724049	-	-	-	0.726634	0.245946	0.335401	0.644082	-0.634684	insig
zjbp120104	UPLC-MS/MS	Tigogenin-3-O-glucotrioside*	Steroids	Steroidal saponins	C45H74O18	903.49	741.43	902.487	-	-	[M+H]+	-	1	-	-	-	-	498729	480058	510316	461855	199927	418936	328645	535381	544732	-	-	-	0.748765	0.234286	0.323953	0.725751	-0.462453	insig
Safp012848	UPLC-MS/MS	capsicoside A2*	Steroids	Steroidal saponins	C33H54O8	579.386	273.22	578.382	-	-	[M+H]+	-	3	-	-	-	-	1.52125e+07	1.76288e+07	1.28819e+07	1.80804e+07	1.43417e+07	1.49697e+07	1.4819e+07	1.45481e+07	2.02705e+07	-	-	-	0.208779	0.772292	0.818773	1.03649	0.0517091	insig
Lajp005820	UPLC-MS/MS	Gardenin A glucoside	Flavonoids	Flavones	C27H32O14	581.18	419.13	580.179	-	-	[M+H]+	-	3	-	-	-	-	152227	189710	216471	228454	225248	253963	178012	199938	325497	-	-	-	0.953187	0.0988262	0.171149	1.26729	0.341746	insig
HX1340	UPLC-MS/MS	epiloliolide	Others	Others	C11H16O3	197.12	133.1	196.11	-	-	[M+H]+	-	3	-	-	-	-	50774.3	58194.5	55761	137288	95947.5	132044	90118.5	96524.2	102544	-	-	-	1.22535	0.032751	0.0909513	2.21744	1.1489	up
Zjzp081828	UPLC-MS/MS	Furost-20(22)-en-3,26-diol-3-O-glucosyl(1→2)galactoside-26-O-glucoside (Timosaponin B-III,Anemarrhenasaponin IV,Pseudoprototimosaponin A-III)*	Steroids	Steroidal saponins	C45H74O18	903.5	741.45	902.487	-	-	[M+H]+	-	1	139051-27-7	-	-	-	498729	480058	510316	461855	199927	418936	328645	535381	544732	-	-	-	0.748765	0.234286	0.323953	0.725751	-0.462453	insig
Cmlp005083	UPLC-MS/MS	Furost-5-ene-3,22,26-triol-3-O-rhamnosyl(1→4)glucoside-26-O-glucoside (Asparasaponin II)*	Steroids	Steroidal saponins	C45H74O18	903.49	741.44	902.487	-	-	[M+H]+	-	1	-	-	-	C17470	498729	480058	510316	461855	199927	418936	328645	535381	544732	-	C17470	-	0.748765	0.234286	0.323953	0.725751	-0.462453	insig
Zjxp101221	UPLC-MS/MS	Spirost-3-O-glucosyl(1→2)glucosyl(1→4)galactoside*	Steroids	Steroidal saponins	C45H74O18	903.49	417.34	902.487	-	-	[M+H]+	-	1	-	-	-	-	837624	1.32216e+06	1.00344e+06	996340	291464	1.07637e+06	918607	1009233	724049	-	-	-	0.552408	0.418448	0.502711	0.747392	-0.420063	insig
Zjhp082613	UPLC-MS/MS	Diosgenin-Glc	Steroids	Steroidal saponins	C33H52O8	577.37	415.32	576.366	-	-	[M+H]+	-	3	-	-	-	-	695365	651791	597438	717809	709112	706288	596051	585685	863322	-	-	-	0.939505	0.154759	0.236994	1.09699	0.133556	insig
Zjhp082616	UPLC-MS/MS	Diosgenin-Gal*	Steroids	Steroidal saponins	C33H52O8	577.37	271.21	576.366	-	-	[M+H]+	-	3	-	-	-	-	717860	819604	1.14479e+06	1.02832e+06	1.17246e+06	908986	1050429	814025	1099344	-	-	-	0.583916	0.406179	0.491542	1.15938	0.213358	insig
Zjhp082626	UPLC-MS/MS	Yamogenin-Glc-Glc*	Steroids	Steroidal saponins	C39H62O13	739.42	577.37	738.419	-	-	[M+H]+	-	2	-	-	-	-	465148	862094	618639	1276020	1248123	916679	630744	829221	1.02636e+06	-	-	-	1.04132	0.0379897	0.0975744	1.76826	0.82233	insig
Jmyp004233	UPLC-MS/MS	Spirost-5-en-3-ol-3-O-glucosyl(1→4)galactoside*	Steroids	Steroidal saponins	C39H62O13	739.43	577.37	738.419	-	-	[M+H]+	-	2	-	-	-	-	465148	862094	618639	1276020	1248123	916679	630744	829221	1.02636e+06	-	-	-	1.04132	0.0379897	0.0975744	1.76826	0.82233	insig
Salp005010	UPLC-MS/MS	germidine	Alkaloids	Steroid alkaloids	C34H53NO10	636.38	558.35	635.367	-	-	[M+H]+	-	3	465-77-0	-	-	-	836509	709789	1.09402e+06	35201.5	33724.5	26467	394811	560413	437089	-	-	-	1.2764	0.0172518	0.066355	0.0361294	-4.79068	down
Qabp004989	UPLC-MS/MS	Dehydroxy Epiruscogenin-glucose-glucose-glucose-glucoside*	Steroids	Steroidal saponins	C51H82O23	1063.53	577.37	1062.52	-	-	[M+H]+	-	2	-	-	-	-	746319	1.0004e+06	893155	1.02916e+06	548422	577135	815182	818822	1.08229e+06	-	-	-	0.617776	0.420236	0.504047	0.816223	-0.292966	insig
Hmdp003288	UPLC-MS/MS	Trillin-6'-O-sophorotrioside*	Steroids	Steroidal saponins	C51H82O23	1063.53	577.37	1062.52	-	-	[M+H]+	-	2	-	-	-	-	1.06116e+06	1.33071e+06	1.32539e+06	1.53863e+06	797962	754958	1.11453e+06	1.03534e+06	1308620	-	-	-	0.564705	0.505875	0.579948	0.831674	-0.26591	insig
Lhzp102628	UPLC-MS/MS	3-Epidiosgenin-3-O-glucoside*	Steroids	Steroidal saponins	C33H52O8	577.37	271.21	576.366	-	-	[M+H]+	-	3	-	-	-	-	717860	819604	1.14479e+06	1.02832e+06	1.17246e+06	908986	1050429	814025	1099344	-	-	-	0.583916	0.406179	0.491542	1.15938	0.213358	insig
Zjzp081862	UPLC-MS/MS	Diosgenin-Glc-Glc-Glc-Glc	Steroids	Steroidal saponins	C51H82O23	1063.54	415.33	1062.52	-	-	[M+H]+	-	2	-	-	-	-	198736	186324	181493	202966	95646.2	159557	150376	204197	210542	-	-	-	0.638386	0.365959	0.453495	0.808697	-0.306329	insig
Lskp211249	UPLC-MS/MS	epieudesmin	Lignans and Coumarins	Lignans	C22H26O6	387.18	137.06	386.173	-	-	[M+H]+	-	3	-	-	-	-	59487.7	51246.3	84734.5	90989	50354	66984.3	58651.8	69339	77202.5	-	-	-	0.164731	0.796301	0.838553	1.06578	0.0919154	insig
Lajp006054	UPLC-MS/MS	Gardenin E 5-glucoside	Flavonoids	Flavones	C25H28O14	553.16	391.11	552.148	-	-	[M+H]+	-	3	-	-	-	-	76886	90245	74618	31078.8	18839.5	58162.3	57779.8	68066.5	62639.7	-	-	-	1.0342	0.0458719	0.107953	0.447077	-1.1614	down
mws1308	UPLC-MS/MS	Tomatine	Alkaloids	Steroid alkaloids	C50H83NO21	1034.55	1034.55	1033.55	-	-	[M+H]+	-	2	17406-45-0	-	-	C10827	5.46379e+07	4.63685e+07	4.79013e+07	3.23765e+06	1.43446e+07	4.63882e+06	4.01622e+07	5.51331e+07	4.37612e+07	ko00996	C10827	MetMap101,MetMap102	1.1794	0.000947819	0.0183824	0.149227	-2.74442	down
Wagp004981	UPLC-MS/MS	Limocitrin 3-Glucoside*	Flavonoids	Flavonols	C23H24O13	509.13	347.08	508.122	-	-	[M+H]+	-	3	-	-	-	-	65117	63329.5	17334	75962.8	91075.3	117006	59640.3	87376.3	76038.2	-	-	-	0.853372	0.0838723	0.155666	1.94844	0.962317	insig
Rfp96127	UPLC-MS/MS	Furost-20(22)-en-3,26-diol-Glc-Glc	Steroids	Steroidal saponins	C39H64O13	741.45	417.34	740.435	-	-	[M+H]+	-	3	-	-	-	-	292196	257966	401938	383619	317708	398050	230508	416015	302902	-	-	-	0.600358	0.394743	0.481225	1.15468	0.207499	insig
Qmfp090707	UPLC-MS/MS	Neotigogenin-3-O-glucosyl(1→2)glucosyl(1→4)galactoside (Tomatoside B)	Steroids	Steroidal saponins	C45H74O18	903.49	579.39	902.487	-	-	[M+H]+	-	3	-	-	-	-	224082	330646	298663	301090	209806	265318	268339	328374	346506	-	-	-	0.369401	0.567634	0.637197	0.909564	-0.136753	insig
Qadp004838	UPLC-MS/MS	Aspidistrin	Steroids	Steroidal saponins	C50H80O22	1033.52	577.37	1032.51	-	-	[M+H]+	-	3	-	-	-	-	31601.7	44012.5	46003.5	55930.5	59974.5	66781.8	18574.5	22536.5	43745	-	-	-	1.08569	0.0252796	0.0788861	1.50214	0.587018	insig
Lahp005282	UPLC-MS/MS	Tigogenin xylosyl glucosyl glucoside	Steroids	Steroidal saponins	C44H72O17	873.49	711.43	872.477	-	-	[M+H]+	-	3	-	-	-	-	56848	53240.5	34857	65579.7	44002.3	58570.8	45562.2	44691	41203.2	-	-	-	0.484015	0.453135	0.533616	1.16011	0.214262	insig
Wagp005869	UPLC-MS/MS	3-Hydroxy-beta-ionol 3-(6''-Malonyl)Glucoside	Others	Others	C22H34O10	459.22	211.17	458.215	-	-	[M+H]+	-	3	-	-	-	-	164948	175548	383678	207629	165345	107435	167784	163061	154129	-	-	-	0.620994	0.377456	0.464718	0.663389	-0.592072	insig
Waqkp07598	UPLC-MS/MS	2-g-Linoleoyl-glycerol*	Lipids	Glycerol ester	C21H38O4	355.29	263.24	354.277	-	-	[M+H]+	-	3	-	-	-	-	11122.8	14136.8	14309.1	20206	16645.8	31605.4	12627	24004	20124.8	-	-	-	1.00093	0.160772	0.243046	1.73008	0.790841	insig
pmb0856	UPLC-MS/MS	LysoPE 18:1(2n isomer)*	Lipids	LPE	C23H46NO7P	480.31	339.29	479.301	-	-	[M+H]+	-	3	-	-	-	-	2.30888e+06	3.17666e+06	3.42975e+06	1.23594e+06	720485	744302	1.52692e+06	1.71805e+06	1.7028e+06	-	-	-	1.21169	0.0128332	0.0572549	0.302932	-1.72294	down
Qmyp101339	UPLC-MS/MS	11,12-O-Isopropyfidenesolajiangxin F	Terpenoids	Sesquiterpenoids	C18H28O3	293.21	121.1	292.204	-	-	[M+H]+	-	1	-	-	-	-	78688.6	80812.2	79356.8	19693.7	14270.5	25131.3	40630.9	48559.7	50407.7	-	-	-	1.24866	0.00197722	0.0261977	0.247409	-2.01503	down
Latp011219	UPLC-MS/MS	3,5-Dimethyl-2,3-dihydrobenzofuran	Others	Others	C10H12O	149.1	121.06	148.088	-	-	[M+H]+	-	3	-	-	-	-	1.31811e+07	1.15691e+07	1.24168e+07	1.22559e+07	1.19309e+07	1.13337e+07	1.05944e+07	1.16438e+07	1.2089e+07	-	-	-	0.567573	0.378443	0.46574	0.955697	-0.0653744	insig
Zmmp001958	UPLC-MS/MS	2-Butenyl-4-Methyl-L-Threonine	Amino acids and derivatives	Amino acids and derivatives	C9H17NO3	188.13	124.11	187.121	-	-	[M+H]+	-	3	81135-57-1	-	-	-	160710	155417	222188	2116058	1.77133e+06	2.58632e+06	1.82778e+06	1.72305e+06	1.77152e+06	-	-	-	1.27233	0.0133958	0.0580634	12.0259	3.58807	up
pmb0883	UPLC-MS/MS	LysoPE 18:0	Lipids	LPE	C23H48NO7P	482.32	341.31	481.317	-	-	[M+H]+	-	3	69747-55-3	-	-	-	100497	96872.4	101133	130484	103449	160216	102084	121972	111522	-	-	-	0.924079	0.190492	0.277308	1.32042	0.400999	insig
Lcfp121148	UPLC-MS/MS	2-aminohexadec-4-ene-1,3-diol	Lipids	Sphingolipids	C16H33NO2	272.26	254.25	271.251	-	-	[M+H]+	-	2	-	-	-	-	110160	129468	124357	116996	122260	143513	114378	111343	120265	-	-	-	0.373525	0.566821	0.637005	1.05161	0.0725953	insig
pmd0160	UPLC-MS/MS	LysoPE 16:0(2n isomer)	Lipids	LPE	C21H44NO7P	454.29	313.27	453.286	-	-	[M+H]+	-	3	-	-	-	-	6.58099e+06	6.80785e+06	6.90118e+06	9.20717e+06	5.18673e+06	9.15886e+06	6.14558e+06	6.95005e+06	7.36647e+06	-	-	-	0.373808	0.500251	0.575666	1.1608	0.215126	insig
pmb0876	UPLC-MS/MS	LysoPE 16:0	Lipids	LPE	C21H44NO7P	454.29	313.27	453.286	-	-	[M+H]+	-	1	53862-35-4	-	-	-	6.23637e+06	5.98255e+06	6.6518e+06	8.5191e+06	4.58988e+06	9.13451e+06	6.05181e+06	7.06359e+06	7.13389e+06	-	-	-	0.343445	0.513276	0.586409	1.17873	0.237233	insig
pme2960	UPLC-MS/MS	Naringenin chalcone; 2',4,4',6'-Tetrahydroxychalcone	Flavonoids	Chalcones	C15H12O5	273.08	153.02	272.068	-	-	[M+H]+	-	1	73692-50-9	-	-	C06561	135016	117619	70859.5	38483.1	26165.1	14396.1	71406	77986.1	83947.8	ko00941,ko01100,ko01110	C06561	-	1.1569	0.0385517	0.0985095	0.244345	-2.03301	down
WaYp006462	UPLC-MS/MS	2-Aminohexadecane-1,5,15-triol	Lipids	Sphingolipids	C16H35NO3	290.27	228.23	289.262	-	-	[M+H]+	-	1	-	-	-	-	113956	105761	101677	133490	153954	140023	99948.8	137297	168508	-	-	-	1.20101	0.012296	0.056229	1.33004	0.411469	insig
Lcsp003365	UPLC-MS/MS	cis-Zeatin riboside	Alkaloids	Alkaloids	C15H21N5O5	352.16	220.12	351.154	-	-	[M+H]+	-	2	15896-46-5	-	-	-	278814	256569	239843	185519	92494.2	58927.8	146800	173191	228197	-	-	-	1.04434	0.0512015	0.114435	0.434636	-1.20212	down
Qmfp090705	UPLC-MS/MS	Esculeogenin A-glucoside	Alkaloids	Steroid alkaloids	C33H55NO9	610.39	430.33	609.388	-	-	[M+H]+	-	1	-	-	-	-	61606.7	56238.5	39622.7	710548	661786	879911	516374	406150	373803	-	-	-	1.27357	0.00833862	0.0478306	14.3029	3.83823	up
Hmgp001685	UPLC-MS/MS	Crenatoside	Phenolic acids	Phenolic acids	C29H34O15	623.2	163.03	622.19	-	-	[M+H]+	-	3	61276-16-2	-	-	-	84829.2	56096.7	60042	852755	936358	1.15748e+06	543460	492481	471423	-	-	-	1.27485	0.00919799	0.050479	14.662	3.87401	up
Sasp003107	UPLC-MS/MS	Lidocain	Alkaloids	Alkaloids	C14H22N2O	235.18	86.1	234.173	-	-	[M+H]+	-	3	137-58-6	-	-	C07073	6.62293e+06	6.5777e+06	6.64993e+06	6.27378e+06	5.17717e+06	6.19491e+06	6.91273e+06	6.07642e+06	5.1325e+06	-	C07073	-	0.893965	0.172461	0.257621	0.888935	-0.16985	insig
MWSmce542	UPLC-MS/MS	1-Methyltryptophan	Amino acids and derivatives	Amino acids and derivatives	C12H14N2O2	219.11	132.09	218.106	-	-	[M+H]+	-	3	21339-55-9	-	-	-	53631	58919.5	50805.2	41548.2	53637.2	54490	48478.5	45555.8	57222.5	-	-	-	0.553061	0.409438	0.494281	0.916255	-0.126179	insig
Yaap003029	UPLC-MS/MS	3,4,5-trimethoxyphenyl acetate	Others	Others	C11H14O5	227.09	167.07	226.084	-	-	[M+H]+	-	3	17742-46-0	-	-	-	374311	508262	494831	318445	192099	314320	275141	387980	385092	-	-	-	1.03805	0.0362811	0.096005	0.598854	-0.739724	insig
pmp001105	UPLC-MS/MS	Kaempferol-3-O-neohesperidoside-7-O-glucoside*	Flavonoids	Flavonols	C33H40O20	757.22	287.06	756.211	-	-	[M+H]+	-	1	-	-	-	-	33187.5	42715.2	53696.7	199074	428938	337963	203261	217451	247522	-	CM00506	MetMap113,MetMap114	1.23702	0.0519183	0.115863	7.45354	2.89793	up
Hmfp002066	UPLC-MS/MS	Esculeogenin B-O-sophoroside	Alkaloids	Steroid alkaloids	C39H65NO14	772.44	754.44	771.441	-	-	[M+H]+	-	2	-	-	-	-	246551	194783	161623	4214612	3.88759e+06	5.13315e+06	2.08028e+06	2119749	2.6284e+06	-	CM00055	MetMap102	1.27712	0.00754285	0.0449425	21.9507	4.4562	up
Zbqp003444	UPLC-MS/MS	4-amino-5-oxo-5-(pentylamino)pentanoic acid	Amino acids and derivatives	Amino acids and derivatives	C10H20N2O3	217.16	84.04	216.147	-	-	[M+H]+	-	1	-	-	-	-	2.99286e+06	3.30606e+06	4.76887e+06	3.44757e+06	1.89092e+06	2.25316e+06	2.88015e+06	2.70732e+06	3.30267e+06	-	-	-	0.833435	0.185209	0.271209	0.685922	-0.543883	insig
ZINC1562127	UPLC-MS/MS	10-Hydroxy-2-decenoic acid	Lipids	Free fatty acids	C10H18O3	209.12	131.08	186.126	-	-	[M+Na]+	-	3	-	-	-	-	1.11171e+07	1.04505e+07	8.65217e+06	6.39562e+06	2.98804e+06	4.53367e+06	7.06321e+06	7.65875e+06	8.31545e+06	-	-	-	1.11283	0.0136845	0.0587861	0.460537	-1.11861	down
Hamp011640	UPLC-MS/MS	Hexadecanamide	Alkaloids	Alkaloids	C16H33NO	256.26	102.09	255.256	-	-	[M+H]+	-	1	629-54-9	-	-	-	155959	101431	118403	87293.7	85762	105783	71553	57940.7	72447.5	-	-	-	0.900164	0.172468	0.257621	0.742	-0.430509	insig
pmb0498	UPLC-MS/MS	Sinapoylagmatine	Alkaloids	Phenolamine	C16H24N4O4	337.19	207.07	336.18	-	-	[M+H]+	-	1	-	-	-	-	73436.5	140888	228904	121436	137085	66632.2	85288.3	131980	128478	-	-	-	0.396112	0.489837	0.566749	0.733603	-0.446929	insig
Wdtp002974	UPLC-MS/MS	N-(p-hydroxybenzyl) adenosine	Nucleotides and derivatives	Nucleotides and derivatives	C18H21N5O6	404.15	207.06	403.149	-	-	[M+H]+	-	1	-	-	-	-	3.14549e+06	3.85101e+06	3.2472e+06	3.83124e+06	1.39543e+06	2.22828e+06	2.4661e+06	3.51951e+06	2.24338e+06	-	-	-	0.712221	0.322481	0.408174	0.72776	-0.458466	insig
Lasp003707	UPLC-MS/MS	Acropyrone	Phenolic acids	Phenolic acids	C11H12O5	225.08	119.05	224.069	-	-	[M+H]+	-	3	-	-	-	-	778064	687894	704643	627067	321984	407834	600232	736466	617166	-	-	-	1.0071	0.0854823	0.157573	0.625119	-0.677797	insig
Zbkp002908	UPLC-MS/MS	Platyphylline	Alkaloids	Pyrrole alkaloids	C18H27NO5	338.19	141.09	337.189	-	-	[M+H]+	-	2	480-78-4	-	-	C10363	78957.2	118569	144086	176213	143944	224894	132664	150776	159156	-	C10363	-	0.944054	0.0911987	0.163751	1.59553	0.674032	insig
Wasyqp3073	UPLC-MS/MS	p-Coumaroyl Aminogalactitol	Phenolic acids	Phenolic acids	C15H21NO8	344.13	147.04	343.127	-	-	[M+H]+	-	1	-	-	-	-	1.12879e+07	1.14285e+07	1.03359e+07	8.77061e+06	5.28749e+06	7.62475e+06	7.90865e+06	8.22367e+06	8.16184e+06	-	-	-	1.05072	0.0540004	0.118379	0.656015	-0.608199	insig
MW0146042	UPLC-MS/MS	Asp-Asn-Met	Amino acids and derivatives	Amino acids and derivatives	C13H22N4O7S1	379.14	216.09	378.121	-	-	[M+H]+	-	3	-	-	-	-	161330	242894	218512	221014	388726	360416	156992	162932	181563	-	-	-	0.899117	0.141467	0.222241	1.55789	0.639598	insig
Hmyp002656	UPLC-MS/MS	Methyl dioxindole-3-acetate	Alkaloids	Plumerane	C11H11NO4	222.08	130.06	221.069	-	-	[M+H]+	-	3	57061-18-4	-	-	-	120901	237496	176142	76192.8	116026	161387	127432	112536	185012	-	-	-	0.756566	0.227972	0.317285	0.661515	-0.596154	insig
mws1336	UPLC-MS/MS	4-Aminobenzoic acid	Phenolic acids	Phenolic acids	C7H7NO2	138.06	120.04	137.048	-	-	[M+H]+	-	1	150-13-0	-	-	C00568	432087	509240	943201	3.30712e+06	8.88068e+06	3.25555e+06	3.18012e+06	3.38439e+06	3.15653e+06	ko00790,ko01100,ko01240	C00568	-	1.18916	0.135492	0.216163	8.19481	3.03471	up
Waptp03206	UPLC-MS/MS	7-Hydroxy-8-Methoxychromanon*	Lignans and Coumarins	Coumarins	C10H10O4	195.06	117.03	194.057	-	-	[M+H]+	-	1	-	-	-	-	6.62258e+06	6.46891e+06	6.79806e+06	3.30327e+06	4.72123e+06	3.28417e+06	4.98821e+06	5.30017e+06	6.01922e+06	-	-	-	1.18415	0.0230016	0.0757476	0.568573	-0.814581	insig
Waptp02742	UPLC-MS/MS	5-Hydroxy-6-Methoxychromanon	Lignans and Coumarins	Coumarins	C10H10O4	195.06	117.03	194.057	-	-	[M+H]+	-	1	-	-	-	-	8.68147e+06	9.13013e+06	9.32529e+06	5.07871e+06	6.48777e+06	4.86202e+06	6.92644e+06	6.51323e+06	7.80315e+06	-	-	-	1.20738	0.0116948	0.0546669	0.605393	-0.724055	insig
Waptp02740	UPLC-MS/MS	6-Methoxycoumarin*	Lignans and Coumarins	Coumarins	C10H8O3	177.05	89.04	176.047	-	-	[M+H]+	-	1	-	-	-	-	6.91118e+06	7.81307e+06	7.6367e+06	5.13272e+06	5.42933e+06	4.88398e+06	4.18002e+06	5.85332e+06	6.71679e+06	-	-	-	1.24309	0.00443686	0.0375242	0.690759	-0.533746	insig
Wasyqp2836	UPLC-MS/MS	3-O-Feruloyl Aminogalactitol	Phenolic acids	Phenolic acids	C16H23NO9	374.14	177.06	373.137	-	-	[M+H]+	-	1	-	-	-	-	6.08426e+06	5.53746e+06	6.47451e+06	4.17366e+06	3.67205e+06	3.41749e+06	4.20242e+06	4.46547e+06	5.29828e+06	-	-	-	1.22307	0.0033228	0.0333063	0.622406	-0.684072	insig
Lcfp121119	UPLC-MS/MS	5'-Dehydroadenosine	Nucleotides and derivatives	Nucleotides and derivatives	C10H11N5O4	266.09	136.06	265.081	-	-	[M+H]+	-	3	3110-98-3	-	-	C11500	52142.2	41446	49098.3	69502.8	47887.8	49567.5	50424.5	41387.8	41221.8	-	C11500	-	0.611201	0.371989	0.459316	1.1701	0.226636	insig
MW0153130	UPLC-MS/MS	Lys-Ser-Gly	Amino acids and derivatives	Amino acids and derivatives	C11H22N4O5	291.17	132.08	290.159	-	-	[M+H]+	-	3	-	-	-	-	211445	145007	159170	149054	117522	134983	133889	189078	183816	-	-	-	0.854193	0.191903	0.278952	0.778786	-0.3607	insig
Safp003376	UPLC-MS/MS	Diaspanoside C	Terpenoids	Sesquiterpenoids	C21H30O9	427.2	265.14	426.189	-	-	[M+H]+	-	1	-	-	-	-	188585	275268	262706	234483	159008	204560	167872	187255	197799	-	-	-	0.656154	0.288743	0.375366	0.823128	-0.28081	insig
Waptp03029	UPLC-MS/MS	8-Methoxycoumarin*	Lignans and Coumarins	Coumarins	C10H8O3	177.05	89.04	176.047	-	-	[M+H]+	-	1	-	-	-	-	3.19861e+06	2.68408e+06	3.66592e+06	2.4284e+06	1.37776e+06	1101280	2.31093e+06	2.19173e+06	2.33369e+06	-	-	-	1.04703	0.0407657	0.102211	0.513942	-0.960321	insig
Zmdp002216	UPLC-MS/MS	γ-Glu-Leu	Amino acids and derivatives	Amino acids and derivatives	C11H20N2O5	261.14	86.1	260.137	-	-	[M+H]+	-	1	2566-39-4	-	-	-	135067	146112	133620	273358	270376	229708	185439	261057	224138	-	-	-	1.25509	0.00937485	0.050479	1.86462	0.898884	insig
Hmhp002580	UPLC-MS/MS	Methylpicraquassioside A	Lignans and Coumarins	Coumarins	C19H24O10	413.14	136.07	412.137	-	-	[M+H]+	-	3	-	-	-	-	1.2032e+06	1.23976e+06	1.46478e+06	877169	934175	748007	853221	1.19436e+06	1.02785e+06	-	-	-	1.18138	0.0140296	0.0593506	0.654944	-0.610557	insig
Lmmp002334	UPLC-MS/MS	Quercetin-3-O-rutinoside-7-O-glucoside*	Flavonoids	Flavonols	C33H40O21	773.21	303.05	772.206	-	-	[M+H]+	-	1	-	-	-	-	289383	321794	510749	4.23607e+06	5.97142e+06	7.58911e+06	2.62806e+06	3.23668e+06	3.77891e+06	-	CM00634	MetMap115	1.26271	0.0284997	0.0840035	15.8625	3.98755	up
Zmhp002640	UPLC-MS/MS	6-Hydroxykaempferol-3-O-Rutinoside-6-O-glucoside*	Flavonoids	Flavonols	C33H40O21	773.21	303.05	772.206	-	-	[M+H]+	-	1	-	-	-	-	371231	519880	677715	4.51404e+06	6.0367e+06	7.2937e+06	2.70958e+06	3.72327e+06	3.41977e+06	-	CM00511	MetMap113,MetMap114	1.26038	0.0202036	0.0700188	11.3744	3.50772	up
Zmcp002666	UPLC-MS/MS	Quercetin-3,7-Di-O-glucoside*	Flavonoids	Flavonols	C27H30O17	627.14	303.05	626.148	-	-	[M+H]+	-	1	6892-74-6	-	-	-	259004	114541	350555	2.57685e+06	2.16713e+06	2.25792e+06	2.1342e+06	1.69665e+06	762034	-	CM00611	MetMap115	1.2353	0.000548424	0.01485	9.6698	3.27349	up
Hmlp003068	UPLC-MS/MS	Meratin*	Flavonoids	Flavonols	C27H30O17	627.15	303.05	626.148	-	-	[M+H]+	-	1	27215-04-9	-	-	-	259004	114541	350555	2.57685e+06	2.16713e+06	2.25792e+06	2.1342e+06	1.69665e+06	762034	-	-	-	1.2353	0.000548424	0.01485	9.6698	3.27349	up
Zmhp002730	UPLC-MS/MS	6-Hydroxykaempferol-6,7-O-Diglucoside*	Flavonoids	Flavonols	C27H30O17	627.16	303.05	626.148	-	-	[M+H]+	-	1	-	-	-	-	163020	147118	109628	1.65628e+06	3.66661e+06	1897660	1.58e+06	2.31221e+06	1.25512e+06	-	-	-	1.2582	0.0699487	0.137997	17.2014	4.10445	up
Lmsp002982	UPLC-MS/MS	Quercetin-3-O-sophoroside-7-O-rhamnoside	Flavonoids	Flavonols	C33H40O21	773.21	303.05	772.206	-	-	[M+H]+	-	1	-	-	-	-	348528	437263	675115	6.16611e+06	4.84033e+06	6.03477e+06	2.85461e+06	3.77978e+06	3.65246e+06	-	CM00633	MetMap115	1.26394	0.0046745	0.0383361	11.6648	3.54409	up
Layp003558	UPLC-MS/MS	3,4,5-Trimethoxyphenol-1-O-β-D-glucoside	Others	Others	C15H22O9	347.13	185.08	346.126	-	-	[M+H]+	-	3	-	-	-	-	13862	31162.5	41461.7	27121.2	22500	37131.5	31185	35491.2	30413.5	-	-	-	0.132061	0.992842	0.994512	1.00308	0.00443871	insig
Wcfp002357	UPLC-MS/MS	N6-Threonylcarbamoyladenosine	Nucleotides and derivatives	Nucleotides and derivatives	C15H20N6O8	413.14	162.04	412.134	-	-	[M+H]+	-	1	24719-82-2	-	-	-	1.24138e+06	1381031	1.15424e+06	1.22758e+06	1008131	965482	1023730	1.08677e+06	1.32333e+06	-	-	-	0.876723	0.143756	0.224502	0.847627	-0.238499	insig
pmp001311	UPLC-MS/MS	6-Hydroxykaempferol-7,6-O-Diglucoside	Flavonoids	Flavonols	C27H30O17	627.16	303.1	626.148	-	-	[M+H]+	-	1	-	-	-	-	154282	112569	150873	959141	1.08356e+06	1.66708e+06	961992	1251620	1.03262e+06	-	CM00497	MetMap114	1.2631	0.0369077	0.0967204	8.88093	3.15071	up
Zmqp002952	UPLC-MS/MS	Delphinidin-3-O-rutinoside-7-O-glucoside	Flavonoids	Anthocyanidins	C33H41O21+	773.21	465.1	773.213	-	-	[M]+	-	3	-	-	-	-	796330	738726	1.05473e+06	1.1021e+07	1.12642e+07	1.34401e+07	6.09004e+06	6.9794e+06	6.68479e+06	-	-	-	1.27671	0.00430301	0.0367076	13.7946	3.78604	up
Lcfp121086	UPLC-MS/MS	Aescuflavoside	Flavonoids	Flavonols	C38H48O25	905.26	465.11	904.249	-	-	[M+H]+	-	1	-	-	-	-	155104	128994	221055	765767	544544	951659	666983	378562	482316	-	-	-	1.22884	0.0325219	0.0907242	4.47779	2.16279	up
Wccp011838	UPLC-MS/MS	Octadec-8-enamide	Alkaloids	Alkaloids	C18H35NO	282.28	69.07	281.272	-	-	[M+H]+	-	1	-	-	-	-	332077	153335	159081	72256	118957	171306	152737	144728	153076	-	-	-	0.794071	0.248328	0.337105	0.562487	-0.830109	insig
pmp000702	UPLC-MS/MS	3'-O-D-glucosylgentiopicroside	Terpenoids	Monoterpenoids	C22H30O14	536.2	195.06	518.164	-	-	[M+NH4]+	-	3	-	-	-	-	162120	142942	198999	842652	536593	673040	548099	601194	505533	-	-	-	1.24988	0.024948	0.0782966	4.07151	2.02556	up
Cmsp002787	UPLC-MS/MS	3,4'-Dihydroxy-3',5'-dimethoxypropiophenone	Others	Ketone compounds	C11H14O5	227.09	181.05	226.084	-	-	[M+H]+	-	3	136196-47-9	-	-	-	51079.8	27454.2	36116.5	53804.8	24651.2	36700.5	57877	46416.7	47212.7	-	-	-	0.019964	0.98844	0.992106	1.00441	0.0063532	insig
Lmsp003161	UPLC-MS/MS	Kaempferol-3-O-sophoroside-7-O-rhamnoside*	Flavonoids	Flavonols	C33H40O20	757.22	287.06	756.211	-	-	[M+H]+	-	1	-	-	-	-	109680	64312.7	152193	762613	1.05312e+06	1.32288e+06	380689	710597	522824	-	CM00505	MetMap113,MetMap114	1.24311	0.0261253	0.0806795	9.62214	3.26636	up
Lazp002140	UPLC-MS/MS	Luteolin 7-rutinoside-4'-glucoside	Flavonoids	Flavones	C33H40O20	757.22	449.11	756.211	-	-	[M+H]+	-	1	-	-	-	-	286111	301082	397614	3.55132e+06	3.54417e+06	6.33163e+06	2.52141e+06	2.19147e+06	3.01299e+06	-	-	-	1.2645	0.0464094	0.108722	13.6343	3.76916	up
MWStz439	UPLC-MS/MS	Camelliaside A	Flavonoids	Flavonols	C33H40O20	757.22	287.06	756.211	-	-	[M+H]+	-	3	135095-52-2	-	-	-	68210.5	87053.7	154523	827530	1.02479e+06	1.53767e+06	522306	710230	683408	-	-	-	1.24334	0.0381826	0.0979067	10.9429	3.45193	up
Lhyp111013	UPLC-MS/MS	2(4H)-benzofuranone	Others	Others	C8H6O2	135.04	89.04	134.037	-	-	[M+H]+	-	1	-	-	-	-	1.49974e+06	1.50919e+06	3.00287e+06	7.91825e+06	2.09359e+06	3194936	2.75337e+06	3.35263e+06	4.62886e+06	-	-	-	0.771186	0.310174	0.396134	2.19681	1.13541	insig
Wafp002988	UPLC-MS/MS	1-O-Feruloyllysine	Alkaloids	Phenolamine	C16H22N2O5	323.16	177.06	322.153	-	-	[M+H]+	-	1	-	-	-	-	6.49681e+06	7.48685e+06	8.82741e+06	1.56227e+07	3.42568e+06	5.25532e+06	6.69262e+06	5.96897e+06	9.4211e+06	-	-	-	0.194449	0.908541	0.928821	1.06543	0.0914424	insig
Wagp003695	UPLC-MS/MS	N-(Isoferuloyl)-Glutamic Acid	Alkaloids	Phenolamine	C15H17NO7	324.11	177.05	323.101	-	-	[M+H]+	-	3	-	-	-	-	577616	589582	629987	959598	269272	350505	543438	548333	662758	-	-	-	0.444939	0.77089	0.817869	0.878805	-0.186385	insig
MW0168290	UPLC-MS/MS	Isoleucylleucine*	Amino acids and derivatives	Amino acids and derivatives	C12H24N2O3	245.19	86.09	244.179	-	-	[M+H]+	-	2	-	-	-	-	323830	231548	179690	378197	314729	377929	420974	288296	353206	-	-	-	0.957565	0.0997762	0.172493	1.45681	0.542813	insig
Lcsp002946	UPLC-MS/MS	Dihydrozeatin-O-glucoside riboside	Alkaloids	Alkaloids	C21H33N5O10	516.23	384.19	515.223	-	-	[M+H]+	-	3	62512-95-2	-	-	-	150466	113735	139128	151358	67080.5	92012.3	175189	133537	105225	-	-	-	0.671792	0.345804	0.433091	0.769722	-0.37759	insig
MWSmce041	UPLC-MS/MS	Butylphthalide	Others	Lactones	C12H14O2	191.1	145.1	190.099	-	-	[M+H]+	-	1	6066-49-5	-	-	C17854	3.98292e+06	4.26257e+06	4.16043e+06	2.34309e+06	2.75651e+06	2.461e+06	2.70253e+06	3.49809e+06	3.22794e+06	-	C17854	-	1.25637	0.00081364	0.0183824	0.609434	-0.714457	insig
MW0145611	UPLC-MS/MS	Arg-Tyr	Amino acids and derivatives	Amino acids and derivatives	C15H23N5O4	360.17	131.05	337.175	-	-	[M+Na]+	-	3	74863-12-0	-	-	-	1.34741e+06	1.86198e+06	2.03984e+06	1.46446e+06	944635	1.01168e+06	968711	1156246	1.15068e+06	-	-	-	0.977193	0.085913	0.158171	0.651672	-0.617782	insig
Lcfp121039	UPLC-MS/MS	Hexaethyleneglycol	Others	Alcohol compounds	C12H26O7	283.17	89.06	282.168	-	-	[M+H]+	-	3	2615-15-8	-	-	-	395409	467041	432994	260820	708110	468443	174407	165994	183057	-	-	-	0.0537764	0.750855	0.800034	1.10956	0.149988	insig
pmb0235	UPLC-MS/MS	O-Feruloyl coumarin	Lignans and Coumarins	Coumarins	C19H14O5	323.09	177.05	322.084	-	-	[M+H]+	-	3	-	-	-	-	1.56881e+06	1.7843e+06	2.43573e+06	966494	1.27685e+06	1.30333e+06	1.47394e+06	1.4033e+06	1.57883e+06	-	-	-	1.06459	0.0871664	0.159666	0.612675	-0.706805	insig
MW0155938	UPLC-MS/MS	Pro-Met-Ala	Amino acids and derivatives	Amino acids and derivatives	C13H23N3O4S1	318.16	139.04	317.141	-	-	[M+H]+	-	3	-	-	-	-	324133	126730	386202	494359	373922	389245	337284	332569	274188	-	-	-	0.747792	0.208679	0.2982	1.5023	0.587177	insig
Waqkp02147	UPLC-MS/MS	N-Feruloylhydroxyagmatine	Alkaloids	Phenolamine	C15H22N4O4	323.17	177.05	322.164	-	-	[M+H]+	-	2	-	-	-	-	1.56881e+06	1.7843e+06	2.43573e+06	966494	1.27685e+06	1.30333e+06	1.47394e+06	1.4033e+06	1.57883e+06	-	-	-	1.06459	0.0871664	0.159666	0.612675	-0.706805	insig
MW0107797	UPLC-MS/MS	Leu-Ile*	Amino acids and derivatives	Amino acids and derivatives	C12H24N2O3	245.19	86.1	244.179	-	-	[M+H]+	-	2	-	-	-	-	170468	101751	142048	136407	204855	163492	189221	170962	191498	-	-	-	0.614868	0.344586	0.43193	1.21843	0.285022	insig
MWSHC2067	UPLC-MS/MS	Protocatechualdehyde	Others	Aldehyde compounds	C7H6O3	139.04	65.04	138.032	-	-	[M+H]+	-	3	139-85-5	-	-	C16700	647403	389480	639228	976347	858413	1.00214e+06	658096	698995	609716	ko00950	C16700	-	1.0899	0.0268039	0.0824329	1.69255	0.7592	insig
Safp003456	UPLC-MS/MS	6-(6-aminohexanoylamino)hexanoate*	Amino acids and derivatives	Amino acids and derivatives	C12H24N2O3	245.19	86.1	244.179	-	-	[M+H]+	-	2	-	-	-	-	170468	101751	142048	136407	204855	163492	189221	170962	191498	-	-	-	0.614868	0.344586	0.43193	1.21843	0.285022	insig
Lmmp002914	UPLC-MS/MS	Bis(Dihydrocaffeoyl)spermidine	Alkaloids	Phenolamine	C25H35N3O6	474.26	222.12	473.253	-	-	[M+H]+	-	2	-	-	-	-	1.08846e+06	2.12434e+06	1.99775e+06	768337	799889	437900	898177	1078443	891525	-	-	-	1.10057	0.0686064	0.136252	0.385012	-1.37702	down
Lchp000221	UPLC-MS/MS	(Z)-3-Ethylidene-7-hydroxy-6-methoxyphthalide	Others	Lactones	C11H10O4	207.06	91.05	206.058	-	-	[M+H]+	-	1	-	-	-	-	4.50914e+06	5.53665e+06	4.28787e+06	2.89191e+06	1.57625e+06	2.76499e+06	3.33791e+06	3.07435e+06	3.72308e+06	-	-	-	1.10478	0.0143494	0.0599974	0.504628	-0.986709	insig
Yalp002838	UPLC-MS/MS	4-methoxy-5-hydroxymethylcoumarin	Lignans and Coumarins	Coumarins	C11H10O4	207.07	91.05	206.058	-	-	[M+H]+	-	1	-	-	-	-	3.76854e+06	3.81308e+06	4.08963e+06	2.74167e+06	2.02299e+06	2.56171e+06	3.08298e+06	3.54704e+06	3.58745e+06	-	-	-	1.18802	0.0105728	0.0522843	0.627728	-0.671788	insig
Zmyp000878	UPLC-MS/MS	Crotonoside; 2-Hydroxyadenosine	Nucleotides and derivatives	Nucleotides and derivatives	C10H13N5O5	284.1	152.06	283.092	-	-	[M+H]+	-	1	1818-71-9	-	-	C08432	1.44441e+07	1.30771e+07	1.1697e+07	1.72956e+07	1.95055e+07	1.58572e+07	1.43058e+07	1.54028e+07	1.61249e+07	-	C08432	-	1.10984	0.0312281	0.0887082	1.3427	0.425135	insig
Wdmp007253	UPLC-MS/MS	1-(1-aminoethyl)-9a,11a-dimethyl-tetradecahydrocyclopenta[a]phenanthren-7-one	Alkaloids	Plumerane	C21H35NO	318.28	219.17	317.272	-	-	[M+H]+	-	3	-	-	-	-	20350.9	25169.1	22562.5	29594.9	29428.2	29763.2	20783.9	25837.3	26378.8	-	-	-	1.16111	0.0378159	0.0975744	1.3041	0.38305	insig
Lmyp003934	UPLC-MS/MS	Anacardic acid	Phenolic acids	Phenolic acids	C22H36O3	349.27	123.08	348.266	-	-	[M+H]+	-	2	16611-84-0	-	-	C10759	9220.93	9823.14	12388.7	20004	11708.8	14248.7	8823.6	11721.3	11687.7	-	C10759	-	0.909597	0.177355	0.263861	1.46221	0.548154	insig
Ymjm000065	UPLC-MS/MS	5-Epivibsanin G*	Terpenoids	Ditepenoids	C25H36O6	433.26	147.04	432.251	-	-	[M+H]+	-	3	-	-	-	-	248841	265270	193697	235693	394917	322862	258374	338546	268722	-	-	-	0.798559	0.210765	0.300501	1.34708	0.429832	insig
Walbp07454	UPLC-MS/MS	3-Hydrocinnamyl-6-CinnamylGlucose	Others	Alcohol compounds	C24H30O6	415.21	119.09	414.204	-	-	[M+H]+	-	1	-	-	-	-	3.74734e+07	3.16392e+07	3.19165e+07	3.4716e+07	4.09734e+07	2.94987e+07	3.36145e+07	3.73263e+07	3.57706e+07	-	-	-	0.201531	0.7396	0.790021	1.04117	0.0582016	insig
Qagp006800	UPLC-MS/MS	Lyciumamide B	Alkaloids	Phenolamine	C36H36N2O8	625.25	351.09	624.247	-	-	[M+H]+	-	3	-	-	-	-	25724.1	39069.2	18435.7	23378.6	27504	26913.9	27436.3	25471.6	24585.9	-	-	-	0.0722926	0.794969	0.837446	0.934728	-0.0973811	insig
MW0150942	UPLC-MS/MS	His-Gly-Met	Amino acids and derivatives	Amino acids and derivatives	C13H21N5O4S1	344.13	147.04	343.131	-	-	[M+H]+	-	3	-	-	-	-	172397	276151	395812	280944	377250	227973	235889	391205	433196	-	-	-	0.178551	0.867929	0.89685	1.04951	0.0697204	insig
Lcfp043780	UPLC-MS/MS	eurycorymboside A	Phenolic acids	Phenolic acids	C15H18O8	327.11	147.04	326.1	-	-	[M+H]+	-	2	-	-	-	-	299868	347852	696348	629018	658126	587810	874778	483548	555927	-	-	-	0.780026	0.291135	0.37777	1.39499	0.48025	insig
Zmgp004297	UPLC-MS/MS	7-(4-Hydroxyphenyl)-1-phenyl-4-hepten-3-one	Others	Ketone compounds	C19H20O2	281.15	107.05	280.146	-	-	[M+H]+	-	2	100667-52-5	-	-	-	364660	324091	301147	402822	586603	305436	343106	401121	384194	-	-	-	0.656709	0.342302	0.429791	1.30808	0.387446	insig
Lmhp008233	UPLC-MS/MS	LysoPE 18:4	Lipids	LPE	C23H40NO7P	474.26	333.24	473.254	-	-	[M+H]+	-	3	-	-	-	-	14237.9	9234.67	16892.7	19094.6	10614.7	12836.8	13763.8	13615.5	12653	-	-	-	0.141918	0.840799	0.875195	1.05403	0.0759109	insig
Walp002800	UPLC-MS/MS	1,8-dimethyl-1,3a,8,8a-tetrahydropyrrolo[2,3-b]indole	Alkaloids	Plumerane	C12H14N2	187.12	144.08	186.116	-	-	[M+H]+	-	2	-	-	-	-	162725	102180	148227	202385	721278	207928	108960	258087	247558	-	-	-	0.881579	0.297992	0.384202	2.73905	1.45368	insig
Lcsp003242	UPLC-MS/MS	Dihydrozeatin ribonucleoside	Alkaloids	Alkaloids	C15H23N5O5	354.18	222.13	353.17	-	-	[M+H]+	-	3	22663-55-4	-	-	-	87680.7	122638	64285	49363.5	29085	27379	31098.2	49810.8	48545.8	-	-	-	1.12442	0.0637437	0.13102	0.385382	-1.37564	down
Lcfp056369	UPLC-MS/MS	Isopentenyladenine9-Glucoside	Nucleotides and derivatives	Nucleotides and derivatives	C16H23N5O5	366.18	204.12	365.17	-	-	[M+H]+	-	1	83087-94-9	-	-	-	847914	963705	1.19527e+06	955852	833028	687815	965549	854436	1.08006e+06	-	-	-	0.737214	0.244854	0.334833	0.823675	-0.279854	insig
Wcdp003364	UPLC-MS/MS	1-Methyl-1,2,3,4-tetrahydro-β-carboline-3-carboxylic acid	Alkaloids	Alkaloids	C13H14N2O2	231.11	158.1	230.106	-	-	[M+H]+	-	1	-	-	-	-	91754.7	39076.2	33097.2	169127	844548	419557	227851	236538	272534	-	-	-	1.12922	0.163866	0.246753	8.74304	3.12814	up
Lszp210010	UPLC-MS/MS	Tatarine	Alkaloids	Alkaloids	C15H20N2O6	325.14	191.08	324.132	-	-	[M+H]+	-	3	-	-	-	-	500070	598325	660446	871590	976058	929432	905622	914982	921828	-	-	-	1.19566	0.00595307	0.0420871	1.57893	0.658944	insig
Wbsp000107	UPLC-MS/MS	2-[(5s)-5-hydroxyhexa-1,3-dien-1-yl]-5-methoxy-4-[(3r)-3-methoxybutanoyl]-2-methylfuran-3-one	Others	Ketone compounds	C17H24O6	325.16	191.29	324.157	-	-	[M+H]+	-	2	-	-	-	-	618935	423441	948174	1.45327e+06	1.01622e+06	1304995	742065	1027864	1.34343e+06	-	-	-	1.02993	0.0424552	0.104097	1.8962	0.923114	insig
Lasp002993	UPLC-MS/MS	Isobavachalcone glucoside	Flavonoids	Chalcones	C26H30O9	487.19	325.14	486.189	-	-	[M+H]+	-	1	-	-	-	-	469398	266459	563919	360530	396092	723302	610225	499471	545196	-	-	-	0.26322	0.701492	0.759949	1.1386	0.187259	insig
Qagp002959	UPLC-MS/MS	N-Monocinnamoylputrescine	Alkaloids	Phenolamine	C13H18N2O	219.15	131.05	218.142	-	-	[M+H]+	-	1	-	-	-	-	659451	574210	547452	9.2046e+07	1.0725e+08	9.60221e+07	6.16976e+07	6.31804e+07	6.24948e+07	-	-	-	1.28178	0.00215676	0.0269776	165.806	7.37335	up
Zmmp003443	UPLC-MS/MS	γ-Glu-Trp	Amino acids and derivatives	Amino acids and derivatives	C16H19N3O5	334.14	188.07	333.132	-	-	[M+H]+	-	1	66471-20-3	-	-	-	54958	71362.8	77319.7	109138	147210	90965.5	99432.8	107331	121449	-	-	-	1.06324	0.0862767	0.158449	1.70552	0.77021	insig
Latp003160	UPLC-MS/MS	6-Hydroxymellein	Others	Chromone	C10H10O4	195.06	117.03	194.057	-	-	[M+H]+	-	1	70901-60-9	-	-	C02379	3.57996e+06	2.35188e+06	2.71983e+06	1.42466e+06	1.18661e+06	876718	1995567	2.2828e+06	2.06299e+06	-	C02379	-	1.18323	0.0272988	0.0825564	0.403158	-1.31058	down
pme2367	UPLC-MS/MS	1,4-Benzoquinone	Quinones	Quinones	C6H4O2	109.03	81.03	108.021	-	-	[M+H]+	-	3	106-51-4	-	-	C00472	761057	937512	822690	831746	1250197	1.55539e+06	732739	1.17455e+06	1.03633e+06	-	C00472	-	0.841751	0.213498	0.302227	1.44267	0.528738	insig
Lmmp003591	UPLC-MS/MS	Tri(dihydrocaffeoyl)spermine	Alkaloids	Phenolamine	C37H50N4O9	695.37	222.11	694.358	-	-	[M+H]+	-	2	-	-	-	-	123924	161698	295623	175686	121786	138996	167028	173237	178548	-	-	-	0.491574	0.456212	0.535757	0.750919	-0.41327	insig
Zmdp003457	UPLC-MS/MS	Myricetin-3-O-galactoside-3'-O-rhamnoside*	Flavonoids	Flavonols	C27H30O17	627.16	319.05	626.148	-	-	[M+H]+	-	1	-	-	-	-	156805	208891	301730	191050	165090	166685	200127	175479	201082	-	-	-	0.61317	0.373414	0.460312	0.783345	-0.35228	insig
Waptp03409	UPLC-MS/MS	6-Hydroxy-7-Methoxychromanon*	Lignans and Coumarins	Coumarins	C10H10O4	195.06	117.03	194.057	-	-	[M+H]+	-	1	-	-	-	-	3.57996e+06	2.35188e+06	2.71983e+06	1.42466e+06	1.18661e+06	876718	1995567	2.2828e+06	2.06299e+06	-	-	-	1.18323	0.0272988	0.0825564	0.403158	-1.31058	down
Lmsp003729	UPLC-MS/MS	Myricetin-3-O-rutinoside*	Flavonoids	Flavonols	C27H30O17	627.16	319.05	626.148	-	-	[M+H]+	-	1	-	-	-	-	156805	208891	301730	191050	165090	166685	200127	175479	201082	-	-	-	0.61317	0.373414	0.460312	0.783345	-0.35228	insig
pmb0808	UPLC-MS/MS	Esculetin-6-O-quinic acid	Lignans and Coumarins	Coumarins	C16H16O9	353.1	179	352.079	-	-	[M+H]+	-	3	-	-	-	-	215728	219440	280452	89929.3	155763	89826.3	166859	240007	170693	-	CM01400	MetMap129	1.14165	0.0140776	0.0594454	0.468849	-1.0928	down
Wafp003720	UPLC-MS/MS	N-Feruloyloctopamine glucoside	Alkaloids	Phenolamine	C24H29NO10	492.19	177.05	491.179	-	-	[M+H]+	-	1	-	-	-	-	7.70785e+06	6.59109e+06	2.25743e+07	5.11185e+06	6.50671e+06	3.39835e+06	9.43756e+06	8.05049e+06	8.80574e+06	-	-	-	0.855975	0.291586	0.37777	0.407257	-1.29599	insig
MWSHY0185	UPLC-MS/MS	Isomangiferin	Flavonoids	Other Flavonoids	C19H18O11	423.09	303.05	422.085	-	-	[M+H]+	-	3	24699-16-9	-	-	C16979	49380.5	52440.8	40960.8	32383.5	49957.3	58586.3	20653.8	53840.5	52884.2	-	C16979	-	0.124717	0.946569	0.958481	0.987008	-0.0188661	insig
Lahp003733	UPLC-MS/MS	Clausenaglycoside A	Phenolic acids	Phenolic acids	C17H26O8	359.17	197.12	358.163	-	-	[M+H]+	-	3	-	-	-	-	163226	134857	118278	143834	177205	188825	144812	217496	130242	-	-	-	0.81938	0.173028	0.258327	1.22457	0.292278	insig
pmp000087	UPLC-MS/MS	2-Feruloyl-sn-glycerol	Phenolic acids	Phenolic acids	C13H16O6	269.1	177.05	268.095	-	-	[M+H]+	-	3	-	-	-	-	59744.3	86009.5	51828.5	47963.3	43980.8	48806.5	64662.8	47052	50022	-	-	-	0.924256	0.206116	0.295572	0.712364	-0.489313	insig
Zmcp102703	UPLC-MS/MS	saikolignanoside D*	Lignans and Coumarins	Lignans	C26H32O11	521.2	131.05	520.194	-	-	[M+H]+	-	2	-	-	-	-	125917	146341	129750	61433.3	80209.8	38024.8	76049.8	127713	106268	-	-	-	1.13763	0.0125748	0.0568924	0.446926	-1.16189	down
Lmsp003655	UPLC-MS/MS	Dehydrodiconiferyl alcohol-gamma'-O-glucoside*	Lignans and Coumarins	Lignans	C26H32O11	521.2	131.05	520.194	-	-	[M+H]+	-	2	-	-	-	-	113283	165109	152452	97236.8	117370	56617.5	87906.5	119113	151193	-	-	-	0.914141	0.0895248	0.161525	0.629517	-0.667682	insig
Lmdp002381	UPLC-MS/MS	Genipin	Terpenoids	Monoterpenoids	C11H14O5	227.09	149.06	226.084	-	-	[M+H]+	-	3	6902-77-8	-	-	C09780	2.26508e+06	2.48411e+06	3.16297e+06	1.15312e+06	1.32821e+06	1.58283e+06	1685018	1.68489e+06	2.02736e+06	-	C09780	-	1.1879	0.0261575	0.0806952	0.513661	-0.961111	insig
Lmqp003432	UPLC-MS/MS	6,9-Dihydroxy-7-megastigmen-3-one	Terpenoids	Sesquiterpenoids	C13H22O3	227.16	121.1	226.157	-	-	[M+H]+	-	2	-	-	-	-	1.54539e+06	1.90684e+06	1.79958e+06	1.01328e+06	787401	1.14142e+06	1152112	1179086	1.24937e+06	-	-	-	1.1793	0.00668473	0.042966	0.560207	-0.835968	insig
pme1014	UPLC-MS/MS	Menatetrenone (Vitamin K2)	Others	Vitamin	C31H40O2	445.31	341.28	444.303	-	-	[M+H]+	-	3	11032-49-8	-	-	-	283014	277082	237229	205099	245844	241639	267170	230006	256986	-	-	-	0.846145	0.146131	0.226816	0.868632	-0.203183	insig
Lhhp102922	UPLC-MS/MS	Fargesin	Lignans and Coumarins	Lignans	C21H22O6	371.15	167.07	370.142	-	-	[M+H]+	-	3	31008-19-2	-	-	C16957	51384.5	85613.2	51714	27102.2	42309.2	34192	33783.2	55268.5	74523.8	-	C16957	-	1.04387	0.116105	0.191493	0.549004	-0.865112	insig
Rfp82248	UPLC-MS/MS	(E)-3-(4-hydroxyphenyl)-N-(2-hydroxy-2-phenylethyl)prop-2-enamide	Alkaloids	Phenolamine	C17H17N1O3	284.13	147.04	283.121	-	-	[M+H]+	-	1	-	-	-	-	225080	220374	279865	162282	151145	151708	237026	285201	263384	-	-	-	1.2046	0.0410608	0.10239	0.641283	-0.640966	insig
Wacyp04478	UPLC-MS/MS	4-(2,6-Dihydroxybenzoyl)-3-Formyl-5-Hydroxybenzoic acid	Phenolic acids	Phenolic acids	C15H10O7	303.05	165.02	302.043	-	-	[M+H]+	-	1	127448-92-4	-	-	-	249864	504310	301187	82415.5	77464.2	119102	165130	395584	239018	-	-	-	1.20064	0.0756345	0.145926	0.264348	-1.91949	down
Hmyp002315	UPLC-MS/MS	3,5,7,4'-Tetrahydroxy-Coumaronochromone	Others	Chromone	C15H10O7	303.04	257.04	302.043	-	-	[M+H]+	-	2	-	-	-	-	501999	409924	591180	178682	252131	106314	224533	447200	413834	-	-	-	1.14461	0.00970093	0.0511347	0.357345	-1.48461	down
Lmpp003662	UPLC-MS/MS	Delphinidin-3-O-(6''-O-p-coumaroyl)glucoside	Flavonoids	Anthocyanidins	C30H27O14+	611.14	303.05	611.139	-	-	[M]+	-	3	-	-	-	C16370	3.54335e+07	2.7841e+07	3.47869e+07	3.30207e+07	3.54346e+07	3.62976e+07	4.29519e+07	4.18329e+07	4.33608e+07	ko00942	C16370	-	0.517301	0.465042	0.543766	1.06824	0.0952315	insig
Lcfp121228	UPLC-MS/MS	Ile-Val-Trp	Amino acids and derivatives	Amino acids and derivatives	C22H32N4O4	417.25	86.1	416.242	-	-	[M+H]+	-	3	-	-	-	-	61686.2	99520.3	156901	50262	74321.2	48167.7	66864.8	72218.5	81682.8	-	-	-	0.87531	0.21633	0.304499	0.543059	-0.880819	insig
Lmdp003286	UPLC-MS/MS	Isohyperoside*	Flavonoids	Flavonols	C21H20O12	465.1	303.06	464.096	-	-	[M+H]+	-	1	35589-21-0	-	-	-	2.07633e+07	2.13769e+07	2.3901e+07	1.20936e+07	6.46737e+06	1.3119e+07	1.37621e+07	1.7323e+07	1.97479e+07	-	-	-	1.10558	0.017529	0.066561	0.479699	-1.0598	down
MWSprf134	UPLC-MS/MS	Plantagoside	Flavonoids	Flavanones	C21H22O12	467.12	305.07	466.111	-	-	[M+H]+	-	3	78708-33-5	-	-	C17531	455015	531355	611182	292394	188988	146078	346960	131700	411364	-	C17531	-	1.16934	0.00669675	0.042966	0.392763	-1.34827	down
Lmjp002461	UPLC-MS/MS	Quercetin-3-O-neohesperidoside*	Flavonoids	Flavonols	C27H30O16	611.16	303.05	610.153	-	-	[M+H]+	-	1	29662-79-1	-	-	-	3.21005e+07	2.09859e+07	2.34615e+07	3.58794e+07	3.25736e+07	3.7867e+07	4.1546e+07	3.99246e+07	3.95709e+07	-	CM00601	MetMap115	1.01678	0.0808109	0.15207	1.38893	0.473978	insig
Lmsp004166	UPLC-MS/MS	Quercetin-3-O-glucoside-7-O-rhamnoside*	Flavonoids	Flavonols	C27H30O16	611.16	303.05	610.153	-	-	[M+H]+	-	1	-	-	-	-	2.17901e+07	2.18873e+07	2.40602e+07	3.73953e+07	3.26278e+07	3.76332e+07	4.14809e+07	3.39512e+07	3.97545e+07	-	CM00600	MetMap115	1.24577	0.00641869	0.042844	1.58932	0.668406	insig
MWSHY0067	UPLC-MS/MS	Quercetin-3-O-rutinoside (Rutin)*	Flavonoids	Flavonols	C27H30O16	611.16	303.05	610.153	-	-	[M+H]+	-	1	153-18-4	-	-	C05625	3.54335e+07	2.7841e+07	3.47869e+07	3.30207e+07	3.54346e+07	3.62976e+07	4.29519e+07	4.18329e+07	4.33608e+07	ko00944,ko01100,ko01110	C05625	-	0.517301	0.465042	0.543766	1.06824	0.0952315	insig
Lmmp003091	UPLC-MS/MS	Quercetin-3-O-(4''-O-glucosyl)rhamnoside*	Flavonoids	Flavonols	C27H30O16	611.16	303.05	610.153	-	-	[M+H]+	-	1	59262-54-3	-	-	C17563	2.66678e+07	1.98203e+07	2.75079e+07	3.7441e+07	3.35783e+07	3.75551e+07	2.94974e+07	3.4616e+07	3.04668e+07	-	C17563	-	1.12206	0.0240623	0.0773579	1.4673	0.553165	insig
Wafp005181	UPLC-MS/MS	22-Acetoxy-23-hydroxytomatidine-3-O-glucoside	Alkaloids	Steroid alkaloids	C35H57NO10	652.41	592.38	651.398	-	-	[M+H]+	-	1	-	-	-	-	4.96405e+07	3.40875e+07	3.55892e+07	1.5494e+07	1.60852e+07	1.39753e+07	2.669e+07	3.14956e+07	3.24131e+07	-	CM00027	MetMap101	1.23671	0.0364362	0.0962471	0.381794	-1.38914	down
pmb0751	UPLC-MS/MS	Trans-5-O-(p-Coumaroyl)shikimate	Phenolic acids	Phenolic acids	C16H16O7	321.1	147.04	320.09	-	-	[M+H]+	-	3	-	-	-	C02947	258924	57220.5	51204.8	109460	23861.2	66518.2	66060	131782	111260	ko00940,ko00941,ko00945,ko01100,ko01110	C02947	-	0.421556	0.507496	0.581307	0.544005	-0.878308	insig
Lhyp111010	UPLC-MS/MS	Demethylwedelolactone*	Lignans and Coumarins	Coumarins	C15H8O7	301.03	273.04	300.027	-	-	[M+H]+	-	3	6468-55-9	-	-	-	131500	196359	175158	60687.3	33462	45981.5	58412	87729.2	88655.8	-	-	-	1.22159	0.0137568	0.0589267	0.27858	-1.84383	down
MW0107456	UPLC-MS/MS	Ile-Phe-Ile	Amino acids and derivatives	Amino acids and derivatives	C21H33N3O4	414.23	145.05	391.247	-	-	[M+Na]+	-	3	-	-	-	-	132409	235969	228900	179793	223172	90399.2	91918.7	117624	122066	-	-	-	0.423848	0.538287	0.60954	0.82602	-0.275751	insig
pmp001309	UPLC-MS/MS	6-Hydroxykaempferol-7-O-glucoside*	Flavonoids	Flavonols	C21H20O12	465.1	303.1	464.096	-	-	[M+H]+	-	1	-	-	-	-	1.57775e+07	1.78034e+07	1.82653e+07	6.715e+06	5.21786e+06	6.82097e+06	7.08936e+06	1.56788e+07	1.18912e+07	-	CM00470	MetMap114	1.2596	0.000568027	0.014998	0.36172	-1.46705	down
MWSHY0046	UPLC-MS/MS	Quercetin-3-O-glucoside (Isoquercitrin)*	Flavonoids	Flavonols	C21H20O12	465.1	303.05	464.096	-	-	[M+H]+	-	1	482-35-9	-	-	C05623	6.86895e+06	7.19734e+06	6.37898e+06	1.85067e+06	2.47342e+06	5.49212e+06	6.68822e+06	4.30965e+06	6.19338e+06	ko00944,ko01100,ko01110	C05623	-	1.01162	0.0818162	0.15309	0.480122	-1.05853	down
Smgp004575	UPLC-MS/MS	Quercetin-5-O-β-D-glucoside*	Flavonoids	Flavonols	C21H20O12	465.1	303.05	464.096	-	-	[M+H]+	-	1	-	-	-	-	2.07633e+07	2.13769e+07	2.3901e+07	1.20936e+07	6.46737e+06	1.3119e+07	1.37621e+07	1.7323e+07	1.97479e+07	-	-	-	1.10558	0.017529	0.066561	0.479699	-1.0598	down
Lssp210058	UPLC-MS/MS	Quercetin-3-O-robinobioside*	Flavonoids	Flavonols	C27H30O16	611.16	303.06	610.153	-	-	[M+H]+	-	1	52525-35-6	-	-	-	2.17901e+07	2.18873e+07	2.40602e+07	3.73953e+07	3.26278e+07	3.76332e+07	4.14809e+07	3.39512e+07	3.97545e+07	-	-	-	1.24577	0.00641869	0.042844	1.58932	0.668406	insig
MWSslk148	UPLC-MS/MS	Rutin Trihydrate	Flavonoids	Flavonols	C27H36O19	611.16	303.06	664.185	-	-	[M-3H2O+H]+	-	2	207671-50-9	-	-	-	2.66678e+07	1.98203e+07	2.75079e+07	3.7441e+07	3.35783e+07	3.75551e+07	2.94974e+07	3.4616e+07	3.04668e+07	-	-	-	1.12206	0.0240623	0.0773579	1.4673	0.553165	insig
Lmfp004629	UPLC-MS/MS	Dehydrocommersonine	Alkaloids	Steroid alkaloids	C51H83NO21	1046.55	1046.55	1045.55	-	-	[M+H]+	-	1	65428-74-2	-	-	-	1.02782e+06	1444151	966199	792797	545521	595430	996083	1.349e+06	1.31475e+06	-	CM00051	MetMap101	1.10865	0.0596067	0.126208	0.562435	-0.830243	insig
pmp000518	UPLC-MS/MS	7-Hydroxyrutaecarpine	Alkaloids	Plumerane	C18H13N3O2	304.11	286.14	303.101	-	-	[M+H]+	-	2	163815-35-8	-	-	-	515564	604873	783655	342032	407294	355078	480678	490276	507510	-	-	-	1.14942	0.0694929	0.137371	0.580016	-0.785835	insig
pma0104	UPLC-MS/MS	N-Sinapoylhydroxycoumarin	Lignans and Coumarins	Coumarins	C20H16O7	369.1	207.07	368.09	-	-	[M+H]+	-	3	-	-	-	-	197345	203724	258690	169493	124271	103465	161665	201993	181366	-	-	-	1.07955	0.0336523	0.0918268	0.602081	-0.73197	insig
Qmyp101417	UPLC-MS/MS	Ctroside	Terpenoids	Sesquiterpenoids	C19H30O8	387.2	189.13	386.194	-	-	[M+H]+	-	3	-	-	-	-	194143	159310	121185	186094	68259.5	132572	102212	187063	114006	-	-	-	0.48303	0.51333	0.586409	0.815201	-0.294773	insig
Lmcp003788	UPLC-MS/MS	Isotamarixin*	Flavonoids	Flavonols	C22H22O12	479.12	317.06	478.111	-	-	[M+H]+	-	3	-	-	-	-	236501	286122	161779	185173	126276	210184	304205	238557	174844	-	-	-	0.650449	0.291734	0.37777	0.762172	-0.391811	insig
Lmcp003402	UPLC-MS/MS	Tamarixetin-3-O-glucoside (Tamarixin)	Flavonoids	Flavonols	C22H22O12	479.12	317.06	478.111	-	-	[M+H]+	-	3	27542-39-8	-	-	-	231540	156765	135418	224548	111020	140552	297643	230641	206040	-	-	-	0.263876	0.741391	0.791366	0.909105	-0.137481	insig
Sahp003947	UPLC-MS/MS	Staphylionoside A*	Terpenoids	Sesquiterpenoids	C19H30O8	387.2	207.14	386.194	-	-	[M+H]+	-	3	-	-	-	-	332013	635852	339684	143444	195267	287590	158114	158131	168955	-	-	-	1.00352	0.137969	0.218592	0.478988	-1.06194	down
MW0155776	UPLC-MS/MS	Pro-Arg-Asp	Amino acids and derivatives	Amino acids and derivatives	C15H26N6O6	387.2	207.14	386.191	-	-	[M+H]+	-	3	-	-	-	-	332013	635852	339684	143444	195267	287590	158114	158131	168955	-	-	-	1.00352	0.137969	0.218592	0.478988	-1.06194	down
Wcfp003695	UPLC-MS/MS	Oleracone B	Others	Others	C13H18O2	207.14	95.08	206.131	-	-	[M+H]+	-	3	-	-	-	-	2.90277e+06	2.80839e+06	2.62497e+06	2.3403e+06	1.35308e+06	1.71576e+06	1.93857e+06	2.36591e+06	2.50082e+06	-	-	-	1.04597	0.0678279	0.134976	0.64888	-0.623976	insig
HJAP061	UPLC-MS/MS	Quercetin-3-O-(2''-O-arabinosyl)rutinoside	Flavonoids	Flavonols	C32H38O20	743.2	303.05	742.196	-	-	[M+H]+	-	1	-	-	-	-	3.00894e+07	2.87408e+07	2.1729e+07	1.36003e+07	2.01687e+07	1.60673e+07	1.86539e+07	1.84428e+07	1.86632e+07	-	CM00623	MetMap115	1.08359	0.0377209	0.0975744	0.61863	-0.692852	insig
Safp007949	UPLC-MS/MS	Quercetin 3-(2R-apiosylrutinoside)	Flavonoids	Flavonols	C32H38O20	743.2	303.05	742.196	-	-	[M+H]+	-	2	-	-	-	-	2.6404e+07	2.67656e+07	2.79364e+07	1.23106e+07	1.72493e+07	1.60122e+07	1.53245e+07	1.78258e+07	2.00141e+07	-	-	-	1.20909	0.00998101	0.0513475	0.561883	-0.831658	insig
pmp001310	UPLC-MS/MS	6-Hydroxykaempferol-3,6-O-Diglucoside*	Flavonoids	Flavonols	C27H30O17	627.16	303.1	626.148	-	-	[M+H]+	-	1	-	-	-	-	871020	836195	825855	1.24936e+06	1.36533e+06	1.6447e+06	1.09416e+06	951116	1352593	-	CM00496	MetMap113,MetMap114	1.22182	0.0375814	0.0974137	1.68152	0.749762	insig
Wacyp04001	UPLC-MS/MS	N-trans-Cinnamoylagmatine	Alkaloids	Phenolamine	C14H20N4O	261.17	131.05	260.164	-	-	[M+H]+	-	3	-	-	-	-	43719.3	39577	46638.3	96324	205226	61070.5	104638	60873.3	113394	-	-	-	1.00398	0.215509	0.303918	2.79079	1.48068	up
MW0156844	UPLC-MS/MS	Ser-Lys-Met	Amino acids and derivatives	Amino acids and derivatives	C14H28N4O5S1	387.16	207.06	364.178	-	-	[M+Na]+	-	3	-	-	-	-	332013	635852	339684	143444	195267	287590	158114	158131	168955	-	-	-	1.00352	0.137969	0.218592	0.478988	-1.06194	down
Zbsp003857	UPLC-MS/MS	3'-O-Methyltricetin-5-O-glucoside*	Flavonoids	Flavones	C22H22O12	479.12	317.06	478.111	-	-	[M+H]+	-	3	-	-	-	-	236501	286122	161779	185173	126276	210184	304205	238557	174844	-	-	-	0.650449	0.291734	0.37777	0.762172	-0.391811	insig
Hmzp003994	UPLC-MS/MS	Pedaliin*	Flavonoids	Flavones	C22H22O12	479.12	317.08	478.111	-	-	[M+H]+	-	3	22860-72-6	-	-	-	236501	286122	161779	185173	126276	210184	304205	238557	174844	-	-	-	0.650449	0.291734	0.37777	0.762172	-0.391811	insig
Lmjp002596	UPLC-MS/MS	Quercetin-3-O-sambubioside*	Flavonoids	Flavonols	C26H28O16	597.14	303.05	596.138	-	-	[M+H]+	-	2	83048-35-5	-	-	C12637	1.26761e+06	1559466	1.07498e+06	1.22546e+06	756430	798759	1.49574e+06	965081	913388	ko00944	C12637	MetMap115	0.881579	0.143456	0.224184	0.71261	-0.488815	insig
Zkep143847	UPLC-MS/MS	6-Hydroxyluteolin 7-glucoside*	Flavonoids	Flavones	C21H20O12	465.1	303.05	464.096	-	-	[M+H]+	-	1	-	-	-	C17763	8.3204e+06	4.39559e+06	5.70799e+06	7.17393e+06	3.79592e+06	3.19404e+06	6.59548e+06	4.60994e+06	6.14601e+06	-	C17763	-	0.542582	0.448908	0.529477	0.768775	-0.379367	insig
Lhjp111605	UPLC-MS/MS	Dehydroxypaederosidic Acid	Terpenoids	Monoterpenoids	C18H24O11S	449.11	303.05	448.104	-	-	[M+H]+	-	3	-	-	-	-	742224	568491	501567	417602	315432	460878	366144	426066	452984	-	-	-	1.00634	0.0833822	0.155046	0.65879	-0.60211	insig
Lcfp071374	UPLC-MS/MS	3-Methylquinoline-4-carboxylicacid	Alkaloids	Quinoline alkaloids	C11H9NO2	188.07	142.07	187.063	-	-	[M+H]+	-	1	1873-51-4	-	-	-	742119	704921	625475	340615	570716	553916	338436	458991	467184	-	-	-	0.931783	0.0946193	0.166508	0.706989	-0.50024	insig
MWSHY0010	UPLC-MS/MS	Troxerutin	Flavonoids	Flavonols	C33H42O19	743.24	435.14	742.232	-	-	[M+H]+	-	3	7085-55-4	-	-	-	465279	415898	443794	370153	199182	307410	372244	349910	270982	-	-	-	0.978822	0.0861406	0.158359	0.661708	-0.595733	insig
MW0139483	UPLC-MS/MS	Quercetin 3-(2-glucosylrhamnoside)	Flavonoids	Flavones	C27H30O16	611.16	303.05	610.153	-	-	[M+H]+	-	1	143016-74-4	-	-	-	7.62613e+06	5.81613e+06	1.09402e+07	6.91638e+06	4.44684e+06	4.29173e+06	8.49557e+06	8.38878e+06	7.5899e+06	-	-	-	0.859187	0.185423	0.271383	0.642058	-0.639224	insig
MWSHY0162	UPLC-MS/MS	Quercetin-3-O-sophoroside (Baimaside)	Flavonoids	Flavonols	C27H30O17	627.16	303.06	626.148	-	-	[M+H]+	-	3	18609-17-1	-	-	C12667	714242	567084	524126	1.23904e+06	563870	494472	806436	854612	898962	ko00944,ko01110	C12667	MetMap115	0.335496	0.564876	0.635059	1.27247	0.347632	insig
MWStz568	UPLC-MS/MS	6-Hydroxykaempferol 3,6-diglucoside*	Flavonoids	Flavonols	C27H30O17	627.16	303.05	626.148	-	-	[M+H]+	-	1	142674-16-6	-	-	-	871020	836195	825855	1.24936e+06	1.36533e+06	1.6447e+06	1.09416e+06	951116	1352593	-	-	-	1.22182	0.0375814	0.0974137	1.68152	0.749762	insig
Lahp003059	UPLC-MS/MS	Quercetin-di-apiosyl-rhamnosyl-glucoside	Flavonoids	Flavonols	C37H46O24	875.24	303.05	874.238	-	-	[M+H]+	-	1	-	-	-	-	194088	273852	202175	42417.5	12074.2	72610.5	169770	127200	88968	-	-	-	1.11118	0.00602535	0.042221	0.189672	-2.39842	down
Zbqp003125	UPLC-MS/MS	Ile-Phe	Amino acids and derivatives	Amino acids and derivatives	C15H22N2O3	279.17	86.1	278.163	-	-	[M+H]+	-	1	-	-	-	-	196874	114191	73320.8	123980	144557	211204	177826	179314	152268	-	-	-	0.507764	0.521391	0.593115	1.24807	0.319699	insig
Qmgp102423	UPLC-MS/MS	3α-Dihydrocadambine	Alkaloids	Plumerane	C27H34N2O10	547.23	385.18	546.221	-	-	[M+H]+	-	3	54483-84-0	-	-	-	238802	264696	246187	371814	429751	517813	225759	225195	318200	-	-	-	1.20524	0.0426328	0.104287	1.75991	0.815501	insig
pmp000678	UPLC-MS/MS	Forsythide	Terpenoids	Monoterpenoids	C16H22O11	408.15	211.06	390.116	-	-	[M+NH4]+	-	3	43043-09-0	-	-	-	4.67585e+06	5.04217e+06	4.55816e+06	2.12041e+06	1.5233e+06	2280959	2.32412e+06	3.19661e+06	3.12837e+06	-	-	-	1.23233	0.00117796	0.0200958	0.415004	-1.2688	down
pmp000452	UPLC-MS/MS	Annuionone D	Others	Ketone compounds	C13H20O3	225.15	85.1	224.141	-	-	[M+H]+	-	3	-	-	-	-	387422	458510	539416	220708	260185	199204	274444	294341	283432	-	-	-	1.21342	0.0210826	0.0715656	0.490922	-1.02643	down
Lcfp121157	UPLC-MS/MS	1,8,15-triazacyclohenicosane-2,9,16-trione	Others	Others	C18H33N3O3	340.26	322.25	339.252	-	-	[M+H]+	-	3	56403-08-8	-	-	-	29349	24327.2	28301.2	36284.7	31341.8	31273.5	22326.8	37040.5	22441	-	-	-	1.00559	0.067196	0.134347	1.20643	0.270743	insig
zjmp122403	UPLC-MS/MS	Corehoionoside C	Terpenoids	Monoterpenoids	C19H30O8	387.2	123.08	386.194	-	-	[M+H]+	-	3	-	-	-	-	113567	202313	348872	123286	82082	138862	115319	144780	183885	-	-	-	0.806831	0.256547	0.344027	0.517832	-0.949443	insig
Walp003242	UPLC-MS/MS	Isofraxidin 7-O-glucosylglucoside	Lignans and Coumarins	Coumarins	C23H30O15	547.17	223.06	546.159	-	-	[M+H]+	-	3	-	-	-	-	46837.8	48806.2	50752	45875.7	25379.2	64408.2	87817.5	64420.2	46854.5	-	CM01373	MetMap129	0.32704	0.781528	0.826067	0.926687	-0.109846	insig
Wayp003359	UPLC-MS/MS	N-Hydroxyoctanoyl nornicotine glucoside	Alkaloids	Pyridine alkaloids	C23H36N2O7	453.26	291.21	452.252	-	-	[M+H]+	-	3	-	-	-	-	428634	332916	302598	196333	127869	206002	264436	297487	292824	-	-	-	1.1341	0.0228877	0.0756129	0.498243	-1.00508	down
Lmmp003517	UPLC-MS/MS	Solatuberenol A	Others	Others	C13H20O3	225.15	95.08	224.141	-	-	[M+H]+	-	1	-	-	-	-	253786	244031	362197	186293	169966	137542	229101	202202	224520	-	-	-	1.11645	0.0696775	0.137644	0.574177	-0.800432	insig
Qmyp101232	UPLC-MS/MS	Vomifoliol (Blumenol A)	Terpenoids	Monoterpenoids	C13H20O3	225.15	95.08	224.141	-	-	[M+H]+	-	3	189351-15-3	-	-	C04166	185650	131834	203124	212671	116143	105464	164022	119193	132850	-	C04166	-	0.493186	0.521334	0.593115	0.834173	-0.261582	insig
Hmlp002407	UPLC-MS/MS	2-Hydroxy-1,4-benzoxazine-3(2H)-one (HBOA)	Alkaloids	Alkaloids	C8H7NO3	166.05	120.04	165.043	-	-	[M+H]+	-	2	23520-34-5	-	-	C15769	1.89817e+06	2.03748e+06	2.48041e+06	1.63313e+06	2.3163e+06	2.28329e+06	1.23657e+06	1666085	1.53033e+06	ko00999,ko01100,ko01110	C15769	-	0.161525	0.840317	0.875	0.971423	-0.0418279	insig
zjbp120106	UPLC-MS/MS	26-O-Glucosyl-furost-20(22)-en-3,26-diol*	Steroids	Steroidal saponins	C33H54O8	579.39	417.33	578.382	-	-	[M+H]+	-	3	-	-	-	-	408831	635440	449035	435192	263397	234915	490830	542180	396695	-	-	-	0.935022	0.118194	0.193595	0.625126	-0.677781	insig
Zjzp081816	UPLC-MS/MS	Smilagenin-3-O-glucosyl(1→2)mannoside (Smilageninoside)	Steroids	Steroidal saponins	C39H64O13	741.45	579.39	740.435	-	-	[M+H]+	-	3	-	-	-	-	920851	1.05278e+06	1.19156e+06	648236	448111	378251	623878	880996	849992	-	-	-	1.17181	0.0074629	0.0449425	0.465881	-1.10197	down
Zjzp081805	UPLC-MS/MS	Sarsasapogenin-3-O-galactoside (Timosaponin A-I)*	Steroids	Steroidal saponins	C33H54O8	579.39	417.34	578.382	-	-	[M+H]+	-	3	68422-00-4	-	-	C17074	408831	635440	449035	435192	263397	234915	490830	542180	396695	-	C17074	-	0.935022	0.118194	0.193595	0.625126	-0.677781	insig
Sadp004383	UPLC-MS/MS	2-((7-hydroxy-3,8-dimethyl-4-vinyl-9,10-dihydrophenanthren-2-yl)oxy)-6-(hydroxymethyl)tetrahydro-2H-pyran-3,4,5-triol	Terpenoids	Ditepenoids	C24H28O7	429.19	267.14	428.183	-	-	[M+H]+	-	3	-	-	-	-	159598	171897	218457	116380	191594	167222	117891	155425	92587.5	-	-	-	0.526773	0.433275	0.515531	0.864067	-0.210785	insig
Zblp004317	UPLC-MS/MS	3-(2-oxopropyl)-3-hydroxyindolin-2-one	Alkaloids	Plumerane	C11H11NO3	206.08	120.09	205.074	-	-	[M+H]+	-	3	-	-	-	-	370096	336166	325669	403760	302042	308642	306883	336859	408877	-	-	-	0.151135	0.881259	0.908484	0.983054	-0.024658	insig
Qmgp102015	UPLC-MS/MS	Veralosidinine	Alkaloids	Steroid alkaloids	C29H45NO4	472.34	412.32	471.335	-	-	[M+H]+	-	3	52389-14-7	-	-	-	907109	985662	1.12697e+06	131720	200100	286714	398495	408194	395418	-	-	-	1.2325	0.000906315	0.0183824	0.20483	-2.2875	down
MWSHY0180	UPLC-MS/MS	Glycitin	Flavonoids	Isoflavones	C22H22O10	447.13	285.08	446.121	-	-	[M+H]+	-	3	40246-10-4	-	-	C16195	932867	1.04601e+06	2.51102e+06	870322	746727	431645	702017	1.01577e+06	894548	ko00943	C16195	-	0.887431	0.246853	0.33633	0.456289	-1.13198	insig
MWSHY0111	UPLC-MS/MS	Calycosin-7-O-glucoside	Flavonoids	Isoflavones	C22H22O10	447.13	285.08	446.121	-	-	[M+H]+	-	3	20633-67-4	-	-	-	1003853	1.07291e+06	2.41478e+06	669328	780888	344139	815232	860264	972015	-	-	-	0.979447	0.182468	0.268914	0.399497	-1.32374	insig
Hmfp002251	UPLC-MS/MS	Esculeogenin B1-O-glucoside	Alkaloids	Steroid alkaloids	C33H55NO9	610.38	592.38	609.388	-	-	[M+H]+	-	1	-	-	-	-	430017	528915	1.05195e+06	2.35959e+06	2126109	2102441	1712191	1602214	1754336	-	-	-	1.17562	0.00756338	0.0449425	3.27624	1.71204	up
Zmxp003107	UPLC-MS/MS	Luteolin-7,3'-di-O-glucoside	Flavonoids	Flavones	C27H30O16	611.16	287.06	610.153	-	-	[M+H]+	-	3	52187-80-1	-	-	-	304472	334778	252839	228844	189859	593523	416696	299004	373344	-	-	-	0.00275366	0.786679	0.829594	1.13467	0.18227	insig
Lmjp002491	UPLC-MS/MS	Cyanidin-3-O-(6-O-p-coumaroyl-2-O-xylosyl)glucoside	Flavonoids	Anthocyanidins	C35H35O17+	727.19	287.05	727.187	-	-	[M]+	-	3	-	-	-	-	5.51249e+06	6.5797e+06	8.63334e+06	1.58935e+06	2.25603e+06	1498613	1.97564e+06	3.11037e+06	2.70331e+06	-	-	-	1.23954	0.0243921	0.0775724	0.257846	-1.95542	down
Xmyp004678	UPLC-MS/MS	Kaempferol-3-O-(2''-O-xylosyl-6''-O-rhamnosyl)glucoside	Flavonoids	Flavonols	C32H38O19	727.21	287.05	726.201	-	-	[M+H]+	-	1	-	-	-	-	5.51249e+06	6.5797e+06	8.63334e+06	1.58935e+06	2.25603e+06	1498613	1.97564e+06	3.11037e+06	2.70331e+06	-	CM00500	MetMap113	1.23954	0.0243921	0.0775724	0.257846	-1.95542	down
Lmpp003228	UPLC-MS/MS	Petunidin-3-O-(6''-O-caffeoyl)glucoside	Flavonoids	Anthocyanidins	C31H29O15+	641.15	317.07	641.15	-	-	[M]+	-	3	-	-	-	-	390166	357234	296162	224895	170560	323436	328011	332183	305353	-	-	-	0.898571	0.122556	0.199381	0.688882	-0.537671	insig
Hmfp002613	UPLC-MS/MS	Esculeogenin A-27-O-sophoroside	Alkaloids	Steroid alkaloids	C39H65NO14	772.44	754.46	771.441	-	-	[M+H]+	-	1	-	-	-	-	26715	31635.5	36922.5	428459	629585	567055	179638	212988	277398	-	CM00033	MetMap102	1.27465	0.0131455	0.0573812	17.0573	4.09232	up
MWStz387	UPLC-MS/MS	Kaempferol-3-O-sambubioside	Flavonoids	Flavonols	C26H28O15	581.15	287.06	580.143	-	-	[M+H]+	-	3	27661-51-4	-	-	-	161032	225713	101912	75415.2	52981	52987.7	81540	63171	90702.8	-	-	-	1.12935	0.0975577	0.169941	0.371189	-1.42977	down
Hmfp002517	UPLC-MS/MS	Esculeogenin A-27-O-rhamnoside*	Alkaloids	Steroid alkaloids	C33H55NO8	594.39	576.39	593.393	-	-	[M+H]+	-	1	-	-	-	-	4.29303e+07	4.74389e+07	6.14917e+07	2.17756e+07	2.02675e+07	2.07683e+07	3.03793e+07	3.3007e+07	3.4209e+07	-	CM00031	MetMap102	1.24452	0.0329812	0.0911654	0.413612	-1.27365	down
pmp001028	UPLC-MS/MS	Korseveramine	Alkaloids	Steroid alkaloids	C27H45NO3	432.35	414.34	431.34	-	-	[M+H]+	-	1	36506-67-9	-	-	-	2.02018e+07	2.51737e+07	3.15688e+07	1.19883e+07	1.10193e+07	1.19612e+07	1.54683e+07	1.91085e+07	2.03089e+07	-	-	-	1.2153	0.0498788	0.112206	0.454469	-1.13775	down
pmb0426	UPLC-MS/MS	N,N-Dimethyl-5-methoxytryptamine	Alkaloids	Plumerane	C13H18N2O	219.15	174.09	218.142	-	-	[M+H]+	-	3	1019-45-0	-	-	C08309	254867	281410	366998	93772.7	106673	97897.2	165176	249727	133583	-	C08309	-	1.25556	0.0257819	0.0798676	0.33029	-1.59819	down
Lcfp004082	UPLC-MS/MS	N-p-Coumaroyloctopamineglucoside	Alkaloids	Phenolamine	C23H27NO9	462.18	147.04	461.168	-	-	[M+H]+	-	3	-	-	-	-	741264	364982	2.28891e+06	277630	159391	273510	596350	557342	681639	-	-	-	0.967793	0.267565	0.354491	0.209278	-2.25651	insig
Sasp003889	UPLC-MS/MS	Decaethylene glycol	Others	Alcohol compounds	C20H42O11	476.31	459.28	458.273	-	-	[M+NH4]+	-	3	5579-66-8	-	-	-	616851	721670	1.15866e+06	620956	905866	660024	263189	226207	289905	-	-	-	0.31039	0.62035	0.687302	0.875726	-0.191448	insig
Wacyp04090	UPLC-MS/MS	Phenylethyl Primeveroside	Others	Alcohol compounds	C19H28O10	434.2	163.06	416.168	-	-	[M+NH4]+	-	1	-	-	-	-	1.09179e+06	1.00128e+06	1.07747e+06	1.24504e+06	1.12784e+06	854342	977671	1.12587e+06	1006465	-	-	-	0.0339663	0.887162	0.912291	1.01788	0.0255641	insig
Safp003757	UPLC-MS/MS	Neorickiioside B*	Alkaloids	Steroid alkaloids	C50H83NO22	1050.54	1032.54	1049.54	-	-	[M+H]+	-	1	-	-	-	-	1382105	1.57728e+06	2.57053e+06	1.45051e+06	1.29288e+06	1.63024e+06	1987178	1.8241e+06	1.77448e+06	-	-	-	0.578558	0.406462	0.491685	0.790903	-0.338428	insig
Safp003880	UPLC-MS/MS	Neorickiioside A*	Alkaloids	Steroid alkaloids	C50H83NO22	1050.55	1032.54	1049.54	-	-	[M+H]+	-	1	-	-	-	-	1.7638e+06	2.50986e+06	3.15342e+06	1.87505e+06	1.68136e+06	1635571	2.07156e+06	2.07326e+06	2.50116e+06	-	-	-	0.8905	0.201527	0.290391	0.699061	-0.51651	insig
Hmfp002481	UPLC-MS/MS	Esculeogenin A-27-O-(6'''-acetyl)sophoroside*	Alkaloids	Steroid alkaloids	C41H67NO15	814.45	754.44	813.451	-	-	[M+H]+	-	1	-	-	-	-	9.36168e+06	5.62163e+06	7.10395e+06	1.44546e+07	1.46285e+07	1.45941e+07	1.25693e+07	1.4581e+07	1.20295e+07	-	CM00035	MetMap102	1.18749	0.02186	0.0732852	1.97748	0.983666	insig
MWS20160	UPLC-MS/MS	Prunasin	Alkaloids	Alkaloids	C14H17NO6	296.11	85.03	295.106	-	-	[M+H]+	-	3	99-18-3	-	-	C00844	90062.3	68543.2	82855.8	216782	102414	151879	118624	149384	120759	ko00460,ko01100,ko01110	C00844	-	1.03654	0.142573	0.223155	1.95094	0.964167	insig
Cmbp003767	UPLC-MS/MS	N5-(1-((Carboxymethyl)amino)-3-((3-(4-hydroxy-3-methoxyphenyl)allyl)thio)-1-oxopropan-2-yl)glutamine	Alkaloids	Alkaloids	C20H27N3O8S	470.16	131.05	469.152	-	-	[M+H]+	-	3	-	-	-	-	218190	133184	150564	107620	96329.8	114748	98293.5	100410	92209.5	-	-	-	1.03137	0.137461	0.218252	0.634933	-0.655323	insig
Lmcp004436	UPLC-MS/MS	Cyanidin-3-O-(6''-O-caffeoyl)glucoside	Flavonoids	Anthocyanidins	C30H27O14+	611.14	287.06	611.139	-	-	[M]+	-	3	-	-	-	C16369	856958	729298	450581	820392	433321	732410	516207	608104	576791	ko00942	C16369	-	0.0565316	0.924554	0.940669	0.975101	-0.0363758	insig
Hmpp002612	UPLC-MS/MS	Luteolin-7-O-gentiobioside	Flavonoids	Flavones	C27H30O16	611.16	287.05	610.153	-	-	[M+H]+	-	3	-	-	-	-	609585	516249	468132	875397	402516	488707	751702	603066	817182	-	-	-	0.138133	0.735538	0.787944	1.10832	0.148371	insig
Wafp004650	UPLC-MS/MS	22-Acetoxy-23-hydroxytomatidine-3-O-glucosoyl-glucoside*	Alkaloids	Steroid alkaloids	C41H67NO15	814.46	754.44	813.451	-	-	[M+H]+	-	1	-	-	-	-	9.36168e+06	5.62163e+06	7.10395e+06	1.44546e+07	1.46285e+07	1.45941e+07	1.25693e+07	1.4581e+07	1.20295e+07	-	CM00028	MetMap101	1.18749	0.02186	0.0732852	1.97748	0.983666	insig
Qmqp102515	UPLC-MS/MS	Leucodin	Terpenoids	Sesquiterpenoids	C15H18O3	247.13	187.11	246.126	-	-	[M+H]+	-	1	17946-87-1	-	-	C09394	376183	427621	543159	144214	170990	174279	275450	293759	289128	-	C09394	-	1.246	0.0250789	0.0783669	0.363397	-1.46038	down
Ljmp121505	UPLC-MS/MS	Mansonone S	Others	Ketone compounds	C15H18O3	247.13	187.11	246.126	-	-	[M+H]+	-	3	-	-	-	-	376183	427621	543159	144214	170990	174279	275450	293759	289128	-	-	-	1.246	0.0250789	0.0783669	0.363397	-1.46038	down
Wcgp010223	UPLC-MS/MS	3-(Cyclohexen-1-yl)-2-hydroxy-4a,5-dimethyl-2,3,4,5,6,7,8,8a-octahydronaphthalen-1-one	Others	Others	C18H28O2	277.22	93.07	276.209	-	-	[M+H]+	-	3	-	-	-	-	87646.3	105358	116761	120648	99952.7	136058	78010.7	112118	93006.8	-	-	-	0.631919	0.312664	0.398118	1.15138	0.203363	insig
Lagp003663	UPLC-MS/MS	Quercetin 7,3',4'-trimethyl ether-3-glucoside	Flavonoids	Flavonols	C24H26O12	507.15	345.1	506.142	-	-	[M+H]+	-	3	-	-	-	-	43935.2	31312.8	27348.7	87173.5	96772.5	34756	51051	48425	74897.2	-	-	-	0.890746	0.176106	0.262265	2.13167	1.09198	insig
Lmpp003789	UPLC-MS/MS	Cyanidin 3-O-(6-O-p-coumaroyl)glucoside	Flavonoids	Anthocyanidins	C30H27O13+	595.14	287.06	595.145	-	-	[M]+	-	3	-	-	-	C12095	5.95343e+06	6.67217e+06	2.36567e+06	2.36798e+06	1.61878e+06	3.19551e+06	3.80533e+06	5.22539e+06	3.50287e+06	ko00942,ko01110	C12095	-	0.850292	0.181344	0.26739	0.479097	-1.06161	insig
MWSHY0136	UPLC-MS/MS	Kaempferol-3-O-glucoside (Astragalin)*	Flavonoids	Flavonols	C21H20O11	449.11	287.06	448.101	-	-	[M+H]+	-	2	480-10-4	-	-	C12249	754048	1115623	501642	418449	251281	814990	447315	757835	410899	ko00944,ko01110	C12249	MetMap113	0.695958	0.293262	0.379418	0.626117	-0.675496	insig
MWSslk254	UPLC-MS/MS	Kaempferol-3-O-glucorhamnoside*	Flavonoids	Flavonols	C27H30O15	595.17	287.06	594.159	-	-	[M+H]+	-	1	40437-72-7	-	-	-	5.95343e+06	6.67217e+06	2.36567e+06	2.36798e+06	1.61878e+06	3.19551e+06	3.80533e+06	5.22539e+06	3.50287e+06	-	CM00488	MetMap113	0.850292	0.181344	0.26739	0.479097	-1.06161	insig
HJAP120	UPLC-MS/MS	Rhamnetin-3-O-Rutinoside*	Flavonoids	Flavonols	C28H32O16	625.17	317.07	624.169	-	-	[M+H]+	-	1	-	-	-	-	245534	276841	277573	165426	130067	163588	186197	186549	266368	-	CM00610	MetMap115	1.22358	0.00194405	0.0261876	0.573888	-0.801159	insig
MWSHY0135	UPLC-MS/MS	Isorhamnetin-3-O-rutinoside (Narcissin)*	Flavonoids	Flavonols	C28H32O16	625.18	317.08	624.169	-	-	[M+H]+	-	1	604-80-8	-	-	C16060	245534	276841	277573	165426	130067	163588	186197	186549	266368	-	C16060	-	1.22358	0.00194405	0.0261876	0.573888	-0.801159	insig
Hmsp004125	UPLC-MS/MS	3'-Deoxy-4-O-methylsappanol	Others	Alcohol compounds	C16H14O6	303.09	123.04	302.079	-	-	[M+H]+	-	3	-	-	-	-	55912	58626.5	120132	78730.3	40450.8	61035.5	62540.5	73280.7	82531.2	-	-	-	0.448752	0.49906	0.574739	0.767957	-0.380902	insig
pmp001141	UPLC-MS/MS	Cimicifugamide	Alkaloids	Phenolamine	C25H31NO10	506.2	177.06	505.195	-	-	[M+H]+	-	1	-	-	-	-	261111	97143.7	111567	657768	348464	242347	335544	305692	428477	-	-	-	0.978723	0.161252	0.243555	2.65756	1.4101	insig
MWSHY0061	UPLC-MS/MS	Kaempferol-3-O-neohesperidoside*	Flavonoids	Flavonols	C27H30O15	595.16	287.06	594.159	-	-	[M+H]+	-	1	32602-81-6	-	-	-	5.95343e+06	6.67217e+06	2.36567e+06	2.36798e+06	1.61878e+06	3.19551e+06	3.80533e+06	5.22539e+06	3.50287e+06	-	CM00489	MetMap113	0.850292	0.181344	0.26739	0.479097	-1.06161	insig
Hmpp003270	UPLC-MS/MS	Luteolin-4'-O-glucoside*	Flavonoids	Flavones	C21H20O11	449.11	287.05	448.101	-	-	[M+H]+	-	2	6920-38-3	-	-	-	754048	1115623	501642	418449	251281	814990	447315	757835	410899	-	-	-	0.695958	0.293262	0.379418	0.626117	-0.675496	insig
MWSHY0080	UPLC-MS/MS	Luteolin-7-O-neohesperidoside (Lonicerin)*	Flavonoids	Flavones	C27H30O15	595.17	287.06	594.159	-	-	[M+H]+	-	1	25694-72-8	-	-	C12630	5.95343e+06	6.67217e+06	2.36567e+06	2.36798e+06	1.61878e+06	3.19551e+06	3.80533e+06	5.22539e+06	3.50287e+06	ko00944	C12630	-	0.850292	0.181344	0.26739	0.479097	-1.06161	insig
MWSHY0064	UPLC-MS/MS	Isorhamnetin-3-O-neohesperidoside*	Flavonoids	Flavonols	C28H32O16	625.17	317.07	624.169	-	-	[M+H]+	-	1	55033-90-4	-	-	-	245534	276841	277573	165426	130067	163588	186197	186549	266368	-	-	-	1.22358	0.00194405	0.0261876	0.573888	-0.801159	insig
Zblp004717	UPLC-MS/MS	3'-methoxyquercetin-3-O-L-rhamnosyl(1→2)-glucopyranoside*	Flavonoids	Flavonols	C28H32O16	625.17	317.07	624.169	-	-	[M+H]+	-	1	-	-	-	-	93568.5	159642	123756	85559.2	37738.5	64721.8	121779	133651	89894.7	-	CM00608	MetMap115	1.01127	0.0614866	0.128791	0.49877	-1.00355	down
Lmsp004721	UPLC-MS/MS	Tamarixetin-3-O-glucoside-7-O-rhamnoside*	Flavonoids	Flavonols	C28H32O16	625.18	317.07	624.169	-	-	[M+H]+	-	1	-	-	-	-	93568.5	159642	123756	85559.2	37738.5	64721.8	121779	133651	89894.7	-	-	-	1.01127	0.0614866	0.128791	0.49877	-1.00355	down
Lmmp002463	UPLC-MS/MS	Sexangularetin-3-O-glucoside-7-O-rhamnoside*	Flavonoids	Flavonols	C28H32O16	625.18	317.07	624.169	-	-	[M+H]+	-	1	-	-	-	-	245534	276841	277573	165426	130067	163588	186197	186549	266368	-	-	-	1.22358	0.00194405	0.0261876	0.573888	-0.801159	insig
Wcfp003211	UPLC-MS/MS	1,1'-(6-hydroxy-2,3-dihydro-1H-indene-2,5-diyl)bis(ethan-1-one)	Terpenoids	Sesquiterpenoids	C13H14O3	219.1	189.09	218.094	-	-	[M+H]+	-	3	-	-	-	-	281537	534966	385180	169605	92443.3	128192	363493	304469	263126	-	-	-	1.17027	0.0563169	0.121843	0.324745	-1.62262	down
Lmpp003815	UPLC-MS/MS	Petunidin-3-O-(6''-O-p-Coumaroyl)glucoside	Flavonoids	Anthocyanidins	C31H29O14+	625.16	317.07	625.155	-	-	[M]+	-	3	-	-	-	-	93568.5	159642	123756	85559.2	37738.5	64721.8	121779	133651	89894.7	-	-	-	1.01127	0.0614866	0.128791	0.49877	-1.00355	down
Hmgp001902	UPLC-MS/MS	Pectolinarigenin-7-O-glucoside	Flavonoids	Flavones	C23H24O11	477.14	315.09	476.132	-	-	[M+H]+	-	3	-	-	-	-	1.2455e+06	974556	4.42582e+06	735868	934618	306238	740486	937904	952936	-	-	-	0.874946	0.294101	0.380008	0.297436	-1.74935	insig
Walp004752	UPLC-MS/MS	2-Aminododecane-1,4-diol	Lipids	Sphingolipids	C12H27NO2	218.21	88.08	217.204	-	-	[M+H]+	-	1	-	-	-	-	203577	259480	231034	214684	213098	163406	195552	247604	236859	-	-	-	0.755887	0.21542	0.303918	0.851744	-0.231508	insig
Safp008433	UPLC-MS/MS	Dichotosin	Flavonoids	Flavones	C23H28O9	449.19	287.06	448.173	-	-	[M+H]+	-	3	-	-	-	-	4.80118e+06	5.42165e+06	4.55522e+06	1.52419e+06	1.43307e+06	2.38275e+06	2.1007e+06	3.18976e+06	3.01559e+06	-	-	-	1.21989	0.00152772	0.0237626	0.361347	-1.46854	down
pmp000593	UPLC-MS/MS	Luteolin-7-O-rutinoside*	Flavonoids	Flavones	C27H30O15	595.17	287.06	594.159	-	-	[M+H]+	-	1	3563-98-2	-	-	-	1.35045e+07	1.59761e+07	9.54409e+06	4.33011e+06	4.03356e+06	4.9091e+06	8.59233e+06	6.20501e+06	7.6164e+06	-	-	-	1.2267	0.0422136	0.104034	0.340112	-1.55592	down
Lmxp006440	UPLC-MS/MS	2-Palmitoylglycerol*	Lipids	Glycerol ester	C19H38O4	331.28	313.27	330.277	-	-	[M+H]+	-	1	23470-00-0	-	-	-	63651.6	96202.4	94890.4	49301.8	79572.1	78410.3	54849.6	61705.9	63118.8	-	-	-	0.589973	0.337851	0.425638	0.813695	-0.29744	insig
Zjzp081802	UPLC-MS/MS	Spirostan-3-ol (Isosarsapogenin)	Steroids	Steroid	C27H44O3	417.34	273.22	416.329	-	-	[M+H]+	-	3	-	-	-	-	82258.6	102787	95522.5	65854.6	45684.4	51818.3	60102.1	79263.9	77464.8	-	-	-	1.16784	0.00993929	0.0513475	0.582238	-0.78032	insig
Wccp000476	UPLC-MS/MS	2-[(1R)-1-carboxyethoxy]propanoic acid	Organic acids	Organic acids	C6H10O5	163.06	69.03	162.053	-	-	[M+H]+	-	1	-	-	-	-	175344	137672	210148	125584	153404	165256	191236	129661	222838	-	-	-	0.59162	0.349791	0.437349	0.849148	-0.235912	insig
Safp021800	UPLC-MS/MS	LPC(18:1/0:0)	Lipids	LPC	C26H53NO7P+	522.35	184.08	522.356	-	-	[M]+	-	1	3542-29-8	-	-	-	2.9236e+07	3.95548e+07	4.08467e+07	1.08613e+07	5.86549e+06	7.71528e+06	1.96439e+07	2.05307e+07	2.0294e+07	-	-	-	1.23801	0.00864875	0.048824	0.222935	-2.1653	down
Hmgp006701	UPLC-MS/MS	Lyciumamide A	Alkaloids	Phenolamine	C36H36O8N2	625.25	325.11	624.247	-	-	[M+H]+	-	3	-	-	-	-	54829.4	61332.1	34933.6	45908.3	48675.3	43599.6	39738.8	48979.8	39816	-	-	-	0.227961	0.64432	0.710422	0.914544	-0.128875	insig
pmp001253	UPLC-MS/MS	Cannabisin F	Alkaloids	Phenolamine	C36H36N2O8	625.25	488.17	624.247	-	-	[M+H]+	-	3	163136-19-4	-	-	C17910	10252.7	37146.2	12338.4	14889	16250.7	34901.3	15723.3	18529.9	19642.9	-	C17910	-	0.245393	0.855726	0.88732	1.10552	0.144731	insig
mws0289	UPLC-MS/MS	LysoPE 18:1*	Lipids	LPE	C23H46NO7P	480.31	339.29	479.301	-	-	[M+H]+	-	3	89576-29-4	-	-	-	620329	859178	804583	650755	409463	644600	595457	674939	698009	-	-	-	0.82561	0.147167	0.228037	0.746388	-0.422002	insig
WaQzp10481	UPLC-MS/MS	(9R,13R)-10,11-dihydro-12-oxo-15-phytoenoic acid	Lipids	Free fatty acids	C18H30O3	295.23	151.11	294.219	-	-	[M+H]+	-	1	136845-14-2	-	-	-	43403	59088.2	54514.1	33372.7	16477.6	53123	36148	34544.1	37141.6	-	-	-	0.76252	0.225547	0.314793	0.65586	-0.608541	insig
Lahp007183	UPLC-MS/MS	sceptrumgenin 3-O-β-D-glucopyranoside	Steroids	Steroidal saponins	C33H50O8	575.36	413.3	574.351	-	-	[M+H]+	-	1	-	-	-	-	204233	362760	296423	18107.3	17279.1	13099.1	132647	141715	146375	-	-	-	1.27194	0.0273432	0.0825564	0.0561554	-4.15443	down
pmd0136	UPLC-MS/MS	LysoPC 18:0(2n isomer)	Lipids	LPC	C26H54NO7P	524.37	184.07	523.364	-	-	[M+H]+	-	1	-	-	-	-	191306	165325	162879	374128	205137	501864	246488	235598	240132	-	-	-	1.00463	0.159833	0.242599	2.08106	1.05732	up
mws1195	UPLC-MS/MS	p-Coumaric acid methyl ester	Phenolic acids	Phenolic acids	C10H10O3	179.07	147.04	178.063	-	-	[M+H]+	-	3	19367-38-5	-	-	-	17764.2	9869.74	16794.1	56167.2	62526.9	56950	19848	27267	37817.2	-	-	-	1.2405	0.000215541	0.0112573	3.95345	1.98311	up
pmb0865	UPLC-MS/MS	LysoPC 18:3(2n isomer)	Lipids	LPC	C26H48NO7P	518.32	184.07	517.317	-	-	[M+H]+	-	1	-	-	-	-	2.68153e+07	2.85267e+07	3.0119e+07	2.68939e+07	1.43711e+07	1.91567e+07	2.11926e+07	2.32889e+07	2.20359e+07	-	-	-	0.918491	0.141947	0.222877	0.707009	-0.500199	insig
MWS5173	UPLC-MS/MS	Isocytosine	Nucleotides and derivatives	Nucleotides and derivatives	C4H5N3O	112.05	70.03	111.043	-	-	[M+H]+	-	3	108-53-2	-	-	-	128308	144036	200480	89803	80542.5	74547.8	94867.8	105060	76452	-	-	-	1.17118	0.0687085	0.136364	0.517937	-0.949153	insig
Zbsp010595	UPLC-MS/MS	[4]-Shogaol dimethyl	Phenolic acids	Phenolic acids	C17H24O3	277.18	137.06	276.173	-	-	[M+H]+	-	3	-	-	-	-	13249.1	17742.8	37471.1	105334	107219	85306.3	64047.2	58188.6	68415.1	-	-	-	1.18607	0.00173158	0.0255194	4.35067	2.12124	up
Walp013004	UPLC-MS/MS	Glycidyl Linoleate*	Lipids	Glycerol ester	C21H36O3	337.27	263.24	336.266	-	-	[M+H]+	-	1	24305-63-3	-	-	-	4629.41	5691.24	3383.6	24289.8	24714.2	27990.4	13863.3	16474.1	14294.9	-	-	-	1.26102	0.000408168	0.0134191	5.61829	2.49013	up
Zmdp001647	UPLC-MS/MS	γ-Glu-Val	Amino acids and derivatives	Amino acids and derivatives	C10H18N2O5	247.13	184.1	246.122	-	-	[M+H]+	-	3	-	-	-	-	21296	33749.8	36397.8	37231.2	22756.2	27624	34144.2	31763	28892.2	-	-	-	0.114593	0.849433	0.881958	0.958094	-0.0617604	insig
MWSmce331	UPLC-MS/MS	L-Azetidine-2-carboxylic acid	Alkaloids	Alkaloids	C4H7NO2	102.05	56.05	101.048	-	-	[M+H]+	-	1	2133-34-8	-	-	C08267	1.16682e+06	1.17578e+06	1057759	406284	472848	568466	788318	974638	662522	-	C08267	-	1.24668	0.00053122	0.01485	0.425719	-1.23203	down
mws4052	UPLC-MS/MS	1-Aminocyclopropane-1-carboxylic acid	Amino acids and derivatives	Amino acids and derivatives	C4H7NO2	102.06	56.05	101.048	-	-	[M+H]+	-	1	22059-21-8	-	-	C01234	1.16682e+06	1.17578e+06	1057759	406284	472848	568466	788318	974638	662522	ko00270,ko01100,ko01110	C01234	-	1.24668	0.00053122	0.01485	0.425719	-1.23203	down
pme2755	UPLC-MS/MS	N-Acetyl-D-glucosamine	Others	Saccharides	C8H15NO6	222.1	138.05	221.09	-	-	[M+H]+	-	3	7512-17-6	-	-	C00140	148788	121144	121620	176418	212542	141870	186086	171707	154232	ko00520,ko01100,ko01250,ko02010	C00140	-	0.947946	0.136884	0.217567	1.35571	0.439046	insig
Lhhp120812	UPLC-MS/MS	Methylillicinone F*	Others	Others	C16H22O4	279.16	149.02	278.152	-	-	[M+H]+	-	1	-	-	-	-	9.87767e+06	1.00425e+07	1.01479e+07	9.5478e+06	9.62851e+06	9.54013e+06	9.06653e+06	9.29738e+06	9.48608e+06	-	-	-	1.20722	0.019505	0.0688653	0.955049	-0.0663534	insig
MWSmce341	UPLC-MS/MS	Butyl isobutyl phthalate*	Phenolic acids	Phenolic acids	C16H22O4	279.16	149.03	278.152	-	-	[M+H]+	-	3	17851-53-5	-	-	-	9.87767e+06	1.00425e+07	1.01479e+07	9.5478e+06	9.62851e+06	9.54013e+06	9.06653e+06	9.29738e+06	9.48608e+06	-	-	-	1.20722	0.019505	0.0688653	0.955049	-0.0663534	insig
Latp009929	UPLC-MS/MS	6α,10α-Dihydroxy-1-oxoeremophila-7(11),8(9)-dien-12,8-olide	Terpenoids	Sesquiterpenoids	C15H18O5	279.12	149.02	278.115	-	-	[M+H]+	-	2	-	-	-	-	9.87767e+06	1.00425e+07	1.01479e+07	9.5478e+06	9.62851e+06	9.54013e+06	9.06653e+06	9.29738e+06	9.48608e+06	-	-	-	1.20722	0.019505	0.0688653	0.955049	-0.0663534	insig
Zbzp011453	UPLC-MS/MS	Des-O-Methyllasiodiplodin*	Others	Lactones	C16H22O4	279.16	149.03	278.152	-	-	[M+H]+	-	1	32885-82-8	-	-	-	9.87767e+06	1.00425e+07	1.01479e+07	9.5478e+06	9.62851e+06	9.54013e+06	9.06653e+06	9.29738e+06	9.48608e+06	-	-	-	1.20722	0.019505	0.0688653	0.955049	-0.0663534	insig
Lmxp011770	UPLC-MS/MS	Diisobutyl phthalate*	Phenolic acids	Phenolic acids	C16H22O4	279.16	149.02	278.152	-	-	[M+H]+	-	3	84-69-5	-	-	C15205	9.87767e+06	1.00425e+07	1.01479e+07	9.5478e+06	9.62851e+06	9.54013e+06	9.06653e+06	9.29738e+06	9.48608e+06	-	C15205	-	1.20722	0.019505	0.0688653	0.955049	-0.0663534	insig
pmb1650	UPLC-MS/MS	Octadeca-11E,13E,15Z-trienoic acid	Lipids	Free fatty acids	C18H30O2	279.23	149.13	278.225	-	-	[M+H]+	-	3	25575-00-2	-	-	-	9.87767e+06	1.00425e+07	1.01479e+07	9.5478e+06	9.62851e+06	9.54013e+06	9.06653e+06	9.29738e+06	9.48608e+06	-	-	-	1.20722	0.019505	0.0688653	0.955049	-0.0663534	insig
Wcdp010708	UPLC-MS/MS	Octadeca-2,9,12,15-tetraen-1-ol	Others	Others	C18H30O	263.24	81.07	262.23	-	-	[M+H]+	-	1	-	-	-	-	52713	44326.2	58400.7	339449	361912	283799	182949	199164	148499	-	-	-	1.27379	0.00574989	0.0414934	6.33789	2.664	up
Lmqp000329	UPLC-MS/MS	5-Aminoimidazole ribonucleotide	Nucleotides and derivatives	Nucleotides and derivatives	C8H14N3O7P	296.07	104.11	295.057	-	-	[M+H]+	-	1	25635-88-5	-	-	C03373	1.68647e+06	1.57165e+06	1.31183e+06	450579	515319	620162	941492	1.27605e+06	1.39943e+06	ko00230,ko00730,ko00860,ko01100,ko01110,ko01240	C03373	-	1.25016	0.00510248	0.0391803	0.347062	-1.52673	down
MWStz696	UPLC-MS/MS	3-Hydroxy-2-methylpyridine	Alkaloids	Pyridine alkaloids	C6H7NO	110.06	82.06	109.053	-	-	[M+H]+	-	2	1121-25-1	-	-	-	1.91699e+06	1.78954e+06	1.97516e+06	1.26224e+06	1.16805e+06	2.24745e+06	1.32985e+06	1.92218e+06	1.32299e+06	-	-	-	0.632439	0.435173	0.51717	0.823302	-0.280506	insig
pmb0855	UPLC-MS/MS	LysoPC 16:0	Lipids	LPC	C24H50NO7P	496.34	184.07	495.332	-	-	[M+H]+	-	1	17364-16-8	-	-	-	2.33929e+07	2.12209e+07	2.28519e+07	3.85632e+07	2.12738e+07	3.75723e+07	2.41384e+07	2.65938e+07	2.70571e+07	-	-	-	0.833338	0.215639	0.303926	1.44383	0.529904	insig
MWS1777	UPLC-MS/MS	3-Chloroaniline	Alkaloids	Alkaloids	C6H6ClN	128.03	93.06	127.019	-	-	[M+H]+	-	1	108-42-9	-	-	-	6.19302e+06	7.14049e+06	7.51707e+06	5.91816e+06	6.19548e+06	6.23085e+06	5.11858e+06	6.11369e+06	6.5224e+06	-	-	-	0.929577	0.16156	0.243896	0.879807	-0.184741	insig
MWSmce349	UPLC-MS/MS	Laurocapram	Alkaloids	Alkaloids	C18H35NO	282.28	114.09	281.272	-	-	[M+H]+	-	3	59227-89-3	-	-	-	81081.3	40363.9	42613.9	19305	28130.1	39019.3	38527.4	38280.3	38874.1	-	-	-	0.916529	0.179488	0.265838	0.526971	-0.924205	insig
Walp007738	UPLC-MS/MS	14-Amino-15-hydroxy-11-methylpentadecanoic acid	Lipids	Sphingolipids	C16H33NO3	288.25	88.08	287.246	-	-	[M+H]+	-	3	-	-	-	-	15435.3	12650.7	15889.3	13554.4	20114.5	17536.9	15475.6	17623.1	17416.7	-	-	-	0.60406	0.344801	0.432017	1.16442	0.219613	insig
Walbp06373	UPLC-MS/MS	2-Ethynyl-5-methoxybenzo-1,4-quinone	Quinones	Quinones	C9H6O3	163.04	77.04	162.032	-	-	[M+H]+	-	3	82511-23-7	-	-	-	4.67143e+06	5.56257e+06	5.5319e+06	5.66195e+06	5.80522e+06	5.3409e+06	4.53386e+06	4.88006e+06	5.8407e+06	-	-	-	0.593257	0.364505	0.452139	1.0661	0.0923468	insig
Safp023636	UPLC-MS/MS	Tributyl citrate	Organic acids	Organic acids	C18H32O7	361.22	129.02	360.215	-	-	[M+H]+	-	3	77-94-1	-	-	-	197742	217030	229160	241857	238976	251773	182098	221674	215149	-	-	-	1.04558	0.0672491	0.134363	1.13771	0.186128	insig
Wasdp05565	UPLC-MS/MS	2,8-bis(hydroxymethyl)-4b,8-dimethyl-5,6,7,8a,9,10-hexahydrophenanthren-3-ol*	Terpenoids	Ditepenoids	C18H26O3	291.2	151.08	290.188	-	-	[M+H]+	-	1	-	-	-	-	20337.8	15941.2	13843.7	22109.2	21556	26073	17513.8	18220.6	18014	-	-	-	1.03129	0.0565288	0.122123	1.39135	0.476485	insig
Wasdp08957	UPLC-MS/MS	Jasmolone*	Others	Ketone compounds	C11H16O2	181.12	135.12	180.115	-	-	[M+H]+	-	1	22054-39-3	-	-	-	80321.7	90505.5	103522	975584	868509	921893	472517	468044	467833	-	-	-	1.27869	0.000889031	0.0183824	10.082	3.33371	up
Zbzp007397	UPLC-MS/MS	5,6,7,7a-tetrahydro-4,4,7a-trimethyl-2(4H)-benzofuranone*	Others	Others	C11H16O2	181.12	135.12	180.115	-	-	[M+H]+	-	1	15356-74-8	-	-	-	80321.7	90505.5	103522	975584	868509	921893	472517	468044	467833	-	-	-	1.27869	0.000889031	0.0183824	10.082	3.33371	up
Yalp007434	UPLC-MS/MS	(3R,5R,7R,8R,9R,10S,13S,17R)-17-((3S,6S)-6-hydroxy-7,7-dimethyl-2,3,6,7-tetrahydrooxepin-3-yl)-4,4,8,10,13-pentamethyl-2,3,4,5,6,7,8,9,10,11,12,13,16,17-tetradecahydro-1H-cyclopenta[a]phenanthrene-3,7-diyl diacetate	Steroids	Steroid	C34H52O6	557.38	465.34	556.376	-	-	[M+H]+	-	3	-	-	-	-	19827.2	21276.9	22247.4	32544.2	28747	28081.6	21377.5	24300.4	22192.3	-	-	-	1.21565	0.0118358	0.0547979	1.41075	0.496457	insig
pmp000966	UPLC-MS/MS	Stachydrine*	Alkaloids	Pyrrole alkaloids	C7H13NO2	144.1	84.08	143.095	-	-	[M+H]+	-	2	471-87-4	-	-	C10172	5.43163e+06	5.68266e+06	5.84554e+06	4.7146e+06	4.79026e+06	5.39483e+06	4.8234e+06	5.65896e+06	4.36425e+06	-	C10172	-	1.0374	0.065264	0.131711	0.878529	-0.186838	insig
Hmlp000229	UPLC-MS/MS	Dambonitol	Others	Saccharides	C8H16O6	209.1	81.03	208.095	-	-	[M+H]+	-	3	523-94-4	-	-	-	70870.8	100448	86700.3	72056.2	87318.5	78422.8	65489.5	81893.8	94016.8	-	-	-	0.406159	0.534082	0.6057	0.921629	-0.117742	insig
Zjhp082615	UPLC-MS/MS	iso-Diosgenin-Gal	Steroids	Steroidal saponins	C33H52O8	577.37	271.21	576.366	-	-	[M+H]+	-	1	-	-	-	-	9.83915e+06	1.43601e+07	1.30598e+07	1.18632e+06	796279	941418	6.27113e+06	6.5876e+06	6.57301e+06	-	-	-	1.27285	0.0130273	0.0572549	0.078478	-3.67157	down
pmf0440	UPLC-MS/MS	4-MethoxycinnaMaldehyde	Others	Aldehyde compounds	C10H10O2	163.08	91.05	162.068	-	-	[M+H]+	-	3	1963-36-6	-	-	C10475	213776	230235	255976	195653	235987	246305	97920.7	133987	123515	-	C10475	-	0.246903	0.729518	0.782622	0.968511	-0.0461604	insig
Safp018924	UPLC-MS/MS	Ibufenac	Organic acids	Organic acids	C12H16O2	193.12	91.05	192.115	-	-	[M+H]+	-	1	-	-	-	-	1.44315e+07	1.73947e+07	1.54848e+07	8.96722e+06	1.01348e+07	9.46255e+06	1.07421e+07	1.2173e+07	1.15934e+07	-	-	-	1.24432	0.0104895	0.0522193	0.603763	-0.727946	insig
Rfp129958	UPLC-MS/MS	7.alpha.-Hydroxytomatidine	Alkaloids	Steroid alkaloids	C27H45N1O3	432.35	414.34	431.34	-	-	[M+H]+	-	2	-	-	-	-	118037	162828	146337	277844	61975.7	41069.4	111500	106247	119944	-	-	-	0.469517	0.85835	0.889112	0.89159	-0.165548	insig
Zjzp081863	UPLC-MS/MS	Sarsasapogenin-Glc-Glc-Glc-Glc	Steroids	Steroidal saponins	C51H84O23	1065.55	579.39	1064.54	-	-	[M+H]+	-	2	-	-	-	-	219641	296416	258700	181243	153479	140177	208106	211256	238929	-	-	-	1.16465	0.0271853	0.0825564	0.612965	-0.706123	insig
pmd0146	UPLC-MS/MS	LysoPC 20:2(2n isomer)	Lipids	LPC	C28H54NO7P	548.37	184.07	547.364	-	-	[M+H]+	-	3	-	-	-	-	57634.4	43868.7	59635.2	185402	146955	186793	94594.3	104267	102282	-	-	-	1.25605	0.00596598	0.0420871	3.22176	1.68785	up
Sasp007990	UPLC-MS/MS	Myristoyl Ethanolamide	Lipids	Sphingolipids	C16H33NO2	272.26	100.08	271.251	-	-	[M+H]+	-	1	142-58-5	-	-	-	54905.3	72539.2	66409.1	66451.1	62126	68432.2	51923.2	54851.7	62560.6	-	-	-	0.14978	0.862566	0.892237	1.01628	0.0232959	insig
pmb0874	UPLC-MS/MS	LysoPE 18:2(2n isomer)	Lipids	LPE	C23H44NO7P	478.29	337.27	477.286	-	-	[M+H]+	-	1	-	-	-	-	3.73369e+07	3.73416e+07	3.88554e+07	3.59427e+07	2.30216e+07	2.93317e+07	3.15137e+07	3.27952e+07	3.23394e+07	-	-	-	0.920238	0.150483	0.231399	0.777706	-0.362703	insig
YC512112	UPLC-MS/MS	Anabasine-glucoside	Alkaloids	Pyridine alkaloids	C16H24O5N2	325.18	163.12	324.168	-	-	[M+H]+	-	3	-	-	-	-	40782.5	50263.5	51861.8	41633.5	28093.8	38677.2	38206	45858.5	57719	-	-	-	0.909028	0.100956	0.174027	0.758563	-0.39866	insig
MWStz661	UPLC-MS/MS	Neocnidilide*	Others	Lactones	C12H18O2	195.14	79.05	194.131	-	-	[M+H]+	-	3	4567-33-3	-	-	C17002	780426	1.02046e+06	863292	445775	610068	611646	645198	650676	565548	-	C17002	-	1.12536	0.022665	0.0752041	0.625893	-0.676011	insig
Walp008255	UPLC-MS/MS	2-aminodocoSane-1,5,7,21-tetraol	Lipids	Sphingolipids	C22H47NO4	390.36	328.32	389.351	-	-	[M+H]+	-	1	-	-	-	-	35350.4	40579.9	45643.9	24122	25247.8	29319.8	35882.4	44425.3	50158.7	-	-	-	1.17667	0.0231866	0.0759369	0.647256	-0.627592	insig
MWS201443	UPLC-MS/MS	Ser-Lys	Amino acids and derivatives	Amino acids and derivatives	C9H19N3O4	234.15	84.08	233.138	-	-	[M+H]+	-	3	22677-61-8	-	-	-	236078	240394	290801	295955	278064	204993	228514	204330	264358	-	-	-	0.032555	0.912066	0.930188	1.0153	0.021906	insig
Safp022031	UPLC-MS/MS	Gorlic acid	Lipids	Free fatty acids	C18H30O2	279.23	81.07	278.225	-	-	[M+H]+	-	1	-	-	-	-	123891	120513	95533.8	825428	521619	1.2767e+06	485252	470176	445286	-	-	-	1.23778	0.0736961	0.143121	7.71831	2.94828	up
Lcfp121130	UPLC-MS/MS	9-pentofuranuronosyl-9h-purin-6-amine	Nucleotides and derivatives	Nucleotides and derivatives	C10H11N5O5	282.08	136.06	281.076	-	-	[M+H]+	-	3	3415-09-6	-	-	C11501	110580	108033	64733.2	39798.5	29370.5	22319	68332	47860.2	57954.2	-	C11501	-	1.17906	0.038671	0.0986491	0.322884	-1.63091	down
MWSslk008	UPLC-MS/MS	Phenprocoumon	Lignans and Coumarins	Coumarins	C18H16O3	281.12	175.05	280.11	-	-	[M+H]+	-	3	435-97-2	-	-	-	34071.7	34877.6	34153.1	23385.1	27260.7	22119.4	25227.9	28330.1	29861.3	-	-	-	1.20906	0.0202675	0.0701587	0.705757	-0.502757	insig
Zahp007439	UPLC-MS/MS	3,4-Methylenedioxycinnamaldehyde	Others	Aldehyde compounds	C10H8O3	177.05	149.02	176.047	-	-	[M+H]+	-	3	58095-77-5	-	-	-	311156	373620	472405	824564	416302	492805	292643	330198	338102	-	-	-	0.790731	0.261425	0.348215	1.49819	0.583216	insig
MWSmce582	UPLC-MS/MS	Methyl L-pyroglutamate	Amino acids and derivatives	Amino acids and derivatives	C6H9NO3	144.07	84.04	143.058	-	-	[M+H]+	-	2	4931-66-2	-	-	-	1.73422e+06	1611584	1.81033e+06	1.6351e+06	1646551	1.7457e+06	1599528	1908456	1.96228e+06	-	-	-	0.370322	0.567361	0.637131	0.975022	-0.0364938	insig
Lcfp032055	UPLC-MS/MS	4-acetoxy-2-pyrrolidinone	Alkaloids	Pyrrole alkaloids	C6H9NO3	144.065	84.0447	143.058	-	-	[M+H]+	-	3	64097-45-6	-	-	-	1.73422e+06	1611584	1.81033e+06	1.6351e+06	1646551	1.7457e+06	1599528	1908456	1.96228e+06	-	-	-	0.370322	0.567361	0.637131	0.975022	-0.0364938	insig
Waqkp07331	UPLC-MS/MS	1-g-Linoleoyl-glycerol*	Lipids	Glycerol ester	C21H38O4	355.29	263.24	354.277	-	-	[M+H]+	-	3	-	-	-	-	11946.1	9798.83	14676.9	19660.2	10511.2	26914	14452.1	20175.3	22718.5	-	-	-	0.705597	0.281188	0.368116	1.56734	0.648315	insig
pmb0854	UPLC-MS/MS	LysoPC 18:3	Lipids	LPC	C26H48NO7P	518.32	184.07	517.317	-	-	[M+H]+	-	1	-	-	-	-	4.67218e+06	4.03426e+06	4.9961e+06	6.39932e+06	3.16542e+06	4.79821e+06	4.04502e+06	4.57648e+06	4.6944e+06	-	-	-	0.0360803	0.839492	0.874446	1.0482	0.0679092	insig
Lmfp009701	UPLC-MS/MS	Glycerol 9,11,13-octadecatrienoyl ester*	Lipids	Glycerol ester	C21H36O4	353.27	261.22	352.261	-	-	[M+H]+	-	1	-	-	-	-	42043.8	64148.5	58174.5	918532	921822	861520	393693	421241	489796	-	-	-	1.27555	0.000155406	0.00957258	16.4381	4.03897	up
Lcsp013328	UPLC-MS/MS	linoleoyl ethanolamine	Lipids	LPE	C20H37NO2	324.29	62.06	323.282	-	-	[M+H]+	-	1	68171-52-8	-	-	-	24993.1	24802.5	28231.5	58817	59836.7	68927	38550.3	39224.7	42728.6	-	-	-	1.26846	0.00389513	0.0358246	2.40405	1.26547	up
Zahp012577	UPLC-MS/MS	Octadecadienamide	Alkaloids	Alkaloids	C18H33NO	280.26	81.07	279.256	-	-	[M+H]+	-	1	-	-	-	-	249078	97897.8	107919	75121.3	69713	74952.2	80625.9	76327.9	69567.8	-	-	-	0.926965	0.249473	0.338505	0.483159	-1.04943	insig
pme3732	UPLC-MS/MS	Cytidine	Nucleotides and derivatives	Nucleotides and derivatives	C9H13N3O5	244.09	112.05	243.085	-	-	[M+H]+	-	1	65-46-3	-	-	C00475	1.03159e+07	9.02142e+06	1.04708e+07	1.34886e+07	1.35919e+07	1.48817e+07	1.14019e+07	1.14236e+07	1.15841e+07	ko00240,ko01100,ko01232,ko02010	C00475	-	1.22022	0.00322843	0.0329146	1.40774	0.493384	insig
Lmhp008718	UPLC-MS/MS	LysoPC 17:2*	Lipids	LPC	C25H48NO7P	506.32	184.07	505.317	-	-	[M+H]+	-	1	-	-	-	-	102979	112454	134816	197464	111371	142280	101571	136947	127032	-	-	-	0.683083	0.31361	0.398982	1.28798	0.365111	insig
Wasyqp5995	UPLC-MS/MS	2-Aminooctadecane-1,5,17-triol	Lipids	Sphingolipids	C18H39NO3	318.3	256.26	317.293	-	-	[M+H]+	-	1	-	-	-	-	9.83118e+06	1.14794e+07	1.2447e+07	8.80259e+06	1.09855e+07	1.07642e+07	8.68672e+06	1.06581e+07	1.13381e+07	-	-	-	0.583309	0.359356	0.447055	0.905049	-0.143932	insig
Lmhp009890	UPLC-MS/MS	LysoPC 20:3	Lipids	LPC	C28H52NO7P	546.36	184.07	545.348	-	-	[M+H]+	-	2	1199257-41-4	-	-	-	21581.4	19527.7	23227	84920.9	48683.4	50451.8	39298.7	44022.2	42342.4	-	-	-	1.20465	0.0761898	0.146902	2.86085	1.51644	up
Lmbp010382	UPLC-MS/MS	6-Methoxy-2-(2-phenylethyl)chromone	Others	Chromone	C18H16O3	281.12	91.05	280.11	-	-	[M+H]+	-	2	84294-89-3	-	-	-	36136.1	27257.6	48311.3	57345.3	58792.9	26263.4	59466.4	66490.6	57626.8	-	-	-	0.404327	0.461129	0.540039	1.2748	0.35027	insig
Zjmp101908	UPLC-MS/MS	Diosgenin-Glc-Glc	Steroids	Steroidal saponins	C39H62O13	739.43	415.32	738.419	-	-	[M+H]+	-	3	-	-	-	-	22058.3	23304.8	26749.9	45157.2	47577.3	47133.4	19364.5	36613	40562.5	-	-	-	1.26142	0.000699747	0.016713	1.93956	0.955733	insig
Zjzp081864	UPLC-MS/MS	isosarsasapogenin-Glc-Glc-Glc-Glc	Steroids	Steroidal saponins	C51H84O23	1065.55	417.34	1064.54	-	-	[M+H]+	-	3	-	-	-	-	387300	737033	714740	480059	298616	446223	472256	363040	546162	-	-	-	0.778315	0.205298	0.294825	0.666041	-0.586317	insig
Yacp008636	UPLC-MS/MS	Icariside E4	Lignans and Coumarins	Lignans	C26H34O10	507.23	238.12	506.215	-	-	[M+H]+	-	3	126253-42-7	-	-	-	52432.6	582753	12006.2	215042	5065.82	512066	173306	209165	199402	-	-	-	0.0470727	0.910308	0.929351	1.13131	0.177994	insig
WaXYp00950	UPLC-MS/MS	Serotonin 5-O-glucoside	Alkaloids	Plumerane	C16H22N2O6	339.15	160.07	338.147	-	-	[M+H]+	-	1	-	-	-	-	1.65367e+06	1.57911e+06	1.27142e+06	1.2946e+06	1.09376e+06	1.16673e+06	796208	1.18295e+06	1.14494e+06	-	-	-	0.992476	0.0959558	0.168036	0.789285	-0.341382	insig
MW0151102	UPLC-MS/MS	His-Thr-Ser	Amino acids and derivatives	Amino acids and derivatives	C13H21N5O6	344.15	177.06	343.149	-	-	[M+H]+	-	3	-	-	-	-	53557.2	34834.5	68116.3	390776	155391	239876	81046.3	128217	164270	-	-	-	1.18506	0.0901344	0.162149	5.02238	2.32837	up
Lskp211287	UPLC-MS/MS	N-trans-feruloyl-3'-O-methyl dopamine*	Alkaloids	Phenolamine	C19H21NO5	344.15	177.05	343.142	-	-	[M+H]+	-	1	-	-	-	-	61934	36576.5	49282.8	387369	168178	244527	87094.5	103106	124874	-	-	-	1.21461	0.0754745	0.145806	5.41346	2.43655	up
Hmjp006104	UPLC-MS/MS	N-Cis-Feruloyl-3'-O-methyldopamine*	Alkaloids	Phenolamine	C19H21NO5	344.15	177.05	343.142	-	-	[M+H]+	-	1	-	-	-	-	53557.2	34834.5	68116.3	390776	155391	239876	81046.3	128217	164270	-	-	-	1.18506	0.0901344	0.162149	5.02238	2.32837	up
Qmjp110219	UPLC-MS/MS	N-Trans-feruloyl-3-O-methyldopamine*	Alkaloids	Alkaloids	C19H21NO5	344.15	177.05	343.142	-	-	[M+H]+	-	1	-	-	-	-	50884	36019.8	68598	338003	155776	280225	86873.5	120627	127294	-	-	-	1.20238	0.0578181	0.123298	4.97746	2.31541	up
HJAP050	UPLC-MS/MS	N-Feruloyl-3-methoxytyramine*	Alkaloids	Phenolamine	C19H21NO5	344.15	177.05	343.142	-	-	[M+H]+	-	1	78510-19-7	-	-	-	50884	36019.8	68598	338003	155776	280225	86873.5	120627	127294	-	-	-	1.20238	0.0578181	0.123298	4.97746	2.31541	up
Hmjp005906	UPLC-MS/MS	N-Trans-Feruloyl-3'-O-methyldopamine*	Alkaloids	Phenolamine	C19H21NO5	344.15	177.05	343.142	-	-	[M+H]+	-	1	-	-	-	-	50884	36019.8	68598	338003	155776	280225	86873.5	120627	127294	-	-	-	1.20238	0.0578181	0.123298	4.97746	2.31541	up
Zmdp000292	UPLC-MS/MS	Arginine methyl ester*	Amino acids and derivatives	Amino acids and derivatives	C7H16N4O2	189.14	70.07	188.127	-	-	[M+H]+	-	1	-	-	-	-	2154800	2.01515e+06	1381814	2770549	2904300	2.65014e+06	2135997	2.11308e+06	2.14189e+06	-	-	-	1.06768	0.0498814	0.112206	1.49952	0.584501	insig
Zmjp000182	UPLC-MS/MS	N-Monomethyl-L-arginine*	Amino acids and derivatives	Amino acids and derivatives	C7H16N4O2	189.13	70.07	188.127	-	-	[M+H]+	-	1	17035-90-4	-	-	C03884	2154800	2.01515e+06	1381814	2770549	2904300	2.65014e+06	2135997	2.11308e+06	2.14189e+06	-	C03884	-	1.06768	0.0498814	0.112206	1.49952	0.584501	insig
Wacyp06778	UPLC-MS/MS	D-Linalool 3-(6''-Malonylglucoside)glucoside	Terpenoids	Monoterpenoids	C25H40O14	582.28	137.13	564.242	-	-	[M+NH4]+	-	1	-	-	-	-	18608.5	24274.4	12886.4	16218.7	19636	29866.1	19955.4	16905	17682.9	-	-	-	0.386665	0.563692	0.634206	1.17844	0.236881	insig
Wcdp010180	UPLC-MS/MS	9,11,13,15-Octadecatetraenal	Others	Aldehyde compounds	C18H28O	261.22	121.1	260.214	-	-	[M+H]+	-	1	148408-16-6	-	-	-	59832.4	55938.6	63515.8	61881	44549.2	57383.1	28080.7	26876.6	27066.2	-	-	-	0.536211	0.434512	0.516591	0.913694	-0.130217	insig
HX1345	UPLC-MS/MS	5-(hydroxymethyl)-2(5H)-furanone	Others	Others	C5H6O3	115.04	69.04	114.032	-	-	[M+H]+	-	3	-	-	-	-	165498	159312	173902	141604	93456	63531.2	149404	153030	173132	-	-	-	0.99053	0.0945653	0.166508	0.598723	-0.740038	insig
Lcfp121016	UPLC-MS/MS	3-Methylcytidine	Alkaloids	Alkaloids	C10H15N3O5	258.11	126.07	257.101	-	-	[M+H]+	-	2	2140-64-9	-	-	-	1.98145e+06	1.71199e+06	1.71166e+06	2949236	2820707	3.19221e+06	2832292	2.24218e+06	2.68703e+06	-	-	-	1.24945	0.00128386	0.0211163	1.65809	0.729525	insig
Sazp000968	UPLC-MS/MS	Passibiflorin	Alkaloids	Isoquinoline alkaloids	C18H27NO11	434.16	272.11	433.158	-	-	[M+H]+	-	2	-	-	-	-	172992	137782	127121	181278	190095	156866	155728	145682	136771	-	-	-	0.854931	0.159515	0.242407	1.20632	0.270607	insig
ML10180524	UPLC-MS/MS	Cytarabine	Nucleotides and derivatives	Nucleotides and derivatives	C9H13N3O5	244.09	112.05	243.085	-	-	[M+H]+	-	1	147-94-4	-	-	C02961	2.85278e+07	1.68729e+07	1.68178e+07	3.15882e+07	3.93889e+07	3.30669e+07	3.12015e+07	2.58531e+07	3.07886e+07	-	C02961	-	1.05879	0.0485096	0.11143	1.67224	0.741779	insig
pme0170	UPLC-MS/MS	N-Acetyl-L-Arginine	Amino acids and derivatives	Amino acids and derivatives	C8H16N4O3	217.13	158.08	216.122	-	-	[M+H]+	-	2	155-84-0	-	-	-	233058	232701	115005	57056	58053.5	43441.8	128264	124141	138464	-	-	-	1.18956	0.0678863	0.135002	0.273004	-1.873	down
mws0572	UPLC-MS/MS	5-Methylcytosine	Nucleotides and derivatives	Nucleotides and derivatives	C5H7N3O	126.07	109.04	125.059	-	-	[M+H]+	-	3	554-01-8	-	-	C02376	114844	141362	145912	147205	164430	195826	144912	148084	212771	ko00240,ko01100	C02376	-	0.917251	0.120393	0.196485	1.26197	0.335679	insig
pme0490	UPLC-MS/MS	Nicotinic acid (Vitamin B3)	Others	Vitamin	C6H5NO2	124.04	78.03	123.032	-	-	[M+H]+	-	2	59-67-6	-	-	C00253	478103	520253	480036	281090	280968	314653	416807	371153	360348	ko00760,ko00960,ko01100,ko01110,ko01240	C00253	-	1.26294	0.000431316	0.013545	0.593017	-0.753855	insig
WaXYp00932	UPLC-MS/MS	dihydrocoumarin	Lignans and Coumarins	Coumarins	C9H6O2	147.04	91.05	146.036	-	-	[M+H]+	-	1	-	-	-	-	3.01496e+06	3.18219e+06	3.57447e+06	1.17473e+06	1449135	1.26478e+06	2.21874e+06	2.33597e+06	2.09613e+06	-	-	-	1.26429	0.00206828	0.026516	0.397953	-1.32933	down
pme1210	UPLC-MS/MS	L-Methionine	Amino acids and derivatives	Amino acids and derivatives	C5H11NO2S	150.06	61.01	149.051	-	-	[M+H]+	-	1	63-68-3	-	-	C00073	2.99792e+06	2.72736e+06	2.31605e+06	6.52524e+06	1.03384e+07	6.5714e+06	5.27051e+06	4.84689e+06	5.97261e+06	ko00270,ko00470,ko00966,ko00970,ko00999,ko01100,ko01110,ko01210,ko01230,ko01240	C00073	-	1.21978	0.0524825	0.116653	2.91432	1.54316	up
Layp000971	UPLC-MS/MS	Hydroxymenisdaurin D	Alkaloids	Alkaloids	C14H21NO8	332.13	152.07	331.127	-	-	[M+H]+	-	3	-	-	-	-	1.33542e+06	1.22467e+06	1.50126e+06	1.40611e+06	1.30506e+06	1.15499e+06	1210189	1.19864e+06	1.45296e+06	-	-	-	0.363894	0.581446	0.650006	0.951938	-0.0710611	insig
pmb0532	UPLC-MS/MS	Inosine 5'-monophosphate	Nucleotides and derivatives	Nucleotides and derivatives	C10H13N4O8P	349.05	137.05	348.047	-	-	[M+H]+	-	3	131-99-7	-	-	C00130	1.40751e+06	802325	2.03177e+06	1.02747e+07	1.1062e+07	1.02903e+07	6.21477e+06	5.19649e+06	8.05805e+06	ko00230,ko01100,ko01110,ko01232,ko01240	C00130	-	1.24241	6.18257e-05	0.00736221	7.45638	2.89848	up
Safp000738	UPLC-MS/MS	5-Methylcytidine	Nucleotides and derivatives	Nucleotides and derivatives	C10H15N3O5	258.108	126.066	257.101	-	-	[M+H]+	-	3	2140-61-6	-	-	-	1.98145e+06	1.71199e+06	1.71166e+06	2949236	2820707	3.19221e+06	2832292	2.24218e+06	2.68703e+06	-	-	-	1.24945	0.00128386	0.0211163	1.65809	0.729525	insig
Lcfp121115	UPLC-MS/MS	4-amino-1-[3-hydroxy-5-(hydroxymethyl)-4-methoxyoxolan-2-yl]pyrimidin-2-one	Alkaloids	Alkaloids	C10H15N3O5	258.11	112.05	257.101	-	-	[M+H]+	-	3	-	-	-	-	461787	210701	357871	635176	447939	449599	391247	442496	342964	-	-	-	0.832746	0.15698	0.239655	1.48755	0.572942	insig
Zmdp000972	UPLC-MS/MS	S-Methyl-L-cysteine	Amino acids and derivatives	Amino acids and derivatives	C4H9NO2S	136.04	91.05	135.035	-	-	[M+H]+	-	2	1187-84-4	-	-	C22040	2.05308e+07	2.37835e+07	2.31288e+07	1.27422e+07	1.05427e+07	1.11281e+07	1.41962e+07	1.64748e+07	1.73833e+07	ko02010	C22040	-	1.25516	0.00145224	0.0229964	0.510252	-0.970718	insig
Lhmp122112	UPLC-MS/MS	5-Pregnene-3,17,20-triol-20-O-glucoside*	Steroids	Cardiac glycoside	C27H44O8	497.31	335.26	496.304	-	-	[M+H]+	-	1	-	-	-	-	16380.7	17645.3	12865.8	6641.49	5654.67	7945.58	10612.8	9646.46	8324.04	-	-	-	1.21893	0.0129879	0.0572549	0.431669	-1.212	down
Safp020540	UPLC-MS/MS	1-Palmitoyl-2-acetyl-sn-glycero-3-phosphocholine	Lipids	LPC	C26H52NO8P	538.35	184.07	537.343	-	-	[M+H]+	-	3	-	-	-	-	55552.7	63430	72320.1	20258.9	10600.9	11855.4	28712.5	32813.3	30840.2	-	-	-	1.2356	0.0020622	0.026516	0.223285	-2.16304	down
Walbp07873	UPLC-MS/MS	12-Oxo phytodienoic acid	Lipids	Free fatty acids	C18H28O3	293.21	81.07	292.204	-	-	[M+H]+	-	1	67204-66-4	-	-	-	104493	103149	89775.8	22211.9	13210.1	32748.5	68410.4	55098.2	64938.7	-	-	-	1.20969	0.00056929	0.014998	0.229208	-2.12527	down
Lmhp001430	UPLC-MS/MS	Cyclo(Pro-Glu)	Amino acids and derivatives	Amino acids and derivatives	C10H14N2O4	227.1	116.07	226.095	-	-	[M+H]+	-	3	-	-	-	-	181093	204006	247483	144647	160178	172000	157806	161758	149494	-	-	-	1.0273	0.101468	0.174708	0.753776	-0.407793	insig
Lmhp008688	UPLC-MS/MS	LysoPE 20:5	Lipids	LPE	C25H42NO7P	500.28	359.26	499.27	-	-	[M+H]+	-	3	-	-	-	-	189862	183106	140139	152116	99432.1	133840	155225	143882	170674	-	-	-	0.868661	0.124213	0.201307	0.751088	-0.412947	insig
pmp001281	UPLC-MS/MS	LysoPC 18:1	Lipids	LPC	C26H52NO7P	522.36	184.07	521.348	-	-	[M+H]+	-	1	-	-	-	-	3.00767e+07	4.12962e+07	4.14067e+07	1.13723e+07	6.08238e+06	7.93073e+06	2.12849e+07	2.16635e+07	2.30403e+07	-	-	-	1.23659	0.00824316	0.0476522	0.225089	-2.15143	down
pme3011	UPLC-MS/MS	γ-Aminobutyric acid	Organic acids	Organic acids	C4H9NO2	104.07	69.03	103.063	-	-	[M+H]+	-	2	56-12-2	-	-	C00334	3.64572e+06	3.90531e+06	4.11814e+06	1.9631e+06	1.68625e+06	2433172	2.91109e+06	2840511	2.85254e+06	ko00250,ko00330,ko00410,ko00650,ko00760,ko01100	C00334	-	1.21399	0.00367694	0.0348433	0.521248	-0.939958	insig
pmp001273	UPLC-MS/MS	LysoPC 18:2	Lipids	LPC	C26H50NO7P	520.34	184.07	519.332	-	-	[M+H]+	-	1	-	-	-	-	466229	439221	475566	352292	211236	304234	388845	379727	389144	-	-	-	1.08125	0.0460726	0.108169	0.628351	-0.670358	insig
MWS201054	UPLC-MS/MS	O-Acetyl-L-homoserine	Amino acids and derivatives	Amino acids and derivatives	C6H11NO4	162.08	56.05	161.069	-	-	[M+H]+	-	3	250736-84-6	-	-	C01077	594676	490304	717119	1130281	927390	847234	799260	920700	874488	ko00270,ko01100	C01077	-	1.11308	0.0287399	0.0841285	1.61196	0.688813	insig
Lmhp009590	UPLC-MS/MS	LysoPC 17:1	Lipids	LPC	C25H50NO7P	508.34	184.07	507.332	-	-	[M+H]+	-	1	-	-	-	-	157124	168742	181302	250485	100177	146730	140979	191504	174238	-	-	-	0.208634	0.948555	0.959513	0.980725	-0.0280791	insig
Lmcp000282	UPLC-MS/MS	L-Carnitine	Alkaloids	Alkaloids	C7H15NO3	162.11	85.03	161.105	-	-	[M+H]+	-	3	541-15-1	-	-	C00318	1188490	1.54185e+06	2.82969e+06	1869320	2959559	1727125	2.14523e+06	2.93835e+06	2.10552e+06	-	C00318	-	0.39899	0.629036	0.696149	1.17913	0.237723	insig
Lmbp000668	UPLC-MS/MS	Isonicotinic acid	Others	Vitamin	C6H5NO2	124.04	78.03	123.032	-	-	[M+H]+	-	2	55-22-1	-	-	C07446	531961	569315	449948	515077	379044	339979	486903	399188	553985	-	C07446	-	0.826792	0.183018	0.269444	0.795565	-0.329949	insig
MWSmce548	UPLC-MS/MS	Betaine	Alkaloids	Alkaloids	C5H11NO2	118.09	58.07	117.079	-	-	[M+H]+	-	2	107-43-7	-	-	C00719	250198	268886	263902	208853	159436	115513	251576	195935	285376	ko00260,ko01100,ko02010	C00719	-	1.06381	0.0604863	0.127489	0.617893	-0.694571	insig
pmb0484	UPLC-MS/MS	Choline	Alkaloids	Alkaloids	C5H14NO+	104.11	60.08	104.107	-	-	[M]+	-	3	62-49-7	-	-	C00114	4.87511e+07	4.43116e+07	4.34721e+07	4.52736e+07	4.49846e+07	4.82848e+07	4.15138e+07	4.68137e+07	4.17177e+07	ko00260,ko00564,ko01100,ko02010	C00114	-	0.240533	0.75125	0.800169	1.01471	0.0210641	insig
pmb0530	UPLC-MS/MS	Nicotinic acid adenine dinucleotide	Nucleotides and derivatives	Nucleotides and derivatives	C21H27N7O14P2	664.12	136.06	663.109	-	-	[M+H]+	-	1	53-84-9	-	-	C00003	685438	892563	936550	1.45293e+06	1.09112e+06	1.29835e+06	1029997	1.14369e+06	1.00907e+06	ko00190,ko00730,ko00760,ko01100,ko01240	C00003	-	1.0961	0.0311109	0.0885441	1.52807	0.611709	insig
pmb0197	UPLC-MS/MS	N7-Methylguanosine	Nucleotides and derivatives	Nucleotides and derivatives	C11H15N5O5	298.11	166.07	297.107	-	-	[M+H]+	-	3	20244-86-4	-	-	C20674	1.22739e+06	993484	1.12862e+06	1.5084e+06	1.95833e+06	1.80309e+06	1.74134e+06	1.7212e+06	1534158	-	C20674	-	1.17778	0.0231281	0.0759369	1.57332	0.65381	insig
mws0250	UPLC-MS/MS	L-Tyrosine*	Amino acids and derivatives	Amino acids and derivatives	C9H11NO3	182.08	136.08	181.074	-	-	[M+H]+	-	1	60-18-4	-	-	C00082	5.29578e+07	3.94254e+07	5.00318e+07	4.00586e+07	3.52915e+07	3.58296e+07	4.95942e+07	4.27386e+07	3.62971e+07	ko00130,ko00261,ko00350,ko00360,ko00400,ko00460,ko00730,ko00940,ko00950,ko00965,ko00966,ko00970,ko00999,ko01100,ko01110,ko01210,ko01230,ko01240	C00082	-	0.984651	0.113912	0.188294	0.780675	-0.357207	insig
Wasyqp0972	UPLC-MS/MS	Hydroxystyrene*	Others	Others	C8H8O	121.07	77.04	120.058	-	-	[M+H]+	-	1	-	-	-	-	1.42494e+07	7.66539e+06	3.24022e+07	1.09845e+07	9.296e+06	7.08302e+06	1.23761e+07	1.40256e+07	1.29614e+07	-	-	-	0.660676	0.348083	0.43558	0.503774	-0.98915	insig
Zkep1869	UPLC-MS/MS	Histidylleucine	Amino acids and derivatives	Amino acids and derivatives	C12H20N4O3	269.16	110.07	268.154	-	-	[M+H]+	-	3	7763-65-7	-	-	C05010	113106	61204	116158	58955.7	67836.8	26688.7	73980.5	69675.3	83394.2	-	C05010	-	0.87561	0.112067	0.186145	0.528392	-0.920319	insig
Lmxp000429	UPLC-MS/MS	Hercynine	Alkaloids	Alkaloids	C9H15N3O2	198.12	95.06	197.116	-	-	[M+H]+	-	3	534-30-5	-	-	-	262280	186658	172666	384477	485852	460434	387046	275929	309588	-	-	-	1.20187	0.00470745	0.0383411	2.14085	1.09819	up
mws0005	UPLC-MS/MS	Tryptamine	Alkaloids	Plumerane	C10H12N2	161.11	144.08	160.1	-	-	[M+H]+	-	1	61-54-1	-	-	C00398	1.66337e+08	1.42254e+08	1.73274e+08	1.22837e+08	1.08722e+08	1.04982e+08	1.30019e+08	1.38226e+08	1.29435e+08	ko00380,ko01100,ko01110	C00398	-	1.17561	0.0182351	0.0676692	0.698413	-0.517848	insig
MW0150489	UPLC-MS/MS	Gly-Thr-Gly	Amino acids and derivatives	Amino acids and derivatives	C8H15N3O5	234.11	163.04	233.101	-	-	[M+H]+	-	3	85774-49-8	-	-	-	479148	512108	602267	655762	389978	213254	402986	339886	361064	-	-	-	0.576845	0.481368	0.558687	0.790069	-0.339949	insig
MWSmce412	UPLC-MS/MS	Senkyunolide A	Others	Lactones	C12H16O2	193.12	91.06	192.115	-	-	[M+H]+	-	3	63038-10-8	-	-	C17853	1.45525e+07	1.57548e+07	1.49481e+07	9.81875e+06	9.31135e+06	8.56473e+06	1.09075e+07	1.11049e+07	1.14101e+07	-	C17853	-	1.26176	0.000324742	0.0130643	0.611967	-0.708475	insig
Wbmp010544	UPLC-MS/MS	10-Hydroxymethyllycaconitine	Alkaloids	Alkaloids	C37H50N2O11	699.35	699.35	698.341	-	-	[M+H]+	-	1	-	-	-	-	672149	639311	680932	200702	191670	197675	338116	373087	429154	-	-	-	1.28081	0.000459851	0.0136898	0.29615	-1.7556	down
Lmhp012042	UPLC-MS/MS	2-Linoleoylglycerol*	Lipids	Glycerol ester	C21H38O4	355.28	263.24	354.277	-	-	[M+H]+	-	1	3443-82-1	-	-	-	23293.6	24715.1	24953.4	155243	158112	156992	77899.9	91643.8	99311.4	-	-	-	1.28152	2.31965e-07	0.000467138	6.44646	2.68851	up
Zahp011689	UPLC-MS/MS	2,2-dimethylchromene-6-carboxylic acid*	Others	Others	C12H12O3	205.09	149.02	204.079	-	-	[M+H]+	-	1	34818-56-9	-	-	-	1.05254e+07	1.04757e+07	1.01612e+07	1.01575e+07	1.02592e+07	9.95457e+06	9.46896e+06	1.0018e+07	9.78092e+06	-	-	-	0.861804	0.147164	0.228037	0.974618	-0.0370916	insig
pme0026	UPLC-MS/MS	L-Lysine	Amino acids and derivatives	Amino acids and derivatives	C6H14N2O2	147.11	84.08	146.106	-	-	[M+H]+	-	1	56-87-1	-	-	C00047	2.28074e+07	2.40218e+07	1.91415e+07	2.57524e+07	2.12765e+07	2.13709e+07	1.9491e+07	2.51296e+07	2.10934e+07	ko00300,ko00310,ko00470,ko00780,ko00960,ko00970,ko01100,ko01110,ko01210,ko01230,ko02010	C00047	-	0.246075	0.717082	0.772559	1.03682	0.0521644	insig
pmc0066	UPLC-MS/MS	2'-Deoxyinosine-5'-monophosphate	Nucleotides and derivatives	Nucleotides and derivatives	C10H13N4O7P	333.06	137.05	332.052	-	-	[M+H]+	-	3	3393-18-8	-	-	C06196	470622	612974	331432	1.31217e+06	1040074	1.24958e+06	1.06531e+06	947240	1486058	ko00230,ko01232	C06196	-	1.18929	0.00324061	0.0329259	2.54541	1.3479	up
pme0193	UPLC-MS/MS	L-Glutamine	Amino acids and derivatives	Amino acids and derivatives	C5H10N2O3	147.08	84.04	146.069	-	-	[M+H]+	-	1	56-85-9	-	-	C00064	2.28074e+07	2.40218e+07	1.91415e+07	2.57524e+07	2.12765e+07	2.13709e+07	1.9491e+07	2.51296e+07	2.10934e+07	ko00220,ko00230,ko00240,ko00250,ko00470,ko00630,ko00750,ko00910,ko00970,ko01100,ko01230,ko01232,ko01240,ko02010	C00064	-	0.246075	0.717082	0.772559	1.03682	0.0521644	insig
Walbp06501	UPLC-MS/MS	C16 phytosphingosine	Lipids	Sphingolipids	C16H35NO3	290.27	242.25	289.262	-	-	[M+H]+	-	3	-	-	-	-	19232.9	19761.6	19646.8	25050.2	24043.3	28507.8	29093.1	39384.6	38364.6	-	-	-	1.2012	0.041154	0.10239	1.32332	0.404163	insig
Lmhp011388	UPLC-MS/MS	2-α-Linolenoyl-glycerol*	Lipids	Glycerol ester	C21H36O4	353.27	261.22	352.261	-	-	[M+H]+	-	1	55268-58-1	-	-	-	38809.5	56823.5	52817.4	899732	815424	910514	388641	477488	450997	-	-	-	1.27665	0.000966551	0.0183824	17.6872	4.14463	up
Lmhp011562	UPLC-MS/MS	1-α-Linolenoyl-glycerol*	Lipids	Glycerol ester	C21H36O4	353.27	261.22	352.261	-	-	[M+H]+	-	1	-	-	-	-	43403.4	56543.9	62353.1	876900	876287	921308	396020	439384	458812	-	-	-	1.27759	6.03437e-05	0.00736221	16.4787	4.04253	up
pmb0889	UPLC-MS/MS	Punicic acid (9Z,11E,13Z-octadecatrienoic acid)	Lipids	Free fatty acids	C18H30O2	279.23	95.09	278.225	-	-	[M+H]+	-	3	544-72-9	-	-	C08364	123282	107721	83539.5	780116	487830	1.12054e+06	456783	398874	452733	-	C08364	-	1.2396	0.0628079	0.130317	7.59354	2.92477	up
ZbWp002423	UPLC-MS/MS	N-methylphenylalanine*	Amino acids and derivatives	Amino acids and derivatives	C10H13NO2	180.1	120.08	179.095	-	-	[M+H]+	-	1	-	-	-	-	2149783	2.96191e+06	2.96493e+06	1.99227e+06	2.32419e+06	2320602	2.18731e+06	2.24021e+06	2.70762e+06	-	-	-	0.804076	0.211799	0.301136	0.821763	-0.283205	insig
MWSmce295	UPLC-MS/MS	1-Arabinosyluracil	Nucleotides and derivatives	Nucleotides and derivatives	C9H12N2O6	245.07	113.03	244.07	-	-	[M+H]+	-	2	3083-77-0	-	-	-	9.96888e+06	7.00872e+06	1.07322e+07	1.1678e+07	7.97482e+06	1.0163e+07	9.30087e+06	9.10191e+06	7.7302e+06	-	-	-	0.290495	0.676768	0.738823	1.076	0.105682	insig
Waqkp01819	UPLC-MS/MS	p-Coumaroyl-hydroxyagmatine	Alkaloids	Phenolamine	C14H20N4O3	293.16	147.04	292.154	-	-	[M+H]+	-	2	-	-	-	-	9.92215e+06	1.02271e+07	1.70109e+07	7.97745e+06	6.48915e+06	6.96693e+06	1.11423e+07	1.14309e+07	9.61076e+06	-	-	-	1.04603	0.147386	0.228051	0.576789	-0.793884	insig
Sasp002507	UPLC-MS/MS	(2S,3S)-2-amino-3-phenylbutanoic acid*	Amino acids and derivatives	Amino acids and derivatives	C10H13NO2	180.1	120.08	179.095	-	-	[M+H]+	-	1	25488-25-9	-	-	C20895	2.48631e+06	3.321e+06	2.92605e+06	2.09347e+06	1.96406e+06	2541860	2.83995e+06	2.31201e+06	2.64263e+06	-	C20895	-	0.997202	0.081551	0.15269	0.755653	-0.404205	insig
MWSslk102	UPLC-MS/MS	6-Chloropurine	Nucleotides and derivatives	Nucleotides and derivatives	C5H3ClN4	155.01	119.04	154.005	-	-	[M+H]+	-	2	87-42-3	-	-	-	459366	392910	509098	695491	487058	467467	399959	422020	374110	-	-	-	0.676586	0.322199	0.407991	1.21202	0.277418	insig
Wasyqp2936	UPLC-MS/MS	2-prop-2-ynylcyclohexa-2,5-diene-1,4-dione	Quinones	Quinones	C9H6O2	147.04	119.05	146.037	-	-	[M+H]+	-	1	-	-	-	-	683409	724989	1.17943e+06	1089802	918618	857492	812464	1.04198e+06	1129327	-	-	-	0.414106	0.633287	0.69961	1.10746	0.147253	insig
Lcfp039656	UPLC-MS/MS	Homophthalicacid	Phenolic acids	Phenolic acids	C9H8O4	181.05	135.04	180.042	-	-	[M+H]+	-	1	89-51-0	-	-	-	6.45554e+06	7.62311e+06	6.68173e+06	5.22462e+06	6.43291e+06	5.61669e+06	6.04977e+06	6.67258e+06	6.05488e+06	-	-	-	0.979702	0.0826134	0.153809	0.832076	-0.265212	insig
Lcfp121199	UPLC-MS/MS	N-(5-aminopentyl)benzamide	Alkaloids	Phenolamine	C12H18N2O	207.15	105.03	206.142	-	-	[M+H]+	-	2	5692-29-5	-	-	-	2.90524e+06	3.73606e+06	3.20172e+06	1.71829e+06	1.06592e+06	1.36248e+06	2.09566e+06	2.15703e+06	2.01902e+06	-	-	-	1.20952	0.00425519	0.0367076	0.421283	-1.24714	down
Lmhp008589	UPLC-MS/MS	LysoPE 18:3(2n isomer)	Lipids	LPE	C23H42NO7P	476.28	335.26	475.27	-	-	[M+H]+	-	1	-	-	-	-	7.42987e+06	7.30292e+06	8.53939e+06	8.46921e+06	4.20752e+06	5.85068e+06	5.83145e+06	6.59476e+06	6.45746e+06	-	-	-	0.689425	0.330401	0.417312	0.796119	-0.328945	insig
Lcfp060275	UPLC-MS/MS	N-Acetyltyramine	Amino acids and derivatives	Amino acids and derivatives	C10H13NO2	180.1	121.07	179.095	-	-	[M+H]+	-	3	1202-66-0	-	-	-	113678	78385.5	246383	90907.5	35925.7	62290.5	42544.5	87981.5	115090	-	-	-	0.863886	0.241013	0.331101	0.43135	-1.21307	insig
Ladp002110	UPLC-MS/MS	4-hydroxy-2-oxo-1,2-dihydroquinoline-3-carboxylic acid	Alkaloids	Quinoline alkaloids	C10H7NO4	206.04	160.04	205.037	-	-	[M+H]+	-	3	73776-24-6	-	-	-	653366	841689	794541	714311	698197	943119	712125	729177	806056	-	-	-	0.121962	0.833128	0.869338	1.02884	0.041018	insig
MW0108601	UPLC-MS/MS	2-Amino-6-ureidohexanoic acid	Amino acids and derivatives	Amino acids and derivatives	C7H15N3O3	190.12	118.06	189.111	-	-	[M+H]+	-	3	197236-50-3	-	-	-	568118	582712	550980	644290	761638	850764	607233	681329	737312	-	-	-	1.10101	0.0872613	0.159666	1.32605	0.407139	insig
pme2244	UPLC-MS/MS	3-Indolepropionic acid	Alkaloids	Plumerane	C11H11NO2	190.09	118.07	189.079	-	-	[M+H]+	-	2	830-96-6	-	-	C22236	568118	582712	550980	644290	761638	850764	607233	681329	737312	-	C22236	-	1.10101	0.0872613	0.159666	1.32605	0.407139	insig
Zasp102439	UPLC-MS/MS	m-Aminophenylacetylene	Alkaloids	Alkaloids	C8H7N	118.06	91.05	117.058	-	-	[M+H]+	-	1	54060-30-9	-	-	-	1.30621e+06	1.30374e+06	1.4492e+06	1.77964e+06	1.42752e+06	1.37483e+06	1357340	1.28317e+06	1.40531e+06	-	-	-	0.705516	0.303345	0.389155	1.1288	0.174795	insig
Wcjp002598	UPLC-MS/MS	8-hydroxyquinoline	Alkaloids	Quinoline alkaloids	C9H7NO	146.06	91.05	145.053	-	-	[M+H]+	-	1	148-24-3	-	-	C19434	1588729	2029513	2.18454e+06	2.47146e+06	2.26275e+06	2.62282e+06	1.93878e+06	2.12558e+06	2.31405e+06	-	C19434	-	0.96632	0.081391	0.152487	1.26785	0.342379	insig
WaXYp02357	UPLC-MS/MS	2-(Trideuteriomethyl)quinolin-4-amine	Alkaloids	Quinoline alkaloids	C10H10N2	159.09	132.08	158.083	-	-	[M+H]+	-	1	-	-	-	-	1255155	1624249	1.73307e+06	2.31129e+06	1788870	1.99884e+06	1.55941e+06	1.81005e+06	1.7737e+06	-	-	-	0.962271	0.0775108	0.148783	1.32228	0.403033	insig
Wagp002534	UPLC-MS/MS	Fagaramide	Alkaloids	Alkaloids	C14H17NO3	248.13	177.05	247.121	-	-	[M+H]+	-	1	495-86-3	-	-	C10455	104204	95447.5	117183	166286	112324	52281	96600.5	79506.7	95954	-	C10455	-	0.110723	0.900875	0.923771	1.04436	0.0626255	insig
pmb1912	UPLC-MS/MS	10-Formyltetrahydrofolic Acid	Alkaloids	Alkaloids	C20H23N7O7	474.17	327.12	473.166	-	-	[M+H]+	-	3	2800-34-2	-	-	C00234	461012	444807	523155	577058	426756	407663	433139	563796	572710	ko00670,ko00970,ko01100,ko01200,ko01240	C00234	-	0.117479	0.927551	0.942752	0.987756	-0.0177738	insig
Zbqp002537	UPLC-MS/MS	1-acetyl-5-(pyridin-3-yl)-3,4-dihydro-2H-pyrrol-1-ium	Alkaloids	Pyridine alkaloids	C11H13N2O+	189.1	144.08	189.103	-	-	[M]+	-	2	-	-	-	-	2.11661e+06	2.66003e+06	2.76458e+06	3.85576e+06	3.11417e+06	2.9779e+06	2.9788e+06	2.57291e+06	2.78569e+06	-	-	-	0.980507	0.0826845	0.153845	1.31913	0.399585	insig
pmb0818	UPLC-MS/MS	Methoxyindoleacetic acid	Alkaloids	Plumerane	C11H11NO3	206.08	145.05	205.074	-	-	[M+H]+	-	3	3471-31-6	-	-	C05660	2.24533e+06	2.98226e+06	2.71765e+06	4.12358e+06	3.37093e+06	3.76279e+06	3.12734e+06	3.35143e+06	3.1029e+06	ko00380	C05660	-	1.10493	0.022621	0.0752041	1.41686	0.502699	insig
Wcfp001236	UPLC-MS/MS	Leucol	Others	Others	C9H7N	130.06	103.05	129.058	-	-	[M+H]+	-	1	91-22-5	-	-	C06413	191857	177254	174405	273506	172884	230006	129639	240744	275585	-	C06413	-	0.764743	0.265881	0.353046	1.24448	0.315545	insig
Wbmp002283	UPLC-MS/MS	Α-hydroxyquinoline	Alkaloids	Alkaloids	C9H7NO	146.06	118.06	145.053	-	-	[M+H]+	-	1	-	-	-	-	1087575	1182613	1.47024e+06	1.71906e+06	1.37145e+06	1.49315e+06	1.09005e+06	1.47165e+06	1309717	-	-	-	0.871394	0.142357	0.223155	1.22544	0.293298	insig
Lcfp001271	UPLC-MS/MS	dihydrozeatin-7-N-glucose	Alkaloids	Alkaloids	C16H25N5O6	384.19	222.14	383.18	-	-	[M+H]+	-	1	-	-	-	-	260290	298885	254916	246016	171948	193568	175480	293251	259219	-	-	-	1.0078	0.0714839	0.140374	0.751182	-0.412766	insig
Wafp002310	UPLC-MS/MS	1-O-Caffeoyllysine	Alkaloids	Phenolamine	C15H20N2O5	309.14	163.04	308.137	-	-	[M+H]+	-	1	-	-	-	-	2.29173e+07	2.38551e+07	2.71565e+07	1.50861e+07	7.62721e+06	1.19857e+07	1.7079e+07	1.69722e+07	1.7646e+07	-	-	-	1.13587	0.0112651	0.0540347	0.469357	-1.09124	down
Lmqp006559	UPLC-MS/MS	2-Amino-1,3-eicosanediol	Lipids	Sphingolipids	C20H43NO2	330.34	312.33	329.329	-	-	[M+H]+	-	1	-	-	-	-	543841	613958	533226	641471	606599	642366	372041	409237	442194	-	-	-	0.972578	0.102963	0.175657	1.11792	0.160821	insig
WaYp007695	UPLC-MS/MS	2-Aminooctadecane-1,16,18,18-tetraol	Lipids	Sphingolipids	C18H39NO4	334.3	242.25	333.288	-	-	[M+H]+	-	1	-	-	-	-	6376.1	7333.73	4857.85	11126.3	14901.3	14147.5	16074.7	16417.4	16911.3	-	-	-	1.19422	0.00984074	0.0513475	2.16371	1.1135	up
MW0151364	UPLC-MS/MS	Ile-Asp-Glu	Amino acids and derivatives	Amino acids and derivatives	C15H25N3O8	376.17	132.1	375.164	-	-	[M+H]+	-	3	-	-	-	-	528732	246579	414555	384917	259158	354557	286687	298284	299447	-	-	-	0.33016	0.534024	0.6057	0.839281	-0.252775	insig
Walp007095	UPLC-MS/MS	2-Amino-7-methyltridecan-1-ol	Lipids	Sphingolipids	C14H31NO	230.25	62.06	229.241	-	-	[M+H]+	-	1	-	-	-	-	56067.4	56206.9	59142.1	48367.5	52481.6	60084.4	55174.4	62554.9	63557.5	-	-	-	0.580043	0.418404	0.502711	0.938845	-0.0910415	insig
MWSmce315	UPLC-MS/MS	2-Mercaptobenzothiazole	Alkaloids	Alkaloids	C7H5NS2	167.99	135.01	166.986	-	-	[M+H]+	-	3	149-30-4	-	-	C14437	8133.78	9412.95	12785.1	8265.07	8907.67	10421.1	6649.25	8136.63	8763.51	-	C14437	-	0.338033	0.594828	0.661488	0.909731	-0.136487	insig
pmp000254	UPLC-MS/MS	Z-6-Hydroxy-7-methoxydihydroligustilide	Others	Lactones	C13H16O4	237.11	149.06	236.105	-	-	[M+H]+	-	3	-	-	-	-	70499.4	73050.1	86763.5	71395.8	62505.4	71981.5	34138.4	32979.4	29954.6	-	-	-	0.734111	0.254171	0.342657	0.893925	-0.161774	insig
Walp012785	UPLC-MS/MS	(Oxiran-2-yl)methyl octadeca-9,12-dienoate*	Lipids	Glycerol ester	C21H36O3	337.27	263.24	336.266	-	-	[M+H]+	-	1	856386-19-1	-	-	-	3568.93	4301.87	4459.74	22505.5	19586.9	23859.3	11756.7	10840.6	16763.4	-	-	-	1.27414	0.0035718	0.0342427	5.34865	2.41917	up
Hmbp001276	UPLC-MS/MS	Gallacetophenone	Others	Ketone compounds	C8H8O4	169.05	65.03	168.042	-	-	[M+H]+	-	2	528-21-2	-	-	-	464585	463341	368058	357053	289693	371202	369954	358280	415187	-	-	-	0.949893	0.0886146	0.160759	0.785463	-0.348384	insig
Zmsp001834	UPLC-MS/MS	2,6-Dimethoxy-1,4-benzoquinone*	Quinones	Quinones	C8H8O4	169.05	65	168.042	-	-	[M+H]+	-	1	530-55-2	-	-	C10331	464585	463341	368058	357053	289693	371202	369954	358280	415187	-	C10331	-	0.949893	0.0886146	0.160759	0.785463	-0.348384	insig
Waqkp05977	UPLC-MS/MS	2-g-linolenoyl-glycerol	Lipids	Glycerol ester	C21H36O4	353.27	261.22	352.261	-	-	[M+H]+	-	2	-	-	-	-	58442	60662.1	75166.1	17049.8	16857.4	16054.2	35846.5	38779.4	40449.6	-	-	-	1.27341	0.0114681	0.0543124	0.257175	-1.95918	down
Lcfp121226	UPLC-MS/MS	Tetraethyleneglycol	Others	Alcohol compounds	C8H18O5	195.12	89.06	194.115	-	-	[M+H]+	-	3	112-60-7	-	-	-	161235	102191	138177	176104	167217	276254	106996	160572	120053	-	-	-	0.922841	0.16174	0.243998	1.54275	0.625509	insig
MWS20184	UPLC-MS/MS	[6]-Shogaol	Phenolic acids	Phenolic acids	C17H24O3	277.18	137.07	276.173	-	-	[M+H]+	-	2	555-66-8	-	-	C10494	12823.3	13949.7	39594.5	122600	103037	80555.7	64111.8	73953.7	66934.6	-	C10494	-	1.16322	0.00772995	0.0456588	4.61361	2.20589	up
Lmyp001486	UPLC-MS/MS	Linustatin	Alkaloids	Alkaloids	C16H27NO11	410.16	248.11	409.158	-	-	[M+H]+	-	2	72229-40-4	-	-	C08333	255636	339699	183560	137308	133878	115682	136464	193458	195527	-	C08333	-	1.12509	0.0983206	0.170686	0.496688	-1.00959	down
Lmjp005519	UPLC-MS/MS	Pinnatifidin	Terpenoids	Sesquiterpenoids	C15H18O3	247.13	168.09	246.126	-	-	[M+H]+	-	1	35730-85-9	-	-	-	37525	42644.8	32808.8	9625.5	14130.2	13582.3	24420.7	22490	22317.8	-	-	-	1.24257	0.0044775	0.037654	0.330488	-1.59733	down
Wacyp06606	UPLC-MS/MS	4-O-Cinnamoyl-5-O-caffeoylshikimic acid	Phenolic acids	Phenolic acids	C25H22O9	467.13	163.04	466.126	-	-	[M+H]+	-	2	-	-	-	-	66234.5	92534.5	83485.5	37726.7	46018	64682.3	53295	69791	71178.8	-	-	-	1.03568	0.0479118	0.110508	0.61269	-0.70677	insig
Ljmp121502	UPLC-MS/MS	Mansonone Q	Terpenoids	Sesquiterpenoids	C15H20O4	265.14	121.06	264.136	-	-	[M+H]+	-	3	-	-	-	-	96878.3	133537	104010	51662.3	42398	56217	70438	97255.5	87240.5	-	-	-	1.22262	0.0216396	0.0728746	0.44936	-1.15406	down
Lmwp102713	UPLC-MS/MS	(+)-Peusedanol	Lignans and Coumarins	Coumarins	C14H16O5	265.11	173.06	264.1	-	-	[M+H]+	-	3	20516-23-8	-	-	-	35925.3	26803.2	33328.4	11153.4	13724.4	12743.8	26178.5	30005.6	23152.7	-	-	-	1.24769	0.0137806	0.0589437	0.391659	-1.35233	down
Lmsp010763	UPLC-MS/MS	Monolinolenin*	Lipids	Glycerol ester	C21H36O4	353.27	261.22	352.261	-	-	[M+H]+	-	1	75685-85-7	-	-	-	32011.9	41407.8	39081.4	180102	216015	165622	100691	113990	123112	-	-	-	1.26863	0.00809804	0.0473632	4.99319	2.31996	up
pma2987	UPLC-MS/MS	Histidinol	Alkaloids	Alkaloids	C6H11N3O	142.1	124.09	141.09	-	-	[M+H]+	-	3	501-28-0	-	-	C00860	108304	152740	206286	156269	173684	177830	176396	178398	137304	ko00340,ko01100,ko01110,ko01230	C00860	-	0.366053	0.684504	0.746436	1.08656	0.119774	insig
pmp000097	UPLC-MS/MS	Guvacoline	Alkaloids	Piperidine alkaloids	C7H11NO2	142.09	124.07	141.079	-	-	[M+H]+	-	2	495-19-2	-	-	C16821	108304	152740	206286	156269	173684	177830	176396	178398	137304	-	C16821	-	0.366053	0.684504	0.746436	1.08656	0.119774	insig
Lcfp121022	UPLC-MS/MS	(+)-N-Acetylmuramicacid	Alkaloids	Alkaloids	C11H19NO8	294.12	138.06	293.111	-	-	[M+H]+	-	3	-	-	-	C02713	397979	325002	607916	205824	176379	162089	306031	251731	258272	ko00520,ko01100,ko01250	C02713	-	1.16493	0.0874012	0.159726	0.408967	-1.28995	down
Wbsp000191	UPLC-MS/MS	3,7,11-trimethyl-2-oxa-6,10,13-triazatricyclo[7.3.1.05,13]tridecane	Alkaloids	Alkaloids	C12H23N3O	226.19	180.18	225.184	-	-	[M+H]+	-	2	-	-	-	-	32647.9	32395	37334.4	23469.7	21623	21667.1	20029.8	24805.8	19149.9	-	-	-	1.24358	0.0101246	0.0513475	0.652096	-0.616845	insig
Wacyp11527	UPLC-MS/MS	Tributyl acetylcitrate	Others	Others	C20H34O8	403.23	129.02	402.225	-	-	[M+H]+	-	1	77-90-7	-	-	-	9.03342e+06	8.6968e+06	8.47982e+06	8.5579e+06	9.36958e+06	9.21165e+06	7.99271e+06	9.12622e+06	9.45819e+06	-	-	-	0.591467	0.363644	0.451447	1.03545	0.0502548	insig
Zbqp001907	UPLC-MS/MS	Lys-Leu	Amino acids and derivatives	Amino acids and derivatives	C12H25N3O3	260.2	130.09	259.19	-	-	[M+H]+	-	3	7369-79-1	-	-	-	68548	89513	74343.2	67065.5	69384.5	53004.7	49465	98785	48212	-	-	-	0.85811	0.153829	0.235814	0.815195	-0.294783	insig
Hasp010605	UPLC-MS/MS	MG(18:3(9Z,12Z,15Z)/0:0/0:0)	Lipids	Glycerol ester	C21H36O4	353.27	261.22	352.261	-	-	[M+H]+	-	3	129828-41-7	-	-	-	176132	98566.2	175506	49071.5	43115.4	92439.2	64681.5	103326	99066.4	-	-	-	1.06197	0.0539115	0.118272	0.410094	-1.28597	down
Wcdp006929	UPLC-MS/MS	(9Z,11E,13E,15Z)-4-Oxo-9,11,13,15-Octadecatetraenoic Acid	Lipids	Free fatty acids	C18H26O3	291.2	207.14	290.188	-	-	[M+H]+	-	1	17699-21-7	-	-	-	9982.59	8190.8	6853.81	13747.4	13750.8	12521.2	8822.25	11237.3	8760.69	-	-	-	1.16255	0.0181342	0.0676692	1.59904	0.677206	insig
Lcfp121065	UPLC-MS/MS	N-(4-aminobutyl)hexadecanamide	Alkaloids	Alkaloids	C20H42N2O	327.34	310.31	326.33	-	-	[M+H]+	-	1	-	-	-	-	214896	210740	226539	466974	465844	428078	289900	332907	358469	-	-	-	1.27602	0.00105611	0.0191709	2.0867	1.06123	up
pme1184	UPLC-MS/MS	2'-Deoxyguanosine	Nucleotides and derivatives	Nucleotides and derivatives	C10H13N5O4	268.1	152.06	267.097	-	-	[M+H]+	-	3	961-07-9	-	-	C00330	822088	527721	385240	828173	666936	862479	693410	737193	687290	ko00230,ko01100,ko01232,ko02010	C00330	-	0.773567	0.245128	0.335053	1.3588	0.442336	insig
Safp018785	UPLC-MS/MS	(Z)-γ-Atlantone*	Terpenoids	Sesquiterpenoids	C15H22O	219.17	121.1	218.167	-	-	[M+H]+	-	3	108549-48-0	-	-	-	49464	68655.9	60708.3	43752.6	59223.6	43519.4	49906.2	46999.8	59175.6	-	-	-	0.758084	0.230256	0.319717	0.819197	-0.287717	insig
Lafp007563	UPLC-MS/MS	Costal*	Terpenoids	Sesquiterpenoids	C15H22O	219.17	121.1	218.167	-	-	[M+H]+	-	3	-	-	-	-	49464	68655.9	60708.3	43752.6	59223.6	43519.4	49906.2	46999.8	59175.6	-	-	-	0.758084	0.230256	0.319717	0.819197	-0.287717	insig
Walp008102	UPLC-MS/MS	2-Aminooctadecane-1,4-diol	Lipids	Sphingolipids	C18H39NO2	302.31	88.08	301.298	-	-	[M+H]+	-	1	-	-	-	-	165814	182568	179992	164124	152631	168418	147381	172802	179587	-	-	-	0.917208	0.110367	0.184379	0.918238	-0.123061	insig
MWStz038	UPLC-MS/MS	Grossamide	Alkaloids	Phenolamine	C36H36N2O8	625.26	325.11	624.247	-	-	[M+H]+	-	3	80510-06-1	-	-	-	57050.3	62752.3	29577.5	46802	47037.6	40517.5	42845.3	39047.7	48584	-	-	-	0.152791	0.676032	0.73882	0.899432	-0.152914	insig
Wcdp005264	UPLC-MS/MS	Tetradecasphinganine	Others	Others	C14H31NO2	246.24	88.08	245.236	-	-	[M+H]+	-	1	-	-	-	-	111767	99787.5	115333	163148	121369	177525	117238	117336	119462	-	-	-	1.03632	0.10681	0.180461	1.41346	0.499227	insig
zjzp121616	UPLC-MS/MS	5-Hydroxy-2-Carbonylcadinane-12,7-lactone	Terpenoids	Sesquiterpenoids	C15H20O4	265.14	135.08	264.136	-	-	[M+H]+	-	3	-	-	-	-	148350	187074	204709	64861	73385.8	66945.8	110258	108184	114202	-	-	-	1.25568	0.0195238	0.0688653	0.379893	-1.39634	down
Safp020385	UPLC-MS/MS	Tebufenozide	Alkaloids	Alkaloids	C22H28N2O2	353.22	133.06	352.215	-	-	[M+H]+	-	3	112410-23-8	-	-	C18526	41653.3	32100	34608.2	22649.1	10614.7	15428.4	18635.3	24264.9	29648.3	-	C18526	-	1.11979	0.0127145	0.0570647	0.449349	-1.15409	down
MWS201442	UPLC-MS/MS	Phe-Thr	Amino acids and derivatives	Amino acids and derivatives	C13H18N2O4	267.13	120.08	266.127	-	-	[M+H]+	-	3	51352-44-4	-	-	-	59732.8	71863.2	68019.2	78035	59309.5	81182.2	79921	65290	76192.8	-	-	-	0.444217	0.472987	0.550247	1.09474	0.130588	insig
mws1379	UPLC-MS/MS	Nornicotine	Alkaloids	Pyridine alkaloids	C9H12N2	149.11	80.05	148.1	-	-	[M+H]+	-	3	494-97-3	-	-	C06524	29702.2	42959.2	23225	40355.2	40424.5	45205.2	23418.8	23659.2	39124.5	ko00960,ko01110	C06524	-	0.814758	0.221185	0.309722	1.3139	0.393852	insig
MWS04447	UPLC-MS/MS	Homoproline	Amino acids and derivatives	Amino acids and derivatives	C6H11NO2	130.09	70.07	129.079	-	-	[M+H]+	-	3	56879-46-0	-	-	-	543751	531128	619333	683884	540456	462556	429554	491936	561970	-	-	-	0.0789078	0.974775	0.980042	0.995682	-0.00624359	insig
mws1346	UPLC-MS/MS	L-Homoglutamic acid	Amino acids and derivatives	Amino acids and derivatives	C6H11NO4	162.08	98.06	161.069	-	-	[M+H]+	-	3	1118-90-7	-	-	C00956	399613	369171	331655	1.58754e+06	1389632	1.53085e+06	836053	939331	950419	ko00300,ko00310,ko01100,ko01110,ko01210,ko01230	C00956	-	1.27694	0.00112942	0.0196267	4.09656	2.03441	up
MWS201464	UPLC-MS/MS	Lys-Phe	Amino acids and derivatives	Amino acids and derivatives	C15H23N3O3	294.18	84.08	293.174	-	-	[M+H]+	-	3	6235-35-4	-	-	-	110004	108831	146279	133730	147308	149235	153586	120058	192481	-	-	-	0.824802	0.212221	0.301136	1.17846	0.236904	insig
Wacyp08016	UPLC-MS/MS	2,5,8-trimethyldeca-2,4,7-triene-1,10-diol	Terpenoids	Monoterpenoids	C13H22O2	228.2	95.09	210.162	-	-	[M+NH4]+	-	1	-	-	-	-	3.92539e+06	4.05718e+06	4.5027e+06	4.01781e+06	3.96586e+06	4.14198e+06	4.4508e+06	4.54732e+06	4.45666e+06	-	-	-	0.391918	0.569319	0.638601	0.971196	-0.0421655	insig
MWS1844	UPLC-MS/MS	2-Pentyl-3-phenyl-2-propenal	Others	Aldehyde compounds	C14H18O	203.14	129.07	202.136	-	-	[M+H]+	-	3	122-40-7	-	-	C12288	13335.1	18959.2	14007.1	10604.1	15633.1	18285.1	18312.5	10733.9	16349.6	-	C12288	-	0.174008	0.84675	0.880159	0.961577	-0.056526	insig
pmb1754	UPLC-MS/MS	O-Phosphocholine	Alkaloids	Alkaloids	C5H15NO4P+	184.07	125	184.073	-	-	[M]+	-	3	107-73-3	-	-	C00588	1444837	2043344	2.30363e+06	1.5122e+06	1.50142e+06	1.05693e+06	1.7789e+06	992500	1723795	ko00564,ko01100	C00588	-	0.888799	0.140294	0.220981	0.70281	-0.508793	insig
Lahp005848	UPLC-MS/MS	pithecellobiumol B	Others	Chromone	C10H10O4	195.06	163.04	194.058	-	-	[M+H]+	-	3	-	-	-	-	90678.2	91840.8	74373.1	99056.4	86144.2	92728	85317.4	84954.4	86758.5	-	-	-	0.587025	0.366411	0.453557	1.08189	0.113551	insig
ZbWp001556	UPLC-MS/MS	5-guanidino-2-(2-hydroxyethyl)pentanoic acid	Others	Others	C8H17N3O3	204.13	158.12	203.127	-	-	[M+H]+	-	3	-	-	-	-	209827	137917	223178	226863	250536	172253	183654	225760	150600	-	-	-	0.449031	0.497926	0.574099	1.1379	0.186374	insig
Wcop008480	UPLC-MS/MS	2,5-dimethyl-2,3,3a,7a-tetrahydro-1H-indene-1,3-diol	Terpenoids	Sesquiterpenoids	C11H16O2	181.12	135.12	180.115	-	-	[M+H]+	-	3	-	-	-	-	94524.8	87013.2	107582	949790	890642	958946	472487	531742	495720	-	-	-	1.28031	0.00028181	0.0125216	9.6824	3.27537	up
MWSslk051	UPLC-MS/MS	Scopine	Alkaloids	Tropan alkaloids	C8H13NO2	156.1	84.08	155.095	-	-	[M+H]+	-	3	498-45-3	-	-	-	1.17925e+06	1.2171e+06	1.34964e+06	1.04163e+06	1.19676e+06	989585	867688	1.07102e+06	1.05249e+06	-	-	-	0.942306	0.101964	0.174854	0.861716	-0.214716	insig
pmp001073	UPLC-MS/MS	Synephrine; 4-[1-Hydroxy-2-(methylamino)ethyl]phenol	Alkaloids	Alkaloids	C9H13NO2	168.1	150.09	167.095	-	-	[M+H]+	-	2	94-07-5	-	-	C04548	660354	812164	816908	652277	601636	722958	841949	617610	664006	-	C04548	-	0.8206	0.179049	0.26532	0.863479	-0.211767	insig
pme3967	UPLC-MS/MS	2-(Dimethylamino)guanosine*	Nucleotides and derivatives	Nucleotides and derivatives	C12H17N5O5	312.13	180.09	311.123	-	-	[M+H]+	-	1	2140-67-2	-	-	-	3.36506e+06	3.90682e+06	3.45475e+06	1.90249e+06	2.28452e+06	1.87865e+06	2.65923e+06	2.94874e+06	2.83147e+06	-	-	-	1.23933	0.00232155	0.0282092	0.565477	-0.822461	insig
mws0983	UPLC-MS/MS	N-Oleoylethanolamine	Alkaloids	Alkaloids	C20H39NO2	326.31	62.06	325.298	-	-	[M+H]+	-	2	111-58-0	-	-	C20792	142711	114935	84506.7	76539.2	37330.2	71291.5	93508.6	90409.5	93398.8	-	C20792	-	0.969273	0.0715371	0.140386	0.541164	-0.885863	insig
Waptp08627	UPLC-MS/MS	13,16-Docosadienamide	Lipids	Free fatty acids	C22H41NO	336.33	69.07	335.319	-	-	[M+H]+	-	1	-	-	-	-	61999.9	63090	35392.6	21508.8	29408.3	35574.1	26234.7	25634	34787.4	-	-	-	1.0045	0.0957707	0.16781	0.538945	-0.891791	insig
Lmcp000611	UPLC-MS/MS	2-Amino-4,5-dihydro-1H-imidazole-4-acetic acid	Alkaloids	Alkaloids	C5H9N3O2	144.08	84.06	143.07	-	-	[M+H]+	-	2	69098-41-5	-	-	-	4.57314e+06	4.74182e+06	4.91592e+06	4.7146e+06	4.79026e+06	4.1102e+06	4.8234e+06	4.91928e+06	4.36425e+06	-	-	-	0.517702	0.45378	0.533743	0.956726	-0.0638216	insig
Rfmb318	UPLC-MS/MS	D-Proline betaine	Amino acids and derivatives	Amino acids and derivatives	C7H14NO2+	144.1	84.08	144.102	-	-	[M]+	-	3	1195-94-4	-	-	C21514	4.57314e+06	4.74182e+06	4.91592e+06	4.7146e+06	4.79026e+06	4.1102e+06	4.8234e+06	4.91928e+06	4.36425e+06	-	C21514	-	0.517702	0.45378	0.533743	0.956726	-0.0638216	insig
Lcfp006038	UPLC-MS/MS	(1-Methylpyrrolidin-2-yl)aceticacid*	Alkaloids	Pyrrole alkaloids	C7H13NO2	144.101	84.0802	143.095	-	-	[M+H]+	-	2	5626-43-7	-	-	-	4.57314e+06	4.74182e+06	4.91592e+06	4.7146e+06	4.79026e+06	4.1102e+06	4.8234e+06	4.91928e+06	4.36425e+06	-	-	-	0.517702	0.45378	0.533743	0.956726	-0.0638216	insig
Lmhp007598	UPLC-MS/MS	LysoPC 19:2(2n isomer)	Lipids	LPC	C27H52NO7P	534.36	184.07	533.348	-	-	[M+H]+	-	2	-	-	-	-	44037.6	42255.7	55960.7	27076.8	12999.6	17929.2	28329.1	33064.7	30952	-	-	-	1.14971	0.00926507	0.050479	0.407761	-1.29421	down
Lmhp008885	UPLC-MS/MS	LysoPE 15:0(2n isomer)*	Lipids	LPE	C20H42NO7P	440.28	299.26	439.27	-	-	[M+H]+	-	1	-	-	-	-	30297.4	22491.9	26338	59810.1	33535.9	56445.8	33014.7	38147.4	41556.7	-	-	-	1.07377	0.0950145	0.16678	1.89305	0.92071	insig
MWSmce549	UPLC-MS/MS	1-Monomyristin	Lipids	Glycerol ester	C17H34O4	303.25	57.07	302.246	-	-	[M+H]+	-	1	589-68-4	-	-	-	384392	386417	404276	358724	410036	403593	224225	221595	265158	-	-	-	0.0549924	0.961882	0.969699	0.997676	-0.00335646	insig
MWStz135	UPLC-MS/MS	Pseudotropine	Alkaloids	Tropan alkaloids	C8H15NO	142.12	96.09	141.115	-	-	[M+H]+	-	3	135-97-7	-	-	C02066	74811.8	32461.8	69272.2	959226	966815	1.02405e+06	419581	452764	508242	ko00960,ko01110	C02066	-	1.26277	1.26548e-05	0.00573349	16.7101	4.06265	up
Hmqp005411	UPLC-MS/MS	9-Oxo-12Z-Octadecenoic acid	Lipids	Free fatty acids	C18H32O3	297.24	81.07	296.235	-	-	[M+H]+	-	1	112543-32-5	-	-	-	17937.1	10904.7	14397.8	79030.2	49211.7	112440	47866.2	48946.4	51899.6	-	-	-	1.21983	0.0673978	0.13457	5.56625	2.4767	up
Lmhp010757	UPLC-MS/MS	LysoPE 20:2	Lipids	LPE	C25H48NO7P	506.32	365.31	505.317	-	-	[M+H]+	-	1	-	-	-	-	18090.1	12775.4	18037.8	55102.2	39452.4	57263.4	31432.3	30566.4	30002.3	-	-	-	1.23358	0.0183046	0.0676692	3.10445	1.63434	up
Lcfp121120	UPLC-MS/MS	2-Isopropylthioxanthone	Others	Others	C16H14OS	255.08	213.04	254.077	-	-	[M+H]+	-	3	5495-84-1	-	-	-	22023.2	15982.6	7524.16	8840.76	4905.7	8675.39	9430.69	10769.6	10423.1	-	-	-	0.839737	0.201871	0.290745	0.492464	-1.02191	insig
Zmdp001857	UPLC-MS/MS	γ-Glu-Tyr	Amino acids and derivatives	Amino acids and derivatives	C14H18N2O6	311.12	165.05	310.116	-	-	[M+H]+	-	3	7432-23-7	-	-	-	131556	124343	201486	82103	106534	104942	109782	102839	124068	-	-	-	0.991891	0.146948	0.227965	0.641864	-0.639661	insig
Lcfp121048	UPLC-MS/MS	hex-2-enylbenzoate	Others	Others	C13H16O2	205.12	105.03	204.115	-	-	[M+H]+	-	3	28343-61-5	-	-	-	69078	75452.1	86031.2	43795.8	71212	52397.1	43990.4	44694.1	48820.1	-	-	-	0.944077	0.104739	0.177872	0.726075	-0.461809	insig
Lssp210412	UPLC-MS/MS	Cuscohygrine	Alkaloids	Pyrrole alkaloids	C13H24N2O	225.2	100.11	224.189	-	-	[M+H]+	-	1	454-14-8	-	-	C06521	472984	453515	475132	477229	469163	451628	444889	489408	462403	ko00960,ko01110	C06521	-	0.0710566	0.911932	0.930188	0.997423	-0.00372203	insig
Wbsp007290	UPLC-MS/MS	Lycoposerramine E	Others	Ketone compounds	C17H24O3	277.18	137.06	276.173	-	-	[M+H]+	-	3	-	-	-	-	12593.4	10359.9	17958.9	34444.8	28771.7	27498.8	23398.9	32742.2	30182.7	-	-	-	1.18012	0.00595118	0.0420871	2.21731	1.14881	up
pmp001284	UPLC-MS/MS	Monopalmitin*	Lipids	Glycerol ester	C19H38O4	331.28	313.27	330.277	-	-	[M+H]+	-	1	542-44-9	-	-	-	57991.2	65591.3	83228.2	39893.1	62973.3	74447.7	44227.8	49857.7	58047.7	-	-	-	0.486495	0.48285	0.55997	0.857374	-0.222003	insig
Wacyp01167	UPLC-MS/MS	(6-amino-3-oxohexan-2-yl)proline	Amino acids and derivatives	Amino acids and derivatives	C11H20N2O3	229.15	142.09	228.147	-	-	[M+H]+	-	1	-	-	-	-	630657	620715	798968	641219	579961	553747	667452	714163	755369	-	-	-	0.771801	0.250355	0.339239	0.865674	-0.208103	insig
Lcfp121114	UPLC-MS/MS	N-Cyclohexyl-1,3-benzothiazol-2-amine	Alkaloids	Alkaloids	C13H16N2S	233.11	151.03	232.103	-	-	[M+H]+	-	3	28291-75-0	-	-	-	363968	332703	344499	293956	314942	308386	303093	324094	230300	-	-	-	1.13088	0.0250869	0.0783669	0.881013	-0.182766	insig
pme0278	UPLC-MS/MS	L-Diaminopimelic acid	Amino acids and derivatives	Amino acids and derivatives	C7H14N2O4	191.1	128.07	190.095	-	-	[M+H]+	-	3	583-93-7	-	-	C00666	73728.8	84576	111140	99527.8	51170	92800.5	66626.8	69344.5	76314.2	ko00300,ko00470,ko01100,ko01110,ko01230	C00666	-	0.325122	0.67086	0.733976	0.903702	-0.146081	insig
Safp017918	UPLC-MS/MS	(diphenylphosphoroso)benzene	Others	Others	C18H15OP	279.09	201.05	278.086	-	-	[M+H]+	-	2	791-28-6	-	-	-	100480	107412	106775	105953	120417	124233	102915	111182	118809	-	-	-	0.903535	0.152691	0.23431	1.1142	0.156012	insig
Safp021843	UPLC-MS/MS	tributyl phosphate	Others	Others	C12H27O4P	267.17	98.98	266.165	-	-	[M+H]+	-	3	126-73-8	-	-	C14439	254536	254258	260456	245341	367602	332250	123223	136198	135819	-	C14439	-	0.792735	0.247521	0.336623	1.22872	0.297156	insig
Zmjp000624	UPLC-MS/MS	Pyridoxal	Others	Vitamin	C8H9NO3	168.06	150.05	167.058	-	-	[M+H]+	-	2	66-72-8	-	-	C00250	245092	287301	317376	219211	216259	226948	176697	187182	223345	ko00750,ko01100,ko01240	C00250	-	1.08917	0.0934206	0.165741	0.779527	-0.35933	insig
Hmqp006235	UPLC-MS/MS	LysoPC 18:4	Lipids	LPC	C26H46NO7P	516.3	184.07	515.301	-	-	[M+H]+	-	1	-	-	-	-	146183	86622.8	144420	96217	57562.8	63089.9	86767.4	79795.2	94722.3	-	-	-	0.972089	0.0939299	0.166227	0.574907	-0.7986	insig
MWS4296	UPLC-MS/MS	Gly-Phe*	Amino acids and derivatives	Amino acids and derivatives	C11H14N2O3	223.11	120.08	222.1	-	-	[M+H]+	-	2	3321-03-7	-	-	-	368040	301615	330721	336257	353673	376597	336248	373294	380796	-	-	-	0.584951	0.393255	0.479804	1.06613	0.0923771	insig
pme3017	UPLC-MS/MS	2-Aminoisobutyric acid	Organic acids	Organic acids	C4H9NO2	104.07	58.07	103.063	-	-	[M+H]+	-	2	62-57-7	-	-	C03665	3.62492e+06	3.95365e+06	3.3225e+06	3.50488e+06	3.66716e+06	4.26233e+06	3.76927e+06	4.32936e+06	3.81589e+06	-	C03665	-	0.367829	0.57923	0.648503	1.04892	0.0689057	insig
pme3033	UPLC-MS/MS	N,N-Dimethylglycine	Amino acids and derivatives	Amino acids and derivatives	C4H9NO2	104.07	58.07	103.063	-	-	[M+H]+	-	2	1118-68-9	-	-	C01026	3.62492e+06	3.95365e+06	3.3225e+06	3.50488e+06	3.66716e+06	4.26233e+06	3.76927e+06	4.32936e+06	3.81589e+06	ko00260,ko01100	C01026	-	0.367829	0.57923	0.648503	1.04892	0.0689057	insig
mws0256	UPLC-MS/MS	L-Valine	Amino acids and derivatives	Amino acids and derivatives	C5H11NO2	118.09	72.08	117.079	-	-	[M+H]+	-	1	72-18-4	-	-	C00183	1.61686e+07	1.83961e+07	1.51116e+07	8.12965e+06	5.78696e+06	5.18044e+06	1.06974e+07	1.07127e+07	1.07186e+07	ko00280,ko00290,ko00460,ko00770,ko00966,ko00970,ko01100,ko01110,ko01210,ko01230,ko01240,ko02010	C00183	-	1.22814	0.00155317	0.0239575	0.38443	-1.37921	down
Cmlp002163	UPLC-MS/MS	Gentioflavoside	Terpenoids	Monoterpenoids	C16H22O10	375.13	213.08	374.121	-	-	[M+H]+	-	3	34239-17-3	-	-	-	85511.5	120937	171050	97465	183916	214634	121564	144710	119098	-	-	-	0.485956	0.415212	0.500035	1.31396	0.393916	insig
Zmmp002333	UPLC-MS/MS	L-Homonorleucine	Amino acids and derivatives	Amino acids and derivatives	C7H15NO2	146.12	83.09	145.11	-	-	[M+H]+	-	1	44902-02-5	-	-	-	177718	203321	176781	422918	453606	311516	289938	258746	310435	-	-	-	1.21413	0.0353332	0.0944921	2.12979	1.09071	up
Jmwp002208	UPLC-MS/MS	3,4-dihydroxy phenylethanol	Others	Alcohol compounds	C8H10O3	155.07	91.05	154.063	-	-	[M+H]+	-	3	-	-	-	-	161546	165465	170436	159497	54161	50784.8	88549.5	139064	121723	-	-	-	0.928759	0.160826	0.243046	0.5316	-0.911587	insig
Lmhp001732	UPLC-MS/MS	L-Prolyl-L-Phenylalanine	Amino acids and derivatives	Amino acids and derivatives	C14H18N2O3	263.14	70.06	262.132	-	-	[M+H]+	-	3	13589-02-1	-	-	-	87776.3	111943	138941	75322.2	71452.5	62052.7	94694.7	69439.2	90375	-	-	-	1.09521	0.0908062	0.163243	0.616628	-0.697528	insig
Lmcp002302	UPLC-MS/MS	N6-(2-Hydroxyethyl)adenosine*	Nucleotides and derivatives	Nucleotides and derivatives	C12H17N5O5	312.13	180.09	311.123	-	-	[M+H]+	-	1	4338-48-1	-	-	-	4.87697e+06	4.8354e+06	5.26135e+06	3.09567e+06	2.61257e+06	2.37998e+06	3.76144e+06	3.70321e+06	4.08787e+06	-	-	-	1.24038	0.00161037	0.0243421	0.540161	-0.888538	insig
pmb0490	UPLC-MS/MS	p-Coumaroylputrescine	Alkaloids	Phenolamine	C13H18N2O2	235.14	147.04	234.137	-	-	[M+H]+	-	2	34136-53-3	-	-	C18326	1.35636e+06	753658	674985	2.31655e+06	1.70204e+06	869785	1.32308e+06	1.33065e+06	1177873	ko00330,ko01100	C18326	-	0.765732	0.233941	0.323953	1.75525	0.811677	insig
MW0152469	UPLC-MS/MS	Leu-Pro-His	Amino acids and derivatives	Amino acids and derivatives	C17H27N5O4	366.21	204.16	365.206	-	-	[M+H]+	-	3	-	-	-	-	178769	228047	207908	145602	106056	120903	136013	148763	233946	-	-	-	1.16738	0.01296	0.0572549	0.606061	-0.722464	insig
Lmhp001670	UPLC-MS/MS	L-Valyl-L-Leucine	Amino acids and derivatives	Amino acids and derivatives	C11H22N2O3	231.17	72.08	230.163	-	-	[M+H]+	-	3	3989-97-7	-	-	-	208922	176832	169662	208708	160034	240371	196418	152479	216362	-	-	-	0.381789	0.544985	0.616421	1.09668	0.133139	insig
mws0254	UPLC-MS/MS	L-Histidine	Amino acids and derivatives	Amino acids and derivatives	C6H9N3O2	156.08	110.07	155.07	-	-	[M+H]+	-	1	71-00-1	-	-	C00135	3.44956e+07	3.31403e+07	2.72954e+07	4.87736e+07	5.26544e+07	6.24807e+07	3.97608e+07	4.07713e+07	4.29396e+07	ko00340,ko00410,ko00470,ko00970,ko01100,ko01110,ko01230,ko02010	C00135	-	1.20089	0.014807	0.0613934	1.7266	0.787936	insig
mws0567	UPLC-MS/MS	4-Guanidinobutyric acid	Organic acids	Organic acids	C5H11N3O2	146.09	87.04	145.085	-	-	[M+H]+	-	3	463-00-3	-	-	C01035	79953.8	84659.5	64648	53396.5	67385.5	59567.8	60774	58239.2	60752	ko00330,ko01100	C01035	-	0.959082	0.0981215	0.170624	0.786656	-0.346195	insig
Wahlp02159	UPLC-MS/MS	D-Pantothenic Acid 4'-O-Beta-Glucoside	Others	Vitamin	C15H27NO10	382.17	220.12	381.163	-	-	[M+H]+	-	1	29588-37-2	-	-	-	6.45916e+06	6.48755e+06	8.29614e+06	9.65218e+06	7.63094e+06	8.634e+06	5.89713e+06	7.45589e+06	8.62696e+06	-	-	-	0.879218	0.138186	0.218732	1.22004	0.286928	insig
Wmhp000055	UPLC-MS/MS	2,5-Dimethoxybenzoquinone*	Quinones	Quinones	C8H8O4	169.05	65.04	168.042	-	-	[M+H]+	-	1	3117-03-1	-	-	-	521657	434816	444668	389458	385881	461566	444312	404887	453350	-	-	-	0.769563	0.212844	0.301732	0.882784	-0.179867	insig
pme3337	UPLC-MS/MS	Succinyladenosine	Nucleotides and derivatives	Nucleotides and derivatives	C14H17N5O8	384.12	252.07	383.108	-	-	[M+H]+	-	1	4542-23-8	-	-	-	880973	746764	937758	862012	1040712	794082	608875	810967	693688	-	-	-	0.288483	0.663337	0.727974	1.05118	0.0720145	insig
Lmmp002080	UPLC-MS/MS	N-(4-Aminobutyl)benzamide	Alkaloids	Alkaloids	C11H16N2O	193.13	105.03	192.126	-	-	[M+H]+	-	1	5692-23-9	-	-	-	5.68443e+06	6.08427e+06	8.5999e+06	2.14633e+07	1.73577e+07	7.14572e+06	9.62904e+06	9.54367e+06	1.00828e+07	-	-	-	0.910258	0.178238	0.264544	2.25674	1.17424	insig
WaQzp09970	UPLC-MS/MS	Estrane-3,17-diol	Steroids	Steroid	C18H30O2	279.23	67.05	278.225	-	-	[M+H]+	-	1	517-01-1	-	-	-	87083.9	83428.1	69651.4	547745	373651	925079	342437	304197	305929	-	-	-	1.23734	0.081127	0.15239	7.68841	2.94268	up
Lcfp121046	UPLC-MS/MS	Dihydrozeatin-9-glucoside	Nucleotides and derivatives	Nucleotides and derivatives	C16H25N5O6	384.19	222.14	383.18	-	-	[M+H]+	-	1	-	-	-	-	262862	316352	335098	274390	199836	206014	218652	220346	277288	-	-	-	0.990524	0.0733381	0.142605	0.743993	-0.42664	insig
Lmhp008801	UPLC-MS/MS	LysoPE 18:3	Lipids	LPE	C23H42NO7P	476.28	335.26	475.27	-	-	[M+H]+	-	1	-	-	-	-	916081	862962	984455	1.02435e+06	596516	834857	804100	825180	860369	-	-	-	0.507421	0.498671	0.574514	0.888627	-0.17035	insig
pmp001194	UPLC-MS/MS	Calystegine B2	Alkaloids	Tropan alkaloids	C7H13NO4	176.09	158.08	175.084	-	-	[M+H]+	-	3	127414-85-1	-	-	-	804932	909552	818841	715910	886434	800423	975419	850544	799075	-	-	-	0.463225	0.508349	0.581836	0.948463	-0.076336	insig
Wbjp005065	UPLC-MS/MS	N-p-Coumaroyltyramine*	Alkaloids	Phenolamine	C17H17NO3	284.13	147.04	283.121	-	-	[M+H]+	-	1	36417-86-4	-	-	-	92026.7	213840	430122	970747	696826	878148	356968	337447	515962	-	-	-	1.07429	0.0100261	0.0513475	3.45891	1.79032	up
pmp001235	UPLC-MS/MS	Cnidilide*	Others	Lactones	C12H18O2	195.14	79.05	194.131	-	-	[M+H]+	-	3	-	-	-	C16937	970325	1.1864e+06	916598	498301	676882	648456	704662	682397	755925	-	C16937	-	1.16239	0.0181533	0.0676692	0.593378	-0.752977	insig
Safp020542	UPLC-MS/MS	Diglycol dibenzoate	Others	Others	C18H18O5	315.123	149.06	314.115	-	-	[M+H]+	-	3	120-55-8	-	-	-	54722.5	44897.5	46965.3	48433.1	59451.9	65470.9	38009.3	49692.6	41370.7	-	-	-	0.784368	0.215047	0.303841	1.18263	0.241996	insig
Zken00392	UPLC-MS/MS	1-(9Z-octadecenoyl)-sn-glycero-3-phosphocholine	Lipids	LPC	C26H52NO7P	544.34	485.26	521.348	-	-	[M+Na]+	-	1	-	-	-	-	635086	982970	859413	212000	120331	159077	431394	449808	444672	-	-	-	1.24371	0.0176491	0.0668466	0.198351	-2.33387	down
Lmhp009187	UPLC-MS/MS	LysoPE 15:0*	Lipids	LPE	C20H42NO7P	440.28	299.26	439.27	-	-	[M+H]+	-	1	-	-	-	-	31494.2	36733.4	30998.2	56259.5	24803.6	62071.1	29818.8	37728.6	36986	-	-	-	0.571688	0.332937	0.420159	1.44251	0.52858	insig
Wacyp09666	UPLC-MS/MS	6-Hydroxy-3,9-Undecadienoic acid Methyl Ester*	Lipids	Free fatty acids	C12H20O3	213.15	111.04	212.141	-	-	[M+H]+	-	1	-	-	-	-	997760	956388	1.6059e+06	547338	459264	359783	1.35794e+06	1.5278e+06	1.32323e+06	-	-	-	1.17526	0.0653468	0.131711	0.383811	-1.38153	down
MW0015225	UPLC-MS/MS	7-oxo-11-Dodecenoic acid*	Lipids	Free fatty acids	C12H20O3	213.15	111.04	212.141	-	-	[M+H]+	-	1	54921-60-7	-	-	-	997760	956388	1.6059e+06	547338	459264	359783	1.35794e+06	1.5278e+06	1.32323e+06	-	-	-	1.17526	0.0653468	0.131711	0.383811	-1.38153	down
WaTKp01218	UPLC-MS/MS	2-(2-Ethynyl-2,4-cyclopentadien-1-ylidene)ethenol	Others	Alcohol compounds	C9H6O	131.05	103.05	130.042	-	-	[M+H]+	-	1	393561-91-6	-	-	-	4.24414e+06	4.62294e+06	4.12001e+06	4.3599e+06	4.15967e+06	4.04186e+06	4.23943e+06	4.31893e+06	4.38977e+06	-	-	-	0.481992	0.477281	0.554593	0.967225	-0.0480766	insig
pmb0864	UPLC-MS/MS	LysoPE 14:0*	Lipids	LPE	C19H40NO7P	426.26	285.24	425.254	-	-	[M+H]+	-	1	-	-	-	-	25304.1	26124.4	24407.2	115146	52830.1	124866	49990.6	54568.4	55247.3	-	-	-	1.17971	0.0850205	0.157288	3.86154	1.94918	up
Zmjp013616	UPLC-MS/MS	12,13-Dihydroursolic acid	Terpenoids	Triterpene	C30H50O3	459.38	423.36	458.376	-	-	[M+H]+	-	2	-	-	-	-	5179.81	2983.63	7224.86	7879.66	10410.8	7262.58	6882.37	4008.18	7244.49	-	-	-	0.909352	0.0990887	0.171504	1.66055	0.731659	insig
Latp007436	UPLC-MS/MS	Normelanothyrsin A*	Terpenoids	Sesquiterpenoids	C18H26O3	291.19	151.07	290.188	-	-	[M+H]+	-	1	-	-	-	-	12321.9	10917.1	9212.85	19589.1	16795.8	19582.3	14643.8	14759.8	13959.6	-	-	-	1.20879	0.00375648	0.0352778	1.72462	0.786277	insig
Sasp000997	UPLC-MS/MS	2,3-Dihydrobenzofuran*	Others	Others	C8H8O	121.06	77.04	120.058	-	-	[M+H]+	-	1	496-16-2	-	-	-	1.77822e+07	8.90818e+06	3.36651e+07	1.2146e+07	1.44751e+07	7.64397e+06	1.43097e+07	1.04023e+07	1.68937e+07	-	-	-	0.601856	0.352922	0.43997	0.56772	-0.816749	insig
Wacyp09192	UPLC-MS/MS	2,5-O-Di-CinnamylSorbitol	Phenolic acids	Phenolic acids	C24H30O6	415.21	119.09	414.204	-	-	[M+H]+	-	1	-	-	-	-	775801	517593	573266	768830	920908	444060	758048	816903	759573	-	-	-	0.263068	0.617286	0.684163	1.14311	0.192965	insig
Sazp000955	UPLC-MS/MS	Tetraphyllin A*	Alkaloids	Alkaloids	C12H17NO6	272.11	110.06	271.106	-	-	[M+H]+	-	1	-	-	-	-	458323	317003	324473	399255	464776	391407	498663	440616	354977	-	-	-	0.626008	0.388542	0.475417	1.14152	0.190951	insig
pmp001198	UPLC-MS/MS	6-Deoxyfagomine	Alkaloids	Piperidine alkaloids	C6H13NO2	132.1	57.03	131.095	-	-	[M+H]+	-	1	197449-09-5	-	-	-	2.85095e+06	2.81686e+06	2711051	2.07585e+06	1.64505e+06	1.80688e+06	2.23201e+06	2228583	2256105	-	-	-	1.2171	0.0106787	0.0524596	0.659728	-0.600056	insig
mws0582	UPLC-MS/MS	S-(Methyl)glutathione	Amino acids and derivatives	Amino acids and derivatives	C11H19N3O6S	322.11	130.05	321.099	-	-	[M+H]+	-	1	2922-56-7	-	-	C11347	2.97839e+06	1.28683e+06	4.75867e+06	426730	359277	1.17984e+06	1152672	2.0815e+06	801315	-	C11347	-	1.04908	0.135794	0.216343	0.217849	-2.1986	down
Rfp214567	UPLC-MS/MS	Dehydrofukinone	Others	Ketone compounds	C15H22O1	219.173	121.066	218.167	-	-	[M+H]+	-	3	19598-45-9	-	-	-	118207	123834	97529.8	76897.5	94528.8	90371.3	90246.6	95289.3	96359.8	-	-	-	1.02983	0.0628759	0.130349	0.770966	-0.375262	insig
pma0461	UPLC-MS/MS	14,15-Dehydrocrepenynic acid	Lipids	Free fatty acids	C18H28O2	277.22	93.07	276.209	-	-	[M+H]+	-	3	4154-44-3	-	-	-	79765	111924	111521	98409.2	81521.5	120865	96541.7	91242.5	104034	-	-	-	0.0407217	0.961341	0.969482	0.992038	-0.0115331	insig
Wayp001104	UPLC-MS/MS	N-(1-Deoxy-1-fructosyl)Tyrosine	Amino acids and derivatives	Amino acids and derivatives	C15H21NO8	344.13	182.08	343.126	-	-	[M+H]+	-	3	-	-	-	-	79831.8	72829.5	95732	100480	80361.5	63955.7	77007.5	75877	139563	-	-	-	0.103637	0.929234	0.94414	0.985521	-0.0210416	insig
Lmhp112042	UPLC-MS/MS	1-Linoleoylglycerol*	Lipids	Glycerol ester	C21H38O4	355.28	263.24	354.277	-	-	[M+H]+	-	1	2277-28-3	-	-	-	22138.4	23993.8	22841	431085	345265	488486	213711	250797	245000	-	-	-	1.27887	0.0107137	0.0525447	18.338	4.19677	up
MWS1962	UPLC-MS/MS	cis-Citral	Terpenoids	Monoterpenoids	C10H16O	153.13	83.05	152.12	-	-	[M+H]+	-	3	5392-40-5	-	-	C09847	210469	240085	251962	227148	249096	206996	195789	224185	280260	ko01110	C09847	-	0.240395	0.729482	0.782622	0.972562	-0.0401384	insig
mws2162	UPLC-MS/MS	Schisandrin; Schizandrin; Schizandrol A	Lignans and Coumarins	Lignans	C24H32O7	433.22	415.21	432.215	-	-	[M+H]+	-	3	7432-28-2	-	-	C17064	50800.2	30004.4	25822.7	38160	46359.6	29564.1	43950.4	51571	40798.7	-	C17064	-	0.25146	0.801095	0.843004	1.06993	0.0975158	insig
Lcfp033189	UPLC-MS/MS	7-methoxy-5,6,8-trihydroxycoumarin-5-beta-glucopyranoside	Lignans and Coumarins	Coumarins	C16H18O11	387.09	225.04	386.085	-	-	[M+H]+	-	3	-	-	-	-	33169	52326.8	90233	65963.3	57113.2	77831.5	47250	67431.8	66155.2	-	-	-	0.413988	0.675379	0.738378	1.14328	0.193185	insig
Lcfp000870	UPLC-MS/MS	L-4-Acetylphenylalanine	Amino acids and derivatives	Amino acids and derivatives	C11H13NO3	208.1	120.08	207.089	-	-	[M+H]+	-	3	122555-04-8	-	-	-	488677	603434	567882	516346	621041	655103	523775	519068	604757	-	-	-	0.464421	0.459533	0.539231	1.07982	0.110787	insig
pmd0147	UPLC-MS/MS	LysoPC 20:2	Lipids	LPC	C28H54NO7P	548.37	184.07	547.364	-	-	[M+H]+	-	3	-	-	-	-	40892.6	37149.7	60470.5	177162	123301	158048	89614.3	103914	106919	-	-	-	1.22782	0.0104828	0.0522193	3.31024	1.72694	up
pme2596	UPLC-MS/MS	4-Pyridoxic acid	Others	Vitamin	C8H9NO4	184.06	148.04	183.053	-	-	[M+H]+	-	1	82-82-6	-	-	C00847	4.71107e+06	4.41331e+06	5.24541e+06	3.13849e+06	3.358e+06	3.28868e+06	3.6487e+06	4.0953e+06	3.81262e+06	ko00750,ko01100	C00847	-	1.23238	0.018869	0.068254	0.680954	-0.55437	insig
MWS201434	UPLC-MS/MS	Ile-His	Amino acids and derivatives	Amino acids and derivatives	C12H20N4O3	269.16	156.08	268.154	-	-	[M+H]+	-	3	97284-12-3	-	-	-	92798.8	40149.5	43705	40949	51332	39055.7	49221.5	58349.3	37996	-	-	-	0.47553	0.46979	0.548027	0.743472	-0.42765	insig
Lsjp211282	UPLC-MS/MS	Neochlorogenin-3-O-glucosyl(1→6)glucoside (Torvoside N)	Steroids	Steroidal saponins	C39H64O14	757.44	595.38	756.43	-	-	[M+H]+	-	2	-	-	-	-	205943	227585	301430	79439.5	114626	98567.5	163869	208908	173447	-	-	-	1.21515	0.0259036	0.0800779	0.398163	-1.32857	down
pmp000909	UPLC-MS/MS	Lindenenone	Terpenoids	Sesquiterpenoids	C15H18O2	213.13	195.12	230.131	-	-	[M-H2O+H]+	-	3	26379-19-1	-	-	C17424	115930	102283	172412	57098.2	60538.5	45513.2	159301	181543	167432	-	C17424	-	1.18147	0.0658864	0.132351	0.417664	-1.25959	down
pmb0501	UPLC-MS/MS	Agmatine	Alkaloids	Alkaloids	C5H14N4	131.13	114.1	130.122	-	-	[M+H]+	-	3	306-60-5	-	-	C00179	92800.8	75741	95767.2	75212.8	90675.5	51048	69599.8	64643.5	72188.8	ko00330,ko00999,ko01100,ko01110	C00179	-	0.655466	0.312797	0.398118	0.820768	-0.284954	insig
pme2693	UPLC-MS/MS	N-Acetylputrescine	Alkaloids	Alkaloids	C6H14N2O	131.12	114.09	130.111	-	-	[M+H]+	-	3	18233-70-0	-	-	C02714	92800.8	75741	95767.2	75212.8	90675.5	51048	69599.8	64643.5	72188.8	ko00330,ko01100	C02714	-	0.655466	0.312797	0.398118	0.820768	-0.284954	insig
HX1284	UPLC-MS/MS	Dehydrololiolide	Terpenoids	Terpene	C11H14O3	195.1	107.05	194.094	-	-	[M+H]+	-	3	19355-58-9	-	-	-	106416	149740	141523	68103.6	80885.4	80023.5	84932.1	104526	79934.9	-	-	-	1.17829	0.0415475	0.102987	0.575871	-0.796182	insig
MWSslk097	UPLC-MS/MS	Dimethyl phthalate	Phenolic acids	Phenolic acids	C10H10O4	195.06	163.04	194.058	-	-	[M+H]+	-	3	131-11-3	-	-	C11233	647318	690334	632551	584312	612607	616325	555773	602187	505875	-	C11233	-	1.02851	0.0742685	0.14385	0.920334	-0.119771	insig
pmf0534	UPLC-MS/MS	Hinokitiol	Terpenoids	Monoterpenoids	C10H12O2	165.09	123.08	164.084	-	-	[M+H]+	-	3	499-44-5	-	-	C09904	14502.4	32180.3	21363.7	31344.2	22658.4	29419.9	20609.3	22527.5	24041.5	-	C09904	-	0.55626	0.440951	0.522368	1.22596	0.293917	insig
Wagp000980	UPLC-MS/MS	2-[(4-hydroxyphenethyl)amino]ethane-1,1,2-triol O-Glucoside	Alkaloids	Alkaloids	C16H25NO9	376.16	121.06	375.153	-	-	[M+H]+	-	2	-	-	-	-	235915	137393	597054	475960	474607	264367	313074	359980	324453	-	-	-	0.477153	0.6388	0.705119	1.25204	0.324284	insig
Zbkp004942	UPLC-MS/MS	Dodecanamide	Alkaloids	Alkaloids	C12H25NO	200.2	88.07	199.194	-	-	[M+H]+	-	1	-	-	-	C13831	43828	31164.9	34833.2	39389.9	27907.5	37555	35350.2	39557.6	43828	-	C13831	-	0.192637	0.765002	0.812781	0.954714	-0.0668592	insig
Lhsp101904	UPLC-MS/MS	polygodial*	Terpenoids	Sesquiterpenoids	C15H22O2	235.17	179.11	234.162	-	-	[M+H]+	-	1	6754-20-7	-	-	C09712	162825	204288	187969	194821	196668	162179	152986	166027	140737	-	C09712	-	0.0261126	0.978512	0.983468	0.99745	-0.0036833	insig
Safp001018	UPLC-MS/MS	3-Carboxypropyltrimethylammonium	Others	Others	C7H15NO2	146.12	87.04	145.11	-	-	[M+H]+	-	3	6249-56-5	-	-	-	52167.5	43157.8	66657.2	51406.5	39514	52754.2	60744.8	28259.8	50361	-	-	-	0.427935	0.497803	0.574099	0.886977	-0.173031	insig
Safp000622	UPLC-MS/MS	Acetylcholine	Alkaloids	Alkaloids	C7H16NO2+	146.12	87.04	146.118	-	-	[M]+	-	3	51-84-3	-	-	C01996	52167.5	43157.8	66657.2	51406.5	39514	52754.2	60744.8	28259.8	50361	ko00564	C01996	-	0.427935	0.497803	0.574099	0.886977	-0.173031	insig
Wayp000599	UPLC-MS/MS	N-(1-Deoxy-1-fructosyl)Histidine	Amino acids and derivatives	Amino acids and derivatives	C12H19N3O7	318.13	238.12	317.122	-	-	[M+H]+	-	3	-	-	-	-	20901.2	24768.2	23325.8	30596.2	33066	51523.2	26705.5	25534.8	11873.8	-	-	-	1.05155	0.141298	0.222241	1.66947	0.73939	insig
Zmsp000758	UPLC-MS/MS	1-(Hydroxymethyl)hexahydro-1h-pyrrolizin-2-ol	Alkaloids	Pyrrole alkaloids	C8H15NO2	158.12	70.07	158.117	-	-	[M+H]+	-	3	-	-	-	-	639855	695232	597376	2494296	2.50002e+06	1991608	1.33511e+06	1222316	1.41301e+06	-	-	-	1.26955	0.00842757	0.0481552	3.61504	1.85401	up
Yalp005912	UPLC-MS/MS	Swietenialide D	Terpenoids	Triterpene	C40H54O17	807.34	775.32	806.336	-	-	[M+H]+	-	3	-	-	-	-	427198	474775	625734	1.79016e+06	1.87922e+06	1.65042e+06	818389	1000974	1.11109e+06	-	-	-	1.25864	0.000156809	0.00957258	3.48221	1.8	up
Lmhp010514	UPLC-MS/MS	LysoPE 20:2(2n isomer)	Lipids	LPE	C25H48NO7P	506.32	365.31	505.317	-	-	[M+H]+	-	1	-	-	-	-	15842.8	11162.8	16968.8	52425.2	40444.9	48680.3	28422.2	28957	28523.1	-	-	-	1.24456	0.00402297	0.0361513	3.21893	1.68658	up
Wcdp006912	UPLC-MS/MS	Lauryldiethanolamine	Others	Others	C16H35NO2	274.28	88.08	273.267	-	-	[M+H]+	-	1	1541-67-9	-	-	-	4.67016e+06	4.74788e+06	5.37041e+06	4.5965e+06	5.1445e+06	4.88616e+06	4.47338e+06	5.10304e+06	5.56159e+06	-	-	-	0.119264	0.854073	0.885915	0.989093	-0.0158219	insig
Wahlp07899	UPLC-MS/MS	Norephedrin 3-O-(2''-Phenylpropanyl)Glucoside	Alkaloids	Phenolamine	C24H33NO6	432.24	119.09	431.231	-	-	[M+H]+	-	1	-	-	-	-	1.11202e+07	1.10941e+07	1.01793e+07	1.34765e+07	1.4675e+07	9.44561e+06	1.39071e+07	1.54527e+07	1.48434e+07	-	-	-	0.551364	0.387518	0.474554	1.16064	0.214917	insig
MWSslk234	UPLC-MS/MS	Aristolone	Terpenoids	Sesquiterpenoids	C15H22O	219.17	121.07	218.167	-	-	[M+H]+	-	3	25274-27-5	-	-	-	20991.1	32807.6	29013.4	20989.8	27304.3	31560.9	33459.4	32135.1	33978.2	-	-	-	0.126798	0.842431	0.876281	0.964292	-0.0524576	insig
Walp009429	UPLC-MS/MS	2-AminodocoSane-1,5,21-triol	Lipids	Sphingolipids	C22H47NO3	374.36	312.33	373.356	-	-	[M+H]+	-	1	-	-	-	-	174477	207298	211767	185205	190660	212984	215149	275197	282281	-	-	-	0.0593353	0.919785	0.936457	0.992092	-0.0114542	insig
Sasp007401	UPLC-MS/MS	2-Aminohexadecanoic acid	Lipids	Free fatty acids	C16H33NO2	272.26	254.25	271.251	-	-	[M+H]+	-	3	7769-79-1	-	-	-	110654	128282	128942	125552	117146	145609	105975	117332	130573	-	-	-	0.388613	0.550213	0.621626	1.05554	0.0779748	insig
Wcdp004275	UPLC-MS/MS	Lauramine oxide	Others	Others	C14H31NO	230.25	57.07	229.241	-	-	[M+H]+	-	1	1643-20-5	-	-	-	94923.5	93605.7	107607	79765.7	101347	112734	102973	104070	115307	-	-	-	0.0901564	0.947652	0.958926	0.992269	-0.0111962	insig
Lcfp121084	UPLC-MS/MS	N-acetyltyramine1-O-beta-glucoside	Alkaloids	Alkaloids	C16H23NO7	342.16	121.07	341.147	-	-	[M+H]+	-	3	-	-	-	-	20417.5	58186.5	99209	23392.5	44103	40841.2	26166.8	61166.3	52506	-	-	-	0.419338	0.418238	0.502711	0.609274	-0.714838	insig
mws1212	UPLC-MS/MS	Ferulic acid methyl ester	Phenolic acids	Phenolic acids	C11H12O4	209.08	177.05	208.074	-	-	[M+H]+	-	3	2309-07-1	-	-	-	66257.4	44113.3	47869.5	77223.5	78398	61304.2	57599.2	62930.5	57711	-	-	-	0.955249	0.0930202	0.165425	1.37086	0.455084	insig
Zapp006824	UPLC-MS/MS	gnetupendin A	Others	Stilbene	C22H20O5	365.14	243.1	364.131	-	-	[M+H]+	-	3	-	-	-	-	68831.8	82307.7	73360.8	87029.4	82897	87834.9	76832.3	83666.2	91941	-	-	-	1.00078	0.092783	0.165127	1.14816	0.199318	insig
Lcfp121005	UPLC-MS/MS	Amphetamine*	Alkaloids	Alkaloids	C9H13N	136.11	91.05	135.105	-	-	[M+H]+	-	3	300-62-9	-	-	C07514	218478	277710	317663	222486	341680	250792	245837	400048	404617	-	C07514	-	0.0210851	0.994008	0.995011	1.00136	0.00196191	insig
Safp002112	UPLC-MS/MS	2-Phenylpropylamine*	Alkaloids	Alkaloids	C9H13N	136.111	91.0542	135.105	-	-	[M+H]+	-	3	582-22-9	-	-	-	218478	277710	317663	222486	341680	250792	245837	400048	404617	-	-	-	0.0210851	0.994008	0.995011	1.00136	0.00196191	insig
MWSmce096	UPLC-MS/MS	Nootkatone	Terpenoids	Sesquiterpenoids	C15H22O	219.17	81.07	218.167	-	-	[M+H]+	-	3	4674-50-4	-	-	C17914	61526.8	77311.4	65075.4	56910.2	51210.4	46105.1	45931.1	47298.4	54223.6	-	C17914	-	1.07613	0.052866	0.116926	0.756329	-0.402915	insig
Wmhp000032	UPLC-MS/MS	2,3,6,23-Tetrahydroxyolean-12-en-28-oic acid (Protobassic acid)	Terpenoids	Triterpene	C30H48O6	505.35	259.21	504.345	-	-	[M+H]+	-	3	-	-	-	-	7589.77	18682.9	12070.9	25248.1	18910.6	24696.1	20585	15857.8	18802.5	-	-	-	0.965439	0.0667833	0.133611	1.79574	0.844576	insig
Wcdp001953	UPLC-MS/MS	2-methyl-1-nitronaphthalene	Others	Others	C11H9NO2	188.07	118.07	187.063	-	-	[M+H]+	-	1	881-03-8	-	-	-	5.69243e+07	6.12647e+07	6.9524e+07	8.07861e+07	7.10964e+07	6.9523e+07	6.62403e+07	6.39855e+07	6.39994e+07	-	-	-	0.950348	0.092797	0.165127	1.17949	0.238162	insig
Hmgp002327	UPLC-MS/MS	3-amino-2-naphthoic acid*	Alkaloids	Alkaloids	C11H9NO2	188.07	118.06	187.063	-	-	[M+H]+	-	1	-	-	-	-	5.69243e+07	6.12647e+07	6.9524e+07	8.07861e+07	7.10964e+07	6.9523e+07	6.62403e+07	6.39855e+07	6.39994e+07	-	-	-	0.950348	0.092797	0.165127	1.17949	0.238162	insig
Lahp002608	UPLC-MS/MS	3,5-Dihydro-2H-Furo[3,2-C]Quinolin-4-One*	Alkaloids	Quinoline alkaloids	C11H9NO2	188.07	118.07	187.063	-	-	[M+H]+	-	1	-	-	-	-	5.69243e+07	6.12647e+07	6.9524e+07	8.07861e+07	7.10964e+07	6.9523e+07	6.62403e+07	6.39855e+07	6.39994e+07	-	-	-	0.950348	0.092797	0.165127	1.17949	0.238162	insig
MWSmce492	UPLC-MS/MS	Vasicine	Alkaloids	Pyrrole alkaloids	C11H12N2O	189.1	171.09	188.095	-	-	[M+H]+	-	3	7174-27-8	-	-	-	744365	848315	829146	895484	1.41949e+06	1.25298e+06	807106	937874	938133	-	-	-	1.01176	0.126719	0.2048	1.47325	0.559001	insig
Wagp002398	UPLC-MS/MS	Tryptophan N-Rutinoside	Amino acids and derivatives	Amino acids and derivatives	C23H32N2O11	513.21	205.1	512.201	-	-	[M+H]+	-	3	-	-	-	-	56617.5	52807.5	59950	74810.7	97594.7	95942	92475.7	77008.7	70252.8	-	-	-	1.18681	0.0378028	0.0975744	1.58434	0.663882	insig
MWSmce056	UPLC-MS/MS	DL-Tryptophan	Amino acids and derivatives	Amino acids and derivatives	C11H12N2O2	205.09	146.06	204.09	-	-	[M+H]+	-	1	54-12-6	-	-	C00806	5.88312e+07	6.53472e+07	4.81432e+07	5.5094e+07	7.63288e+07	7.68502e+07	5.96442e+07	6.82003e+07	6.67501e+07	-	C00806	-	0.700626	0.250299	0.339239	1.20863	0.273372	insig
pmb1096	UPLC-MS/MS	Indole	Alkaloids	Plumerane	C8H7N	118.07	91.05	117.058	-	-	[M+H]+	-	1	120-72-9	-	-	C00463	1.3928e+06	1634843	1.69286e+06	1.62002e+06	1605643	1.61473e+06	1.4159e+06	1.56664e+06	1566197	ko00380,ko00400,ko00999,ko01100,ko01110	C00463	-	0.28712	0.706173	0.7628	1.0254	0.0361853	insig
pmp001230	UPLC-MS/MS	Senkyunolide M	Others	Lactones	C16H22O4	279.16	121.03	278.152	-	-	[M+H]+	-	3	146986-60-9	-	-	-	1.31966e+07	1.28065e+07	1.25986e+07	1.24067e+07	1.22138e+07	1.2213e+07	1.19218e+07	1.19144e+07	1.22919e+07	-	-	-	1.08422	0.0642248	0.13102	0.954194	-0.0676461	insig
pmp001232	UPLC-MS/MS	Neoligustilide	Others	Lactones	C12H14O2	191.11	135.08	190.099	-	-	[M+H]+	-	1	-	-	-	-	3.31598e+06	3.6031e+06	3.73463e+06	2.14876e+06	2.40375e+06	2.39255e+06	2.40588e+06	2.83935e+06	2.83222e+06	-	-	-	1.24887	0.00200677	0.0264343	0.651891	-0.617298	insig
Zmcp102201	UPLC-MS/MS	Senkyunolide B*	Others	Lactones	C12H12O3	205.09	149.02	204.079	-	-	[M+H]+	-	1	93236-67-0	-	-	C09921	1.05184e+07	1.02054e+07	1.03333e+07	9.90773e+06	9.30008e+06	9.87141e+06	9.20456e+06	9.64924e+06	9.2574e+06	-	C09921	-	1.05856	0.0605539	0.127489	0.936314	-0.0949349	insig
Zmcp102202	UPLC-MS/MS	Senkyunolide C*	Others	Lactones	C12H12O3	205.09	149.02	204.079	-	-	[M+H]+	-	1	-	-	-	-	1.05184e+07	1.02054e+07	1.03333e+07	9.90773e+06	9.30008e+06	9.87141e+06	9.20456e+06	9.64924e+06	9.2574e+06	-	-	-	1.05856	0.0605539	0.127489	0.936314	-0.0949349	insig
Hmsp000364	UPLC-MS/MS	L-Cyclopentylglycine	Amino acids and derivatives	Amino acids and derivatives	C7H13NO2	144.1	98.09	143.095	-	-	[M+H]+	-	3	2521-84-8	-	-	-	220829	155973	155958	589877	508494	476279	336428	445580	443022	-	-	-	1.24848	0.00196646	0.0261977	2.95564	1.56347	up
Qatp010618	UPLC-MS/MS	Lignans Machilin F	Lignans and Coumarins	Lignans	C20H22O5	343.15	105.03	342.147	-	-	[M+H]+	-	3	-	-	-	-	6.10375e+06	6.31588e+06	7.04053e+06	6.45678e+06	6.65338e+06	6.68743e+06	5.91881e+06	6.66349e+06	6.74635e+06	-	-	-	0.264648	0.733912	0.786769	1.01734	0.0248005	insig
Ymjm000069	UPLC-MS/MS	Vibsanin H*	Terpenoids	Ditepenoids	C25H36O6	433.26	147.04	432.251	-	-	[M+H]+	-	3	-	-	-	-	416905	409460	304747	297285	549712	403422	408285	428691	434810	-	-	-	0.241981	0.660361	0.725155	1.10548	0.14467	insig
Hmcp009963	UPLC-MS/MS	Candicine	Alkaloids	Alkaloids	C11H18NO+	180.14	123.07	180.138	-	-	[M]+	-	1	6656-13-9	-	-	C10575	369604	421642	444129	334748	445857	361537	344350	383836	379163	-	C10575	-	0.491226	0.487805	0.564837	0.92453	-0.113208	insig
Wayp005068	UPLC-MS/MS	N-Hexanoyl nornicotine	Alkaloids	Pyridine alkaloids	C15H22N2O	247.18	149.11	246.173	-	-	[M+H]+	-	3	-	-	-	-	144641	140480	141698	40987.8	35809.5	62674	76908.2	99930.8	98376.5	-	-	-	1.22881	0.00635224	0.042844	0.326769	-1.61366	down
Wahlp08069	UPLC-MS/MS	LysoPC 17:2(2n isomer)*	Lipids	LPC	C25H48NO7P	506.32	184.07	505.317	-	-	[M+H]+	-	1	-	-	-	-	102918	116522	132711	198385	101058	167635	113941	136961	115542	-	-	-	0.641726	0.312761	0.398118	1.32636	0.40747	insig
Lcfp199969	UPLC-MS/MS	Dehydronerolisovalerate	Others	Others	C15H24O2	237.18	135.12	236.178	-	-	[M+H]+	-	1	49831-79-0	-	-	-	34049.9	42651.2	41286.3	24531.5	23349.5	22816.4	32357.6	24945.8	26000.7	-	-	-	1.23492	0.0241648	0.0775186	0.599195	-0.738903	insig
Hmjp000572	UPLC-MS/MS	Kinsenoside	Others	Lactones	C10H16O8	265.08	103.04	264.084	-	-	[M+H]+	-	3	151870-74-5	-	-	-	463643	492970	495597	456322	459394	499632	491197	427477	385800	-	-	-	0.439013	0.520251	0.59227	0.974617	-0.0370927	insig
WaTKp22296	UPLC-MS/MS	8-phenyloct-7-enal	Others	Aldehyde compounds	C14H18O	203.14	105.07	202.136	-	-	[M+H]+	-	2	-	-	-	-	128631	141429	155736	110108	102687	123366	142655	136861	135163	-	-	-	1.07581	0.0424121	0.104097	0.789489	-0.341008	insig
Zmmp001823	UPLC-MS/MS	N-Acetyl-D-Leucineamide	Amino acids and derivatives	Amino acids and derivatives	C8H16N2O2	173.13	86.1	172.121	-	-	[M+H]+	-	3	-	-	-	-	160020	127558	463413	119819	77140.5	135800	157120	110313	158018	-	-	-	0.784285	0.321518	0.407475	0.443094	-1.17431	insig
Zmdp000441	UPLC-MS/MS	3-(Allylsulphinyl)-L-alanine; Alliin	Amino acids and derivatives	Amino acids and derivatives	C6H11NO3S	178.05	88.04	177.046	-	-	[M+H]+	-	3	17795-26-5	-	-	C08265	88687.1	120025	125886	129484	132456	147065	158385	125375	123693	-	C08265	-	0.853815	0.152217	0.233702	1.22238	0.289691	insig
Wacyp07099	UPLC-MS/MS	D-Linalool 3-(6''-Malonylglucoside)	Terpenoids	Monoterpenoids	C19H30O9	420.22	81.07	402.189	-	-	[M+NH4]+	-	3	-	-	-	-	149564	160342	104063	49689.2	34715.4	61593.8	64965.1	89867.8	101518	-	-	-	1.18675	0.0212949	0.0718764	0.35268	-1.50357	down
Zahp007499	UPLC-MS/MS	Methoxyeugenol	Phenolic acids	Phenolic acids	C11H14O3	195.1	139.04	194.094	-	-	[M+H]+	-	3	6627-88-9	-	-	-	17816.6	20803	25498.9	13944	11310.4	13697.7	11690	12908.9	17281.4	-	-	-	1.14714	0.0503007	0.11276	0.607503	-0.719037	insig
pme0295	UPLC-MS/MS	4-Acetamidobutyric acid	Organic acids	Organic acids	C6H11NO3	146.08	86.06	145.074	-	-	[M+H]+	-	3	3025-96-5	-	-	C02946	81286.2	106862	120222	138736	103169	266141	98358.2	88502.7	78743.2	ko00330,ko01100	C02946	-	0.743523	0.309396	0.395479	1.64752	0.720294	insig
mws0193	UPLC-MS/MS	L-Homocitrulline	Amino acids and derivatives	Amino acids and derivatives	C7H15N3O3	190.12	84.08	189.111	-	-	[M+H]+	-	3	1190-49-4	-	-	C02427	561056	636674	411468	647879	822922	678838	735066	764121	635101	-	C02427	-	0.907359	0.105268	0.178464	1.33585	0.417753	insig
mws1051	UPLC-MS/MS	S-Adenosylmethionine	Amino acids and derivatives	Amino acids and derivatives	C15H23N6O5S+	399.14	250.09	399.144	-	-	[M]+	-	3	485-80-3	-	-	-	1.15285e+07	1.06355e+07	1.38816e+07	2.09882e+07	1.46934e+07	1.73445e+07	1.08101e+07	1.35638e+07	1.21644e+07	-	-	-	1.06231	0.0701963	0.138302	1.47109	0.556887	insig
Wccp001401	UPLC-MS/MS	4-[2-formyl-5-(hydroxymethyl)pyrrol-1-yl]butanoic acid	Alkaloids	Alkaloids	C10H13NO4	212.09	194.08	211.084	-	-	[M+H]+	-	3	-	-	-	-	41934	55958.5	21481.2	39986.5	42837.2	39074.8	25135.8	34730	32324.2	-	-	-	0.2058	0.940863	0.953352	1.02115	0.0301947	insig
Zkep143812	UPLC-MS/MS	6-Deoxy-6-sulfoglucono-1,5-lactone	Others	Lactones	C6H10O8S	243.02	225.01	242.01	-	-	[M+H]+	-	1	-	-	-	C21064	2.50111e+06	2.3872e+06	2.41725e+06	1.54158e+06	2.16098e+06	1.7144e+06	2.08032e+06	2.16596e+06	1.96922e+06	-	C21064	-	1.07452	0.0716863	0.140578	0.741486	-0.431509	insig
MWS3020	UPLC-MS/MS	N-Acetylcadaverine	Alkaloids	Alkaloids	C7H16N2O	145.13	86.1	144.126	-	-	[M+H]+	-	3	32343-73-0	-	-	-	214735	206621	249045	232576	244768	180158	223254	240657	241629	-	-	-	0.144879	0.866203	0.895377	0.98076	-0.0280279	insig
Zbkp005379	UPLC-MS/MS	Sarsasapogenin 3-O-4G-rhamnosylsophoroside	Terpenoids	Ditepenoids	C45H74O17	887.5	725.45	886.493	-	-	[M+H]+	-	2	84633-34-1	-	-	C08912	44022.5	56357.8	67494	59947	31842.5	23578.7	61357.2	37671.7	33018	-	C08912	-	0.756728	0.260417	0.347404	0.68723	-0.541135	insig
Cmlp005609	UPLC-MS/MS	Sarsasapogenin-3-O-glucosyl(1→2)[rhamnosyl(1→4)]glucoside (Asparanin B)	Steroids	Steroidal saponins	C45H74O17	887.51	725.44	886.493	-	-	[M+H]+	-	3	-	-	-	-	44022.5	56357.8	67494	59947	31842.5	23578.7	61357.2	37671.7	33018	-	-	-	0.756728	0.260417	0.347404	0.68723	-0.541135	insig
MWSprf117	UPLC-MS/MS	5-Hydroxy-DL-tryptophan(5-HTP)	Amino acids and derivatives	Amino acids and derivatives	C11H12N2O3	221.09	130.06	220.085	-	-	[M+H]+	-	1	56-69-9	-	-	C01017	528910	551132	576892	814518	691476	671761	666580	652286	634604	-	C01017	-	1.15405	0.0497882	0.112206	1.31433	0.394325	insig
MWStz091	UPLC-MS/MS	Cyclo(L-Ala-L-Pro)	Amino acids and derivatives	Amino acids and derivatives	C8H12N2O2	169.1	70.07	168.09	-	-	[M+H]+	-	3	36357-32-1	-	-	-	29821.8	19263	23917.5	36169	16090.5	17273.2	18761.5	30436.2	34703	-	-	-	0.222329	0.882905	0.909483	0.952474	-0.0702483	insig
Lcfp022562	UPLC-MS/MS	methylalpha-aspartylphenylalaninate*	Amino acids and derivatives	Amino acids and derivatives	C14H18N2O5	295.13	120.08	294.122	-	-	[M+H]+	-	3	25548-16-7	-	-	-	97921	111551	107722	123792	109808	150712	102316	128352	100786	-	-	-	0.86823	0.195757	0.283586	1.2116	0.276911	insig
pmb0374	UPLC-MS/MS	2-Aminopurine	Nucleotides and derivatives	Nucleotides and derivatives	C5H5N5	136.06	119.04	135.054	-	-	[M+H]+	-	1	452-06-2	-	-	-	2.31908e+06	1.66184e+06	1702951	6.34818e+06	6.2749e+06	5.57307e+06	3.60709e+06	3.78085e+06	3.74414e+06	-	-	-	1.26007	0.000244803	0.0119472	3.20137	1.67869	up
Zjzp081803	UPLC-MS/MS	3-hydroxy-20-ene-Furostanol	Steroids	Steroid	C27H44O3	417.34	273.23	416.329	-	-	[M+H]+	-	3	-	-	-	-	750734	1.55537e+06	1767518	1538235	880164	1.27835e+06	884459	1.17785e+06	1.50517e+06	-	-	-	0.127132	0.750676	0.800034	0.907484	-0.140057	insig
Wcjp001256	UPLC-MS/MS	9-Alpha-Ribofuranosyladenine*	Nucleotides and derivatives	Nucleotides and derivatives	C10H13N5O4	268.1	136.06	267.097	-	-	[M+H]+	-	1	-	-	-	-	7.89902e+07	6.60652e+07	5.76668e+07	7.40824e+07	8.35931e+07	7.42078e+07	6.87299e+07	7.38193e+07	8.09263e+07	-	-	-	0.746231	0.257618	0.344997	1.14385	0.193895	insig
Zmsp001773	UPLC-MS/MS	9-Arabinosyladenine*	Nucleotides and derivatives	Nucleotides and derivatives	C10H13N5O4	268.11	136.07	267.097	-	-	[M+H]+	-	1	-	-	-	-	7.89902e+07	6.60652e+07	5.76668e+07	7.40824e+07	8.35931e+07	7.42078e+07	6.87299e+07	7.38193e+07	8.09263e+07	-	-	-	0.746231	0.257618	0.344997	1.14385	0.193895	insig
Lacp001431	UPLC-MS/MS	N-(3-hydroxy-4-methoxyphenethyl)-4-hydroxybutanamide	Alkaloids	Alkaloids	C14H21NO4	268.15	136.06	267.147	-	-	[M+H]+	-	3	-	-	-	-	7.89902e+07	6.60652e+07	5.76668e+07	7.40824e+07	8.35931e+07	7.42078e+07	6.87299e+07	7.38193e+07	8.09263e+07	-	-	-	0.746231	0.257618	0.344997	1.14385	0.193895	insig
YC512118	UPLC-MS/MS	Oleamide (9-Octadecenamide)	Lipids	Free fatty acids	C18H35NO	282.28	247.24	281.272	-	-	[M+H]+	-	1	301-02-0	-	-	C19670	15960	7553.3	7303.53	3869.44	6449.52	8722.41	8825.46	8150.02	8566.76	-	C19670	-	0.705003	0.306119	0.391964	0.617889	-0.694581	insig
Wbjp001557	UPLC-MS/MS	tetrahydroharmol	Alkaloids	Alkaloids	C12H14N2O	203.12	186.09	202.111	-	-	[M+H]+	-	1	17952-75-9	-	-	-	176964	86107.3	93951.5	427114	954364	468068	417497	450400	410553	-	-	-	1.18524	0.0949293	0.166728	5.18047	2.37308	up
Zkep107564	UPLC-MS/MS	Ile-gly	Amino acids and derivatives	Amino acids and derivatives	C8H16N2O3	189.12	86.1	188.116	-	-	[M+H]+	-	3	-	-	-	-	519945	440010	448210	330112	586878	317444	575590	428256	526282	-	-	-	0.491006	0.582806	0.651037	0.876625	-0.189968	insig
MW0153678	UPLC-MS/MS	Met-Thr-Ile	Amino acids and derivatives	Amino acids and derivatives	C15H29N3O5S1	364.2	88.11	363.183	-	-	[M+H]+	-	3	-	-	-	-	82116	95120	94477.8	205396	272756	358043	208514	220393	213918	-	-	-	1.2262	0.049742	0.112206	3.07749	1.62175	up
MWS1860	UPLC-MS/MS	Pyrrolidin	Alkaloids	Pyrrole alkaloids	C4H9N	72.08	55.05	71.0735	-	-	[M+H]+	-	3	123-75-1	-	-	-	438507	631430	440213	237804	201266	168736	329643	342394	391630	-	-	-	1.21509	0.0330826	0.0912198	0.40248	-1.31301	down
MWS201478	UPLC-MS/MS	Phe-Ser	Amino acids and derivatives	Amino acids and derivatives	C12H16N2O4	253.12	120.09	252.111	-	-	[M+H]+	-	2	16053-39-7	-	-	-	91785.5	94419.8	71788.3	80698.2	97118.7	66033.8	73311.5	81644.8	67210.8	-	-	-	0.275493	0.703246	0.760743	0.945182	-0.0813363	insig
Wcfp007836	UPLC-MS/MS	Tetradecyldiethanolamine	Alkaloids	Alkaloids	C18H39NO2	302.3	88.08	301.298	-	-	[M+H]+	-	2	18924-66-8	-	-	-	163863	190727	190538	181799	180069	194118	151318	183465	182798	-	-	-	0.23606	0.740983	0.791215	1.01992	0.0284504	insig
Wasyqp6350	UPLC-MS/MS	Dehydrophytosphingosine	Lipids	Sphingolipids	C18H37NO3	316.29	60.04	315.277	-	-	[M+H]+	-	1	-	-	-	-	3.49929e+06	3.18436e+06	4.06888e+06	1.24567e+06	1.11888e+06	1.07447e+06	1.92857e+06	2.45446e+06	2.47466e+06	-	-	-	1.26786	0.00900821	0.0499394	0.319834	-1.64461	down
Smcp000882	UPLC-MS/MS	N-benzoyl-2-aminoethyl-β-D-glucopyranoside	Alkaloids	Alkaloids	C15H21NO7	328.13	310.12	327.132	-	-	[M+H]+	-	3	-	-	-	-	304197	323383	260890	439890	390352	457808	365011	396320	353888	-	-	-	1.17846	0.00839051	0.0480357	1.44974	0.535792	insig
MWS2027	UPLC-MS/MS	Barbituric acid;Malonylurea;2,4,6-Pyrimidinetrione	Nucleotides and derivatives	Nucleotides and derivatives	C4H4N2O3	129.03	69	128.022	-	-	[M+H]+	-	2	67-52-7	-	-	C00813	9.68556e+06	8.8308e+06	1.17648e+07	4.07677e+06	3487363	4.04477e+06	6.24297e+06	6.83781e+06	6.77629e+06	ko00240,ko01100	C00813	-	1.25456	0.0155331	0.0626919	0.383371	-1.38319	down
MWSslk257	UPLC-MS/MS	Cytidine 5'-monophosphate(Cytidylic acid)	Nucleotides and derivatives	Nucleotides and derivatives	C9H14N3O8P	324.06	112.05	323.052	-	-	[M+H]+	-	3	63-37-6	-	-	C00055	357660	450813	602060	707442	808775	842487	570956	737844	719226	ko00240,ko01100,ko01232	C00055	-	1.0979	0.0278416	0.0832364	1.67221	0.741755	insig
Zbzp000519	UPLC-MS/MS	Retronecine	Alkaloids	Pyrrole alkaloids	C8H13NO2	156.1	110.07	155.095	-	-	[M+H]+	-	2	480-85-3	-	-	C06177	1.49057e+07	1.49342e+07	1.20732e+07	23195060	2.255e+07	2.4318e+07	1.51051e+07	1.88643e+07	1.60223e+07	ko00960,ko01110	C06177	-	1.23321	0.00286547	0.0304661	1.67163	0.741254	insig
Zbqp000579	UPLC-MS/MS	3-(Pyrazol-1-yl)-L-alanine	Amino acids and derivatives	Amino acids and derivatives	C6H9N3O2	156.08	110.07	155.07	-	-	[M+H]+	-	1	2734-48-7	-	-	-	1.49057e+07	1.49342e+07	1.20732e+07	23195060	2.255e+07	2.4318e+07	1.51051e+07	1.88643e+07	1.60223e+07	-	-	-	1.23321	0.00286547	0.0304661	1.67163	0.741254	insig
Yalp000545	UPLC-MS/MS	N-Methyl-L-proline	Amino acids and derivatives	Amino acids and derivatives	C6H11NO2	130.09	84.08	129.079	-	-	[M+H]+	-	1	475-11-6	-	-	C22223	2.80462e+07	2.49138e+07	2.36975e+07	4.27787e+07	3.90059e+07	3.95025e+07	3.33721e+07	3.54173e+07	3.50198e+07	-	C22223	-	1.24558	0.00109918	0.0196267	1.58219	0.661925	insig
Ysjp000315	UPLC-MS/MS	Pipecolic acid	Alkaloids	Piperidine alkaloids	C6H11NO2	130.1	56.05	129.079	-	-	[M+H]+	-	2	535-75-1	-	-	-	8.56153e+06	7.56453e+06	7.13987e+06	1.35765e+07	1.19457e+07	1.31331e+07	9.20642e+06	1.07705e+07	1.09221e+07	-	-	-	1.24339	0.00146342	0.0230507	1.66146	0.732449	insig
mws0224	UPLC-MS/MS	DL-Methionine	Amino acids and derivatives	Amino acids and derivatives	C5H11NO2S	150.06	61.01	149.051	-	-	[M+H]+	-	3	59-51-8	-	-	C01733	2523819	2.54788e+06	2.02653e+06	5.34298e+06	5.60402e+06	6.05061e+06	3.6074e+06	3.83219e+06	3.92035e+06	-	C01733	-	1.25985	0.000306165	0.0126784	2.39463	1.2598	up
Safp001468	UPLC-MS/MS	Dianthoside*	Others	Others	C12H16O8	289.09	127.04	288.084	-	-	[M+H]+	-	1	-	-	-	-	312875	275682	400407	290369	233522	300980	347090	311558	302887	-	-	-	0.692863	0.284069	0.370421	0.834076	-0.26175	insig
Lcfp025530	UPLC-MS/MS	Maltol-glucoside*	Others	Others	C12H16O8	289.092	127.039	288.084	-	-	[M+H]+	-	1	-	-	-	-	312875	275682	400407	290369	233522	300980	347090	311558	302887	-	-	-	0.692863	0.284069	0.370421	0.834076	-0.26175	insig
Safp001974	UPLC-MS/MS	3-(4-Hydroxy-3-methoxyphenyl)propanal	Phenolic acids	Phenolic acids	C10H12O3	181.09	137.06	180.079	-	-	[M+H]+	-	3	80638-48-8	-	-	-	248375	186977	165600	681503	1.0302e+06	906348	479666	536016	537177	-	-	-	1.25001	0.0177146	0.0670094	4.35651	2.12317	up
mws0227	UPLC-MS/MS	L-Leucine*	Amino acids and derivatives	Amino acids and derivatives	C6H13NO2	132.1	86.1	131.095	-	-	[M+H]+	-	1	61-90-5	-	-	C00123	7.18797e+07	6.68332e+07	7.94651e+07	7.60587e+07	7.34232e+07	7.5595e+07	8.06401e+07	6.8169e+07	7.33681e+07	ko00280,ko00290,ko00966,ko00970,ko01100,ko01110,ko01210,ko01230,ko02010	C00123	-	0.403568	0.598132	0.664417	1.03162	0.0449122	insig
MWS04555g	UPLC-MS/MS	D-Allo-Isoleucine*	Amino acids and derivatives	Amino acids and derivatives	C6H13NO2	132.1	86.1	131.095	-	-	[M+H]+	-	1	1509-35-9	-	-	-	7.18797e+07	6.68332e+07	7.94651e+07	7.60587e+07	7.34232e+07	7.5595e+07	8.06401e+07	6.8169e+07	7.33681e+07	-	-	-	0.403568	0.598132	0.664417	1.03162	0.0449122	insig
Wbjp001169	UPLC-MS/MS	o-Carboxy-5-hydroxytryptamine	Alkaloids	Alkaloids	C11H12N2O3	221.09	130.06	220.085	-	-	[M+H]+	-	1	-	-	-	-	442876	385178	574053	447159	458541	455796	403658	386943	408622	-	-	-	0.0806798	0.831324	0.868065	0.971035	-0.0424042	insig
mws0018	UPLC-MS/MS	Spermine	Alkaloids	Alkaloids	C10H26N4	203.22	84.08	202.216	-	-	[M+H]+	-	3	71-44-3	-	-	C00750	3.41454e+06	3.25981e+06	4.56731e+06	3.39563e+06	3104924	3.13202e+06	3.08581e+06	3.96954e+06	3.6117e+06	ko00330,ko00410,ko00480,ko00770,ko01100,ko01240	C00750	-	0.703325	0.322145	0.407991	0.856864	-0.222863	insig
MWS201447	UPLC-MS/MS	Phe-Ala	Amino acids and derivatives	Amino acids and derivatives	C12H16N2O3	237.12	120.09	236.116	-	-	[M+H]+	-	3	3918-87-4	-	-	-	81105.5	48571	52282.7	67476	80145	73606.5	106170	64091.5	81925.2	-	-	-	0.711946	0.331703	0.418778	1.21581	0.281915	insig
MWSslk177	UPLC-MS/MS	Lithospermoside	Alkaloids	Alkaloids	C14H19NO8	330.12	168.07	329.111	-	-	[M+H]+	-	3	63492-69-3	-	-	C17771	1304588	1.22779e+06	1662721	1.12169e+06	966220	946283	1155189	1.02709e+06	1.16414e+06	-	C17771	-	1.0628	0.0860103	0.158253	0.723272	-0.467391	insig
Walbp00988	UPLC-MS/MS	Pyridoxal Glucoside	Alkaloids	Pyridine alkaloids	C14H19NO8	330.12	150.05	329.111	-	-	[M+H]+	-	1	-	-	-	-	6.4539e+06	5.96153e+06	8.75398e+06	5.48931e+06	4.56707e+06	5.42041e+06	5.83196e+06	5.3942e+06	5.70182e+06	-	-	-	0.966082	0.14775	0.22824	0.731092	-0.451875	insig
mws3141	UPLC-MS/MS	5-Methoxy-DL-tryptophan	Amino acids and derivatives	Amino acids and derivatives	C12H14N2O3	235.11	176.07	234.1	-	-	[M+H]+	-	3	28052-84-8	-	-	-	66670.7	56805.8	80336.2	156526	73355.7	71766.8	92462.7	119437	116329	-	-	-	0.664005	0.364368	0.452139	1.48003	0.565625	insig
Lmgp003989	UPLC-MS/MS	Dicaffeoylshikimic acid	Phenolic acids	Phenolic acids	C25H22O11	499.13	163.04	498.116	-	-	[M+H]+	-	1	-	-	-	-	413944	197165	109675	4.24487e+06	5.43661e+06	5.25228e+06	1.69674e+06	2.32959e+06	3455212	-	-	-	1.24636	0.00414088	0.0364716	20.7188	4.37287	up
Wasyqp1413	UPLC-MS/MS	Imino-Tryptophan	Amino acids and derivatives	Amino acids and derivatives	C11H10N2O2	203.08	157.08	202.074	-	-	[M+H]+	-	3	-	-	-	C21124	54914	53348.8	65767	123996	86183.3	76322.8	85185	79490.8	79918.2	ko01100,ko01110	C21124	-	1.06768	0.114601	0.189221	1.64628	0.719213	insig
pmp001196	UPLC-MS/MS	Calystegine A3	Alkaloids	Tropan alkaloids	C7H13NO3	160.1	98.06	159.089	-	-	[M+H]+	-	1	131580-36-4	-	-	C10850	128022	201490	247767	139290	254198	241048	128444	169647	215649	ko00960	C10850	-	0.215991	0.723882	0.777696	1.09918	0.136428	insig
pma3101	UPLC-MS/MS	Nicotinate D-ribonucleoside	Others	Vitamin	C11H14NO6+	256.08	124.04	256.082	-	-	[M]+	-	3	17720-18-2	-	-	C05841	1.18496e+06	1062130	1.08001e+06	1.36957e+06	1.10937e+06	808204	1.05427e+06	1.28496e+06	1.20279e+06	ko00760,ko01100	C05841	-	0.137093	0.942936	0.955128	0.987992	-0.0174281	insig
Lcfp121028	UPLC-MS/MS	2-(hydroxymethyl)-6-(8-hydroxyoctyl)piperidine-3,5-diol	Alkaloids	Piperidine alkaloids	C14H29NO4	276.22	258.21	275.21	-	-	[M+H]+	-	1	-	-	-	-	166045	206031	190710	177670	88136.5	110580	187177	112912	156870	-	-	-	0.919104	0.133289	0.213066	0.668791	-0.580373	insig
mws0133	UPLC-MS/MS	Nicotinamide	Others	Vitamin	C6H6N2O	123.06	80.05	122.048	-	-	[M+H]+	-	3	98-92-0	-	-	C00153	1.078e+06	1.14323e+06	1185266	1.74031e+06	1.85369e+06	1.59932e+06	1.333e+06	1556234	1.60718e+06	ko00760,ko01100,ko01240	C00153	-	1.24438	0.00713756	0.044735	1.52454	0.60837	insig
pmb0964	UPLC-MS/MS	Isopentenyladenine-7-N-glucoside	Nucleotides and derivatives	Nucleotides and derivatives	C16H23N5O5	366.18	204.12	365.17	-	-	[M+H]+	-	3	-	-	-	-	87832.2	41500.2	80142.2	105974	131988	173023	106334	127524	157813	-	-	-	1.01715	0.0551961	0.120093	1.96198	0.972308	insig
Lhnp111719	UPLC-MS/MS	Zaluzanin C	Terpenoids	Sesquiterpenoids	C15H18O3	247.13	131.08	246.126	-	-	[M+H]+	-	3	-	-	-	C09606	119139	139453	150726	49108	59137.7	57331	93184	79550.2	100842	-	C09606	-	1.2588	0.00750599	0.0449425	0.404519	-1.30572	down
Zmmp000969	UPLC-MS/MS	5-Ribofuranosylnicotinamide	Nucleotides and derivatives	Nucleotides and derivatives	C11H14N2O5	255.1	123.06	254.09	-	-	[M+H]+	-	3	107325-67-7	-	-	-	471610	416289	607276	135514	190832	136929	308297	316266	339634	-	-	-	1.23772	0.0184139	0.0676692	0.309846	-1.69038	down
MWS201437	UPLC-MS/MS	Leu-Asp	Amino acids and derivatives	Amino acids and derivatives	C10H18N2O5	247.13	86.1	246.122	-	-	[M+H]+	-	3	32949-40-9	-	-	-	202083	185460	196234	186557	207313	181590	225540	208204	200022	-	-	-	0.200447	0.782356	0.826206	0.985751	-0.0207042	insig
pme2617	UPLC-MS/MS	L-Methionine Sulfoxide	Amino acids and derivatives	Amino acids and derivatives	C5H11NO3S	166.05	102.06	165.046	-	-	[M+H]+	-	3	3226-65-1	-	-	C02989	568380	635512	913705	240204	344288	154752	519113	393289	647652	ko00270,ko01100	C02989	-	1.14786	0.0307145	0.0876674	0.349096	-1.51831	down
MWSmce585	UPLC-MS/MS	Methyl 3-aminopropanoate	Amino acids and derivatives	Amino acids and derivatives	C4H9NO2	104.07	59.01	103.063	-	-	[M+H]+	-	2	4138-35-6	-	-	-	3.98549e+06	4.14057e+06	3.13959e+06	4.48357e+06	4.38506e+06	3.90008e+06	3.8292e+06	4.39369e+06	4.52261e+06	-	-	-	0.715113	0.252208	0.340973	1.13342	0.180683	insig
pme1936	UPLC-MS/MS	Creatinine	Alkaloids	Alkaloids	C4H7N3O	114.07	86.07	113.059	-	-	[M+H]+	-	3	60-27-5	-	-	C00791	106052	102650	124752	105685	108920	98162.6	119015	138129	88840.1	ko00330,ko01100	C00791	-	0.528266	0.433558	0.515661	0.937967	-0.0923909	insig
pmb0789	UPLC-MS/MS	Pyridoxine-5'-O-glucoside	Others	Vitamin	C14H21NO8	332.13	152.07	331.127	-	-	[M+H]+	-	3	-	-	-	C03996	300411	354100	483273	304108	275614	332780	332871	350436	296427	-	C03996	-	0.724034	0.298873	0.384838	0.802	-0.318326	insig
MWS201388	UPLC-MS/MS	Asn-Hyp	Amino acids and derivatives	Amino acids and derivatives	C9H15N3O5	246.11	141.07	245.101	-	-	[M+H]+	-	3	844640-50-2	-	-	-	34236.5	32706.3	37760.8	34272.6	40460.1	36861.5	31172.4	36138.2	34618.6	-	-	-	0.568489	0.382868	0.469439	1.06581	0.0919512	insig
WaXYp00973	UPLC-MS/MS	2-[[3-Mercapto-2-(alpha-glutamylamino)-1-oxopropyl]amino]acetic acid	Amino acids and derivatives	Amino acids and derivatives	C10H17N3O6S	308.09	162.02	307.083	-	-	[M+H]+	-	1	-	-	-	-	4.17313e+06	3.02903e+06	3.8794e+06	5.86069e+06	7.40919e+06	4.43564e+06	5.27955e+06	5.45211e+06	7.49689e+06	-	-	-	1.01469	0.109333	0.183501	1.59775	0.676038	insig
Cmsp003120	UPLC-MS/MS	Cephalofortuneine	Alkaloids	Isoquinoline alkaloids	C20H27NO5	362.19	137.06	361.189	-	-	[M+H]+	-	2	68156-55-8	-	-	-	38200.3	30571.5	23171.2	2.37229e+06	1.2244e+06	1.33747e+06	768940	704047	763556	-	-	-	1.27225	0.0475632	0.110194	53.6654	5.74592	up
MW0153643	UPLC-MS/MS	Met-Pro-Asp	Amino acids and derivatives	Amino acids and derivatives	C14H23N3O6S1	362.14	123.04	361.131	-	-	[M+H]+	-	3	-	-	-	-	107638	128607	147570	617426	1.23859e+06	1117056	517071	573799	614833	-	-	-	1.24769	0.0447681	0.106502	7.74611	2.95347	up
Lmgp002501	UPLC-MS/MS	Dhurrin 6'-glucoside	Alkaloids	Alkaloids	C20H27NO12	474.16	312.11	473.153	-	-	[M+H]+	-	3	-	-	-	-	317196	385476	283773	251467	126752	156457	183895	239008	272698	-	-	-	1.05907	0.037531	0.0974137	0.542023	-0.883573	insig
Lajp00903	UPLC-MS/MS	Hygrine	Alkaloids	Pyrrole alkaloids	C8H15NO	142.12	84.08	141.115	-	-	[M+H]+	-	3	496-49-1	-	-	C06179	310739	286634	371262	330694	257947	269982	257569	340103	303091	ko00960,ko01100	C06179	-	0.622161	0.339303	0.426745	0.886426	-0.173928	insig
MWS201455	UPLC-MS/MS	Asp-Lys	Amino acids and derivatives	Amino acids and derivatives	C10H19N3O5	262.14	84.08	261.132	-	-	[M+H]+	-	3	5891-51-0	-	-	-	144262	148344	150391	142487	127018	128653	156002	178685	146493	-	-	-	1.0463	0.0789919	0.150024	0.898786	-0.15395	insig
Lmfp004925	UPLC-MS/MS	Tomatidine-3-O-Commertetraoside (Neotomatine)	Alkaloids	Steroid alkaloids	C51H85NO22	1064.56	1064.56	1063.56	-	-	[M+H]+	-	3	85547-35-9	-	-	-	5.07123e+06	5.2872e+06	7.50774e+06	257863	679570	445286	4.92455e+06	2.59558e+06	4.13728e+06	-	-	-	1.24873	0.017562	0.0666015	0.0773931	-3.69165	down
Lmfp004911	UPLC-MS/MS	γ-Tomatine	Alkaloids	Steroid alkaloids	C39H65NO12	740.46	740.46	739.451	-	-	[M+H]+	-	3	81037-16-3	-	-	-	1.14291e+07	1.48951e+07	2.16425e+07	1012555	3.26397e+06	1.25568e+06	8.89151e+06	1.06981e+07	1.27143e+07	-	CM00014	MetMap102	1.20892	0.0360992	0.0957818	0.115335	-3.1161	down
pme1194	UPLC-MS/MS	2'-Deoxycytidine	Nucleotides and derivatives	Nucleotides and derivatives	C9H13N3O4	228.1	112.05	227.091	-	-	[M+H]+	-	3	951-77-9	-	-	C00881	131375	151184	111742	252664	215511	326074	135706	189424	188860	ko00240,ko01100,ko01232,ko02010	C00881	-	1.17777	0.0423771	0.104097	2.01433	1.0103	up
Zmbp000449	UPLC-MS/MS	Epigoitrin	Others	Others	C5H7NOS	130.03	70.07	129.025	-	-	[M+H]+	-	3	1072-93-1	-	-	-	174318	197196	261558	134984	86812.5	130666	195182	177583	192297	-	-	-	1.08473	0.0486715	0.111573	0.55675	-0.8449	insig
Lhzp102808	UPLC-MS/MS	Sesamin	Lignans and Coumarins	Lignans	C20H18O6	355.1	163.04	354.11	-	-	[M+H]+	-	3	607-80-7	-	-	C10882	6.24139e+07	6.2011e+07	5.8712e+07	6.22907e+07	5.53409e+07	5.99834e+07	6.66129e+07	6.45284e+07	6.79389e+07	-	C10882	-	0.467458	0.488572	0.565505	0.969848	-0.0441691	insig
MWS04559g	UPLC-MS/MS	3-Hydroxy-L-phenylalanine*	Amino acids and derivatives	Amino acids and derivatives	C9H11NO3	182.08	136.08	181.074	-	-	[M+H]+	-	1	587-33-7	-	-	C20807	5.19892e+07	3.45186e+07	4.79137e+07	3.82003e+07	3.4552e+07	3.62695e+07	4.82752e+07	4.30337e+07	3.58677e+07	-	C20807	-	0.765896	0.247236	0.336482	0.811044	-0.302147	insig
pmb0782	UPLC-MS/MS	Piperidine	Alkaloids	Piperidine alkaloids	C5H11N	86.1	69.07	85.0891	-	-	[M+H]+	-	3	110-89-4	-	-	C01746	3.29819e+06	3.56064e+06	3.29091e+06	2.65249e+06	2.00343e+06	2.00284e+06	2.85363e+06	2.50893e+06	2.53168e+06	ko00960	C01746	-	1.16966	0.0207576	0.0708664	0.656052	-0.608118	insig
Zkep008998	UPLC-MS/MS	o-Phosphohomoserine	Organic acids	Organic acids	C4H10NO6P	200.02	98.97	199.025	-	-	[M+H]+	-	2	4210-66-6	-	-	C01102	1.62938e+06	1459842	920999	2.93652e+06	3284938	2.92982e+06	2278318	2391968	2164933	ko00260,ko01100,ko01110,ko01230	C01102	-	1.18299	0.00526624	0.0397909	2.28199	1.19029	up
mws0120	UPLC-MS/MS	Choline Alfoscerate	Lipids	PC	C8H20NO6P	258.11	104.11	257.103	-	-	[M+H]+	-	1	28319-77-9	-	-	C00670	2674547	2478946	2721852	618412	657512	726986	1.64867e+06	1.65778e+06	1.58878e+06	ko00564,ko00565	C00670	-	1.27741	0.000304874	0.0126784	0.254327	-1.97525	down
pme0122	UPLC-MS/MS	N6-Acetyl-L-lysine	Amino acids and derivatives	Amino acids and derivatives	C8H16N2O3	189.12	126.09	188.116	-	-	[M+H]+	-	1	692-04-6	-	-	C02727	1.20685e+06	1.36716e+06	1.12629e+06	1.76488e+06	2.31002e+06	2.17342e+06	1.68303e+06	1.64175e+06	1.55102e+06	ko00310,ko01100	C02727	-	1.19611	0.0218568	0.0732852	1.68859	0.755823	insig
pmp001195	UPLC-MS/MS	Calystegine B1	Alkaloids	Tropan alkaloids	C7H13NO4	176.09	140.07	175.084	-	-	[M+H]+	-	3	127414-86-2	-	-	-	647548	789086	670870	592832	520493	696414	592582	428740	734574	-	-	-	0.772036	0.215719	0.303926	0.858712	-0.219754	insig
mws0255	UPLC-MS/MS	Cytosine	Nucleotides and derivatives	Nucleotides and derivatives	C4H5N3O	112.05	95.02	111.043	-	-	[M+H]+	-	3	71-30-7	-	-	C00380	7.97421e+06	7.80068e+06	8.10508e+06	1.15912e+07	1.024e+07	9.097e+06	8.57161e+06	8.75113e+06	9.35168e+06	ko00240,ko01100,ko01232	C00380	-	1.11926	0.080526	0.151629	1.29515	0.373125	insig
Zkep004268	UPLC-MS/MS	5-Hydroxypyridine-2(1H)-one	Alkaloids	Pyridine alkaloids	C5H5NO2	112.05	95.02	111.032	-	-	[M+H]+	-	1	59273-17-5	-	-	C01059	7.97421e+06	7.80068e+06	8.10508e+06	1.15912e+07	1.024e+07	9.097e+06	8.57161e+06	8.75113e+06	9.35168e+06	ko00760,ko01100	C01059	-	1.11926	0.080526	0.151629	1.29515	0.373125	insig
WaXYp00785	UPLC-MS/MS	N-(2-Hydroxy-5-methylphenyl)acetamide	Alkaloids	Alkaloids	C9H11O2N	166.09	107.05	165.078	-	-	[M+H]+	-	3	6375-17-3	-	-	-	197250	183784	182739	184778	320815	240559	153916	185140	227328	-	-	-	0.796371	0.262568	0.349425	1.3235	0.404359	insig
pme1109	UPLC-MS/MS	Guanine	Nucleotides and derivatives	Nucleotides and derivatives	C5H5N5O	152.06	135.03	151.049	-	-	[M+H]+	-	2	73-40-5	-	-	C00242	1503765	1.60931e+06	1.25555e+06	2.11366e+06	2.35925e+06	2.19498e+06	1.80521e+06	1.30656e+06	2.0856e+06	ko00230,ko01100,ko01232	C00242	-	1.19781	0.00558367	0.040957	1.52631	0.610049	insig
Zjzp081809	UPLC-MS/MS	nuatigenin-Glc	Steroids	Steroidal saponins	C33H52O9	593.37	273.22	592.361	-	-	[M+H]+	-	3	-	-	-	-	94131.5	106674	85682	83161.2	55696.7	65533	72427.3	56686.2	101711	-	-	-	1.02045	0.0575432	0.122976	0.713437	-0.487143	insig
pmp000703	UPLC-MS/MS	6'-O-D-Glucosylsweroside	Terpenoids	Monoterpenoids	C22H32O14	538.21	197.08	520.179	-	-	[M+NH4]+	-	2	-	-	-	-	33489.2	52275.2	89963.2	466209	851083	283462	338798	265305	236763	-	-	-	1.19197	0.103461	0.17612	9.10928	3.18734	up
MWStz719	UPLC-MS/MS	Rehmannioside C	Terpenoids	Monoterpenoids	C21H34O14	528.23	151.08	510.195	-	-	[M+NH4]+	-	2	81720-07-2	-	-	-	33725.5	40868	64881.8	39653.8	23567.2	33424	30166.5	22963	31419.8	-	-	-	0.742777	0.269897	0.356628	0.692919	-0.529242	insig
zjgp122326	UPLC-MS/MS	Pyridine-4-formyl-O-β-D-glucopyranoside*	Others	Others	C12H15NO7	286.09	124.04	285.085	-	-	[M+H]+	-	1	-	-	-	-	831196	754386	592979	301364	337336	416242	476648	542568	533460	-	-	-	1.1966	0.0187523	0.0681631	0.484238	-1.04621	down
Walbp01542	UPLC-MS/MS	N-Glucosylnicotinate	Alkaloids	Pyridine alkaloids	C12H16NO7+	286.09	124.04	286.093	-	-	[M]+	-	2	-	-	-	C03003	831196	754386	592979	301364	337336	416242	476648	542568	533460	-	C03003	-	1.1966	0.0187523	0.0681631	0.484238	-1.04621	down
Wcdp010432	UPLC-MS/MS	Linoleamide	Lipids	Free fatty acids	C18H33NO	280.26	245.23	279.256	-	-	[M+H]+	-	1	3999-01-7	-	-	-	27062.5	8271.47	8491.4	6210.29	7773.86	6614.95	8298.14	6567.92	6472.6	-	-	-	0.760454	0.339606	0.426945	0.470027	-1.08919	insig
Lmhp010190	UPLC-MS/MS	LysoPC 18:1(2n isomer)	Lipids	LPC	C26H52NO7P	522.36	184.07	521.348	-	-	[M+H]+	-	1	-	-	-	-	2.87502e+07	4.11176e+07	4.09824e+07	1.10357e+07	5.98628e+06	7.47634e+06	1.89078e+07	2.05669e+07	2.14833e+07	-	-	-	1.23583	0.0118675	0.0548597	0.221004	-2.17786	down
Zbfp005063	UPLC-MS/MS	Delphinidin-3-feruloyl-rutinoside-5-glucoside	Flavonoids	Anthocyanidins	C43H49O24	949.26	303.05	949.261	-	-	[M]+	-	3	-	-	-	-	43604	74064.5	60521.7	91045.5	60560.3	39766.2	114782	49562.5	73729	-	-	-	0.0774552	0.814777	0.85318	1.07398	0.102961	insig
Lcyp000676	UPLC-MS/MS	Isoscopolin	Lignans and Coumarins	Coumarins	C16H18O9	355.1	163.04	354.095	-	-	[M+H]+	-	1	20186-29-2	-	-	-	3.27746e+07	3.18687e+07	3.65285e+07	2.14031e+07	2.2382e+07	1.9856e+07	2.46429e+07	2.85648e+07	2.90517e+07	-	CM01404	MetMap129	1.24832	0.00443114	0.0375242	0.629039	-0.668779	insig
MWS201479	UPLC-MS/MS	Tyr-Gly	Amino acids and derivatives	Amino acids and derivatives	C11H14N2O4	239.1	136.08	238.095	-	-	[M+H]+	-	3	673-08-5	-	-	-	70687	56104.8	38132.5	67401	75539	72019.7	64857	69687.2	52573.2	-	-	-	0.808418	0.213773	0.302472	1.30338	0.382263	insig
Lmmp001410	UPLC-MS/MS	Dihydrocaffeoylputrescine	Alkaloids	Phenolamine	C13H20N2O3	253.15	165.05	252.147	-	-	[M+H]+	-	1	-	-	-	-	562852	682243	832069	391785	308897	228882	498502	500131	499992	-	-	-	1.16208	0.0204606	0.0702555	0.447516	-1.15999	down
MW0109387	UPLC-MS/MS	Prolylhistidine	Amino acids and derivatives	Amino acids and derivatives	C11H16N4O3	253.13	85.03	252.122	-	-	[M+H]+	-	3	-	-	-	-	479371	548553	406980	374500	327440	290234	302729	366744	439110	-	-	-	1.09348	0.047591	0.110194	0.691457	-0.532289	insig
Lmmp002796	UPLC-MS/MS	Gossypetin-3-O-rutinoside	Flavonoids	Flavonols	C27H30O17	627.16	319.05	626.148	-	-	[M+H]+	-	3	-	-	-	-	210728	225741	298930	151006	177397	143868	183576	131065	128638	-	-	-	1.11527	0.0700781	0.138161	0.642196	-0.638915	insig
Lcfp003124	UPLC-MS/MS	CaffeoylOctopamineglucoside	Alkaloids	Phenolamine	C23H27NO10	478.17	163.04	477.163	-	-	[M+H]+	-	3	-	-	-	-	42620	78394.5	81806.2	111117	124699	86218	80379	77244	109415	-	-	-	0.914878	0.0785671	0.149836	1.58778	0.66701	insig
MWS201419	UPLC-MS/MS	Lys-Gly	Amino acids and derivatives	Amino acids and derivatives	C8H17N3O3	204.13	84.08	203.127	-	-	[M+H]+	-	3	7563-03-3	-	-	-	1.7202e+07	1.70257e+07	1.85047e+07	1.6599e+07	1.74107e+07	1.67628e+07	1.67439e+07	1.77582e+07	1.63243e+07	-	-	-	0.678391	0.302916	0.389034	0.962834	-0.0546405	insig
MWS201444	UPLC-MS/MS	Gln-Gly	Amino acids and derivatives	Amino acids and derivatives	C7H13N3O4	204.1	84.04	203.091	-	-	[M+H]+	-	3	2650-65-9	-	-	-	1.7202e+07	1.70257e+07	1.85047e+07	1.6599e+07	1.74107e+07	1.67628e+07	1.67439e+07	1.77582e+07	1.63243e+07	-	-	-	0.678391	0.302916	0.389034	0.962834	-0.0546405	insig
Wafp003661	UPLC-MS/MS	N-Sinapoylmethylagmatine	Alkaloids	Phenolamine	C17H26N4O4	351.2	207.06	350.195	-	-	[M+H]+	-	2	-	-	-	-	88225.8	81457.7	101500	100489	50068.5	34010.2	79704.8	93668.5	87868	-	-	-	0.767785	0.283666	0.370323	0.6806	-0.55512	insig
Wbjp002330	UPLC-MS/MS	1,3-dihydroxy-2,3,3a,4-tetrahydropyrrolo[2,1-b]quinazolin-9(1H)-one	Alkaloids	Alkaloids	C11H12N2O3	221.09	175.09	220.085	-	-	[M+H]+	-	2	-	-	-	-	243317	211825	225076	285464	311935	311028	254170	298318	299924	-	-	-	1.21668	0.00382071	0.035582	1.3355	0.417375	insig
mws1587	UPLC-MS/MS	L-Norleucine*	Amino acids and derivatives	Amino acids and derivatives	C6H13NO2	132.1	86.1	131.095	-	-	[M+H]+	-	1	327-57-1	-	-	C01933	7.50212e+07	6.55131e+07	8.01216e+07	7.80601e+07	7.4406e+07	7.39115e+07	8.29419e+07	6.74562e+07	7.11783e+07	-	C01933	-	0.298927	0.705675	0.762538	1.02593	0.036933	insig
pme3005	UPLC-MS/MS	N,N-Dimethylformamide	Alkaloids	Alkaloids	C3H7NO	74.06	46.03	73.0528	-	-	[M+H]+	-	3	68-12-2	-	-	C03134	3.61529e+06	3.14602e+06	2.97157e+06	2.80823e+06	2.94995e+06	2603862	4.21857e+06	3.06239e+06	3370105	-	C03134	-	0.941213	0.125232	0.202727	0.859153	-0.219012	insig
MWSHY0094	UPLC-MS/MS	Gallocatechin gallate	Flavonoids	Flavanols	C22H18O11	459.09	139.04	458.085	-	-	[M+H]+	-	1	4233-96-9	-	-	-	234432	252096	227096	163412	166469	163279	220480	221090	187626	-	-	-	1.2653	0.00899716	0.0499394	0.691064	-0.533108	insig
Walbp00984	UPLC-MS/MS	N-(1-Deoxy-1-fructosyl)isoleucine	Amino acids and derivatives	Amino acids and derivatives	C12H23NO7	294.15	86.1	293.147	-	-	[M+H]+	-	1	-	-	-	-	1002388	1.1409e+06	1.18013e+06	1.0957e+06	1.01376e+06	896494	1088002	981494	964166	-	-	-	0.713382	0.251985	0.340827	0.904476	-0.144845	insig
Yhjp000315	UPLC-MS/MS	C-Veratroylglycol	Phenolic acids	Phenolic acids	C10H12O5	213.07	114.89	212.069	-	-	[M+H]+	-	3	168293-10-5	-	-	-	691396	722176	742885	652512	713035	707250	682324	682462	623893	-	-	-	0.63694	0.320553	0.406425	0.961205	-0.0570834	insig
mws1526	UPLC-MS/MS	Sweroside	Terpenoids	Monoterpenoids	C16H22O9	359.13	197.08	358.126	-	-	[M+H]+	-	2	14215-86-2	-	-	C17071	160156	93513.5	184600	472312	430184	491293	262260	366562	357085	-	C17071	-	1.2125	0.00120644	0.0202914	3.18021	1.66912	up
pme1178	UPLC-MS/MS	Guanosine	Nucleotides and derivatives	Nucleotides and derivatives	C10H13N5O5	284.1	152.06	283.092	-	-	[M+H]+	-	1	118-00-3	-	-	C00387	1.53419e+07	1.37262e+07	1.21075e+07	1.86275e+07	2.10051e+07	1.67778e+07	1.6412e+07	1.58119e+07	1.55894e+07	ko00230,ko01100,ko01232,ko02010	C00387	-	1.10129	0.0330928	0.0912198	1.37	0.454172	insig
pmb0801	UPLC-MS/MS	4-Pyridoxic acid-O-glucoside	Others	Vitamin	C14H19NO9	346.11	184.06	345.106	-	-	[M+H]+	-	1	-	-	-	-	283316	280930	495092	516301	540484	394058	340092	393324	380169	-	-	-	0.80428	0.208485	0.298108	1.36958	0.453729	insig
MW0156877	UPLC-MS/MS	Ser-Phe-Met	Amino acids and derivatives	Amino acids and derivatives	C17H25N3O5S1	384.15	187.06	383.151	-	-	[M+H]+	-	3	-	-	-	-	270596	311512	257518	411960	264804	198586	184689	260915	206656	-	-	-	0.00585677	0.869992	0.898669	1.04255	0.0601118	insig
Wcfp003475	UPLC-MS/MS	6,7-dimethyl-4-(2,3,4,5-tetrahydroxypentyl)-1H-quinoxaline-2,3-dione	Others	Others	C15H20N2O6	325.14	191.08	324.132	-	-	[M+H]+	-	3	-	-	-	-	199714	279157	323646	500236	397749	536907	297929	217722	434231	-	-	-	1.11086	0.019473	0.0688653	1.78799	0.83834	insig
Hmfp002478	UPLC-MS/MS	Esculeogenin B-O-glucoside	Alkaloids	Steroid alkaloids	C33H55NO9	610.38	592.38	609.388	-	-	[M+H]+	-	1	-	-	-	-	291362	462877	1.20164e+06	1771957	1382637	1.80164e+06	1.12243e+06	1.23475e+06	589000	-	CM00054	MetMap102	1.01217	0.0511256	0.114351	2.53402	1.34143	up
Lcfp121109	UPLC-MS/MS	N8-Acetylspermidine	Alkaloids	Alkaloids	C9H21N3O	188.18	72.08	187.168	-	-	[M+H]+	-	3	13431-24-8	-	-	C01029	329035	329388	278197	300790	248511	216335	247513	254047	271411	-	C01029	-	0.877722	0.138302	0.218771	0.817445	-0.290806	insig
Lshp011101	UPLC-MS/MS	Narciclasine 4-Glucopyranoside	Alkaloids	Piperidine alkaloids	C20H23NO12	470.13	308.08	469.122	-	-	[M+H]+	-	2	-	-	-	-	131834	98397.7	141589	98256.7	95252.8	78446	85843.5	91945.7	83963.5	-	-	-	0.966719	0.109478	0.183615	0.731416	-0.451237	insig
Zbsp004136	UPLC-MS/MS	Quercetin-3-O-(6''-O-arabinosyl)glucoside*	Flavonoids	Flavonols	C26H28O16	597.14	303.05	596.138	-	-	[M+H]+	-	2	-	-	-	-	414826	363204	373943	247569	204399	119272	258057	142609	198966	-	CM00593	MetMap115	1.10103	0.0229353	0.0756129	0.495879	-1.01194	down
Zahp003766	UPLC-MS/MS	Quercetin 3-O-glucoside 7-O-xyloside	Flavonoids	Flavonols	C26H28O16	597.15	303.05	596.138	-	-	[M+H]+	-	1	-	-	-	-	267620	457053	468596	291635	204571	204137	251387	173279	295475	-	CM00591	MetMap115	0.985972	0.112112	0.186145	0.586912	-0.768784	insig
Lmtp004044	UPLC-MS/MS	Quercetin-3-O-apiosyl(1→2)galactoside*	Flavonoids	Flavonols	C26H28O16	597.14	303.04	596.138	-	-	[M+H]+	-	2	-	-	-	-	414826	363204	373943	247569	204399	119272	258057	142609	198966	-	CM00592	MetMap115	1.10103	0.0229353	0.0756129	0.495879	-1.01194	down
Safp001631	UPLC-MS/MS	Maltol 6'-O-β-D-apiofuranosyl-β-D-glucopyranoside*	Others	Others	C17H24O12	421.133	127.039	420.127	-	-	[M+H]+	-	3	-	-	-	-	285109	290167	243808	290699	347450	344796	255262	336320	332882	-	-	-	0.96093	0.0851163	0.157288	1.20005	0.263099	insig
MW0108838	UPLC-MS/MS	N-Methylisoleucine	Amino acids and derivatives	Amino acids and derivatives	C7H15NO2	146.12	55.05	145.11	-	-	[M+H]+	-	3	-	-	-	-	456111	420161	331275	865177	1077679	866854	546490	593338	609164	-	-	-	1.23354	0.00659327	0.042966	2.32679	1.21834	up
Lcfp027670	UPLC-MS/MS	Maltol6'-O-beta-D-apiofuranosyl-beta-D-glucopyranoside*	Others	Others	C17H24O12	421.13	127.04	420.127	-	-	[M+H]+	-	3	-	-	-	-	285109	290167	243808	290699	347450	344796	255262	336320	332882	-	-	-	0.96093	0.0851163	0.157288	1.20005	0.263099	insig
Lcfp031510	UPLC-MS/MS	2-amino-5-methylhexanoicacid	Alkaloids	Alkaloids	C7H15NO2	146.12	55.05	145.11	-	-	[M+H]+	-	3	3558-32-5	-	-	-	456111	420161	331275	865177	1077679	866854	546490	593338	609164	-	-	-	1.23354	0.00659327	0.042966	2.32679	1.21834	up
Zmzp000616	UPLC-MS/MS	4-Aminophenol	Alkaloids	Alkaloids	C6H7NO	110.06	93.06	109.053	-	-	[M+H]+	-	2	123-30-8	-	-	C02372	648833	717144	571170	1.19293e+06	1390062	1.20418e+06	1.06456e+06	943310	874524	-	C02372	-	1.24377	0.00232086	0.0282092	1.95502	0.967186	insig
Wbmp001002	UPLC-MS/MS	4-methoxybenzamide	Alkaloids	Alkaloids	C8H9NO2	152.07	107.05	151.063	-	-	[M+H]+	-	1	3424-93-9	-	-	-	133517	127744	107566	214637	225024	251861	159490	196902	233567	-	-	-	1.2425	0.00210291	0.0266399	1.87492	0.906831	insig
pme0109	UPLC-MS/MS	Methyldopa	Amino acids and derivatives	Amino acids and derivatives	C10H13NO4	212.09	166.09	211.084	-	-	[M+H]+	-	3	555-30-6	-	-	C07194	212495	202372	163636	574734	939742	532103	236397	331701	389543	-	C07194	-	1.22193	0.0615191	0.128791	3.53772	1.82282	up
MWS201398	UPLC-MS/MS	Hyp-Ser	Amino acids and derivatives	Amino acids and derivatives	C8H14N2O5	219.1	86.06	218.09	-	-	[M+H]+	-	3	-	-	-	-	207642	164474	163176	189713	157673	215944	169978	190570	217038	-	-	-	0.265903	0.697093	0.756561	1.05238	0.073655	insig
MWS0811	UPLC-MS/MS	L-Pipecolic Acid	Alkaloids	Piperidine alkaloids	C6H11NO2	130.09	84.08	129.079	-	-	[M+H]+	-	1	3105-95-1	-	-	C00408	2.86124e+07	2.64812e+07	2.68316e+07	4.33871e+07	3.41156e+07	3.98906e+07	3.08029e+07	3.37531e+07	3.45595e+07	ko00310,ko00960,ko01100,ko01110	C00408	-	1.18501	0.0418697	0.103613	1.43293	0.518969	insig
pme0057	UPLC-MS/MS	L-Homocysteine	Amino acids and derivatives	Amino acids and derivatives	C4H9NO2S	136.04	118.03	135.035	-	-	[M+H]+	-	3	6027-13-0	-	-	C00155	187240	329214	305050	130702	147500	133801	198178	167064	195848	ko00270,ko00920,ko01100,ko01110,ko01230	C00155	-	1.13144	0.0876009	0.159853	0.501523	-0.995612	insig
mws4516	UPLC-MS/MS	Pyroglutamic acid	Amino acids and derivatives	Amino acids and derivatives	C5H7NO3	130.05	84.05	129.043	-	-	[M+H]+	-	1	4042-36-8	-	-	-	5.51173e+07	4.7608e+07	4.93175e+07	7.64639e+07	7.99923e+07	6.90434e+07	5.71726e+07	6.48359e+07	6.63305e+07	-	-	-	1.22497	0.00486433	0.0387195	1.48313	0.568646	insig
MWS0933	UPLC-MS/MS	1-Methylhistidine	Amino acids and derivatives	Amino acids and derivatives	C7H11N3O2	170.09	124.09	169.085	-	-	[M+H]+	-	2	332-80-9	-	-	-	244822	188668	229256	631366	595593	674109	363109	441254	472532	-	-	-	1.26758	0.000214602	0.0112573	2.86847	1.52028	up
pme0021	UPLC-MS/MS	L-Phenylalanine	Amino acids and derivatives	Amino acids and derivatives	C9H11NO2	166.09	120.08	165.079	-	-	[M+H]+	-	1	63-91-2	-	-	C00079	4.40012e+07	5.29505e+07	4.34048e+07	4.51269e+07	4.74695e+07	4.69405e+07	4.29759e+07	5.34842e+07	4.75512e+07	ko00360,ko00400,ko00460,ko00470,ko00940,ko00960,ko00966,ko00970,ko00996,ko00999,ko01100,ko01110,ko01210,ko01230,ko02010	C00079	-	0.0291112	0.938454	0.951235	0.99416	-0.00844977	insig
MWS20987	UPLC-MS/MS	N5-(1-Iminoethyl)-L-ornithine	Amino acids and derivatives	Amino acids and derivatives	C7H15N3O2	174.12	70.07	173.116	-	-	[M+H]+	-	3	36889-13-1	-	-	-	50000.8	66953.2	68248.5	60473.2	113352	165171	101572	54352.5	97123.2	-	-	-	0.834819	0.22906	0.318353	1.83041	0.872166	insig
pmb0464	UPLC-MS/MS	L-Aspartic acid-O-diglucoside	Amino acids and derivatives	Amino acids and derivatives	C16H27NO14	458.15	116.03	457.143	-	-	[M+H]+	-	3	-	-	-	-	143817	92507	110684	490581	551068	344614	264819	220442	279740	-	-	-	1.2376	0.024475	0.0775955	3.99489	1.99816	up
MWSmce480	UPLC-MS/MS	Tropine	Alkaloids	Tropan alkaloids	C8H15NO	142.12	98.1	141.115	-	-	[M+H]+	-	3	120-29-6	-	-	C00729	20214	39339.5	39816.5	27985.5	56218	53389.8	22980.2	23523	31278.2	ko00960,ko01100,ko01110	C00729	-	0.577982	0.319356	0.40508	1.38466	0.469527	insig
Zbsp004450	UPLC-MS/MS	3'-O-Methyltricetin-7-O-glucoside	Flavonoids	Flavones	C22H22O12	479.12	317.07	478.111	-	-	[M+H]+	-	3	-	-	-	-	286650	297319	175127	175775	186478	147554	169482	198422	166012	-	-	-	0.915853	0.159013	0.241892	0.671597	-0.574332	insig
Zmbp000490	UPLC-MS/MS	Valerine	Alkaloids	Alkaloids	C8H15NO2	158.12	112.08	157.11	-	-	[M+H]+	-	3	-	-	-	-	338882	399716	294986	479881	436595	471502	294442	375253	378478	-	-	-	1.09003	0.0436568	0.105337	1.34288	0.425327	insig
mws0875	UPLC-MS/MS	L-Cysteinyl-L-glycine	Amino acids and derivatives	Amino acids and derivatives	C5H10N2O3S	179.05	76.02	178.041	-	-	[M+H]+	-	2	19246-18-5	-	-	C01419	83131.5	79490.2	111396	79862	90160.5	106719	58440.8	61993.5	53900.5	ko00480,ko01100	C01419	-	0.0703656	0.946895	0.958486	1.00994	0.014271	insig
MWS201471	UPLC-MS/MS	Lys-Tyr	Amino acids and derivatives	Amino acids and derivatives	C15H23N3O4	310.18	84.08	309.169	-	-	[M+H]+	-	3	35978-98-4	-	-	-	460796	408216	493009	639337	709960	671983	555087	658468	598956	-	-	-	1.224	0.00269009	0.0298821	1.48403	0.569519	insig
pma0101	UPLC-MS/MS	Caffeoylagmatine	Alkaloids	Phenolamine	C14H20N4O3	293.16	163.04	292.154	-	-	[M+H]+	-	3	-	-	-	-	218015	244164	149574	415482	306274	120980	234186	208166	281781	-	-	-	0.336591	0.470428	0.548557	1.37757	0.46213	insig
pmb0069	UPLC-MS/MS	Benzamide	Alkaloids	Alkaloids	C7H7NO	122.06	105.03	121.053	-	-	[M+H]+	-	3	55-21-0	-	-	C09815	1.73754e+06	2.04798e+06	2282844	3.1596e+06	2.78425e+06	2.81876e+06	2.41728e+06	2.11818e+06	2.36985e+06	-	C09815	-	1.15362	0.012421	0.0563678	1.44398	0.530053	insig
Lmsp004670	UPLC-MS/MS	Kaempferol-3-O-glucoside-7-O-rhamnoside*	Flavonoids	Flavonols	C27H30O15	595.17	287.06	594.159	-	-	[M+H]+	-	1	2392-95-2	-	-	-	3.8006e+06	6.35762e+06	5.99322e+06	1.69709e+06	1.72245e+06	2.07374e+06	3.49169e+06	3.30744e+06	3.78606e+06	-	CM00487	MetMap113,MetMap114	1.22043	0.04419	0.106006	0.340111	-1.55592	down
HX1349	UPLC-MS/MS	dihydro-4-hydroxy-5-hydroxymethyl-2(3H)-furanone	Others	Others	C5H8O4	133.05	69.04	132.042	-	-	[M+H]+	-	2	-	-	-	-	100074	148566	109812	76298	87578.5	67152.5	120352	77604.3	88615.5	-	-	-	1.07752	0.0878467	0.159853	0.644518	-0.633708	insig
pmb0981	UPLC-MS/MS	Adenosine 5'-monophosphate	Nucleotides and derivatives	Nucleotides and derivatives	C10H14N5O7P	348.07	136.06	347.063	-	-	[M+H]+	-	3	61-19-8	-	-	C00020	1.50486e+07	9.93028e+06	2.4621e+07	5.8761e+07	4.87511e+07	6.3685e+07	4.61726e+07	4.24086e+07	3.99852e+07	ko00230,ko00908,ko01100,ko01110,ko01232,ko01240	C00020	-	1.18412	0.00275138	0.0302524	3.45156	1.78725	up
Safp000959	UPLC-MS/MS	N-[(4-methoxyphenyl)methyl]-2-(7H-purin-6-ylsulfanyl)acetamide	Alkaloids	Alkaloids	C15H15N5O2S	330.09	121.06	329.095	-	-	[M+H]+	-	2	-	-	-	-	1.02869e+06	343820	2.54747e+06	283854	192444	212542	481330	452887	610142	-	-	-	0.989731	0.239778	0.330014	0.175725	-2.50861	insig
Zblp001009	UPLC-MS/MS	3-pyridine-methanol-O-β-D-glucopyranosyl*	Alkaloids	Pyridine alkaloids	C12H17NO6	272.11	110.06	271.106	-	-	[M+H]+	-	1	-	-	-	-	809151	379152	537667	449805	322816	316590	638968	414468	306970	-	-	-	0.828705	0.227224	0.31654	0.631072	-0.664123	insig
Waptp01054	UPLC-MS/MS	4-(2-aminoethenyl)phenol*	Alkaloids	Alkaloids	C8H9NO	136.07	91.05	135.068	-	-	[M+H]+	-	1	-	-	-	-	1.43659e+07	1.61338e+07	1.80248e+07	7.69431e+06	6.80066e+06	7.60481e+06	1.15446e+07	1.27918e+07	1.04232e+07	-	-	-	1.25924	0.0100331	0.0513475	0.455435	-1.13468	down
HJKP000649	UPLC-MS/MS	N-benzylformamide*	Alkaloids	Alkaloids	C8H9NO	136.07	91.05	135.068	-	-	[M+H]+	-	1	6343-54-0	-	-	C15561	1.43909e+07	1.76366e+07	1.74391e+07	7.74503e+06	7.93822e+06	7.71641e+06	1.1709e+07	1.17698e+07	1.03089e+07	-	C15561	-	1.26419	0.0139971	0.0593506	0.47304	-1.07997	down
MWS4525	UPLC-MS/MS	6-O-methylguanine	Nucleotides and derivatives	Nucleotides and derivatives	C6H7N5O	166.07	124.05	165.065	-	-	[M+H]+	-	2	20535-83-5	-	-	-	223374	325208	338655	195196	188805	180816	196082	235732	269408	-	-	-	1.09686	0.0962226	0.168388	0.636602	-0.651537	insig
pme0008	UPLC-MS/MS	L-Citrulline	Amino acids and derivatives	Amino acids and derivatives	C6H13N3O3	176.1	113.07	175.096	-	-	[M+H]+	-	3	372-75-8	-	-	C00327	573455	507196	485824	829347	660175	726684	659010	546257	511559	ko00220,ko01100,ko01110,ko01230	C00327	-	1.15904	0.0292477	0.0850298	1.41477	0.500571	insig
MW0106296	UPLC-MS/MS	Cys-Lys	Amino acids and derivatives	Amino acids and derivatives	C9H19N3O3S	272.11	110.06	249.115	-	-	[M+Na]+	-	3	-	-	-	-	809151	379152	537667	449805	322816	316590	638968	414468	306970	-	-	-	0.828705	0.227224	0.31654	0.631072	-0.664123	insig
Lmgp000659	UPLC-MS/MS	2-Phenylacetamide*	Alkaloids	Alkaloids	C8H9NO	136.08	91.05	135.068	-	-	[M+H]+	-	1	103-81-1	-	-	C02505	1.43909e+07	1.76366e+07	1.74391e+07	7.74503e+06	7.93822e+06	7.71641e+06	1.1709e+07	1.17698e+07	1.03089e+07	ko00360,ko01100	C02505	-	1.26419	0.0139971	0.0593506	0.47304	-1.07997	down
MWStz070	UPLC-MS/MS	N-(2-Hydroxy-4-methoxyphenyl)acetamide	Alkaloids	Alkaloids	C9H11NO3	182.08	91.05	181.074	-	-	[M+H]+	-	1	58469-06-0	-	-	-	4.12816e+07	3.48784e+07	4.28044e+07	3.49391e+07	3.00149e+07	3.06876e+07	3.84222e+07	3.4026e+07	4.09808e+07	-	-	-	1.03144	0.0645256	0.13102	0.803952	-0.31482	insig
MW0156025	UPLC-MS/MS	Pro-Tyr-Asp	Amino acids and derivatives	Amino acids and derivatives	C18H23N3O7	394.16	162.02	393.154	-	-	[M+H]+	-	3	-	-	-	-	181345	179346	164067	2.88144e+07	2.73803e+07	2.76594e+07	1.09782e+07	1.3315e+07	1.34756e+07	-	-	-	1.28202	0.000249169	0.0119641	159.796	7.32009	up
Lcfp121112	UPLC-MS/MS	N6-Methyl-2'-deoxyadenosine	Nucleotides and derivatives	Nucleotides and derivatives	C11H15N5O3	266.13	150.08	265.118	-	-	[M+H]+	-	3	2002-35-9	-	-	C03795	64074.5	56542.8	75459.2	100470	88252.5	53407	49848	56528.5	74489.3	-	C03795	-	0.511981	0.395494	0.481746	1.23487	0.304361	insig
Lmhp011549	UPLC-MS/MS	LysoPC 20:1	Lipids	LPC	C28H56NO7P	550.39	184.07	549.379	-	-	[M+H]+	-	1	-	-	-	-	32308.6	31289.7	35405.8	37422.5	23403.3	35476.5	34724.3	29140.3	30742.4	-	-	-	0.191878	0.859324	0.889811	0.97271	-0.039918	insig
Cmsp004086	UPLC-MS/MS	Dihydrokaempferide	Flavonoids	Flavanonols	C16H14O6	303.09	229.08	302.079	-	-	[M+H]+	-	3	137225-59-3	-	-	-	431902	155744	171124	178295	62649.2	193296	131179	187935	183604	-	CM00456	MetMap114	0.627906	0.357756	0.445437	0.572295	-0.805169	insig
MWS201415	UPLC-MS/MS	Pro-Asp	Amino acids and derivatives	Amino acids and derivatives	C9H14N2O5	231.1	70.07	230.09	-	-	[M+H]+	-	3	85227-98-1	-	-	-	39868.8	43567.2	35806.2	32662.5	43293.8	31386.8	26672.2	39686.5	51560	-	-	-	0.564297	0.428054	0.510339	0.900209	-0.151667	insig
MW0106978	UPLC-MS/MS	Glutamylproline	Amino acids and derivatives	Amino acids and derivatives	C10H16N2O5	245.12	227.01	244.106	-	-	[M+H]+	-	3	41745-47-5	-	-	-	741399	606893	842993	542438	616682	518083	590170	673225	659723	-	-	-	0.981237	0.113862	0.188294	0.765397	-0.38572	insig
MWS0442	UPLC-MS/MS	Maltotriose	Others	Saccharides	C18H32O16	527.16	365.1	504.169	-	-	[M+Na]+	-	3	1109-28-0	-	-	C01835	72545	72129.8	114148	62503.5	60374.2	58888.8	40864.2	64731.8	82298.2	ko02010	C01835	-	0.939562	0.206081	0.295572	0.70228	-0.509881	insig
Hahp000801	UPLC-MS/MS	alanine betaine	Alkaloids	Alkaloids	C5H11NO2	118.08	72.08	117.079	-	-	[M+H]+	-	1	-	-	-	-	3.64068e+06	4399019	3.6448e+06	2116547	1.45504e+06	1269816	2.64762e+06	2.41979e+06	2.71102e+06	-	-	-	1.20557	0.00318049	0.0327516	0.414344	-1.2711	down
MWS201436	UPLC-MS/MS	Lys-Thr	Amino acids and derivatives	Amino acids and derivatives	C10H21N3O4	248.16	84.08	247.153	-	-	[M+H]+	-	3	97791-84-9	-	-	-	62710.3	58404	64952.6	48786.4	53753.4	46200	47361	59792.2	66874.6	-	-	-	1.15411	0.0138169	0.0590141	0.799389	-0.323031	insig
mws2608	UPLC-MS/MS	N-Acetyl-D-galactosamine	Others	Saccharides	C8H15NO6	222.1	84.05	221.09	-	-	[M+H]+	-	3	1811-31-0	-	-	C01132	2.95167e+06	2.20224e+06	2645954	2.19194e+06	2.33433e+06	2.24007e+06	2.66904e+06	2.75884e+06	1.93618e+06	ko00052,ko00520,ko01100,ko01250	C01132	-	0.775041	0.251802	0.340734	0.867495	-0.205073	insig
Lcsp001861	UPLC-MS/MS	Leu-Pro	Amino acids and derivatives	Amino acids and derivatives	C11H20N2O3	229.15	116.07	228.147	-	-	[M+H]+	-	3	-	-	-	-	201037	203361	111103	176347	262569	172126	151656	150074	159366	-	-	-	0.461116	0.493625	0.570245	1.18534	0.245297	insig
MW0155150	UPLC-MS/MS	Phe-Cys-Thr	Amino acids and derivatives	Amino acids and derivatives	C16H23N3O5S1	370.15	191.07	369.136	-	-	[M+H]+	-	3	-	-	-	-	116476	120109	153122	3.80877e+06	6.01845e+06	4.5712e+06	2.08274e+06	2.33056e+06	2.65946e+06	-	-	-	1.27695	0.0186921	0.0681122	36.9468	5.20738	up
Zblp005777	UPLC-MS/MS	N-trans-ferulicacidacylp-hydroxyphenylethylamine*	Alkaloids	Phenolamine	C18H19NO4	314.14	177.06	313.131	-	-	[M+H]+	-	1	-	-	-	-	220582	847943	860057	477399	650860	694810	394393	515727	593943	-	-	-	0.123558	0.886187	0.911603	0.945289	-0.0811719	insig
mws1433	UPLC-MS/MS	N-Feruloyltyramine; Moupinamide*	Alkaloids	Phenolamine	C18H19NO4	314.14	177.05	313.131	-	-	[M+H]+	-	1	66648-43-9	-	-	C02717	220582	847943	860057	477399	650860	694810	394393	515727	593943	-	C02717	-	0.123558	0.886187	0.911603	0.945289	-0.0811719	insig
MWStz221	UPLC-MS/MS	N-Cis-Feruloyltyramine*	Alkaloids	Phenolamine	C18H19NO4	314.14	177.06	313.131	-	-	[M+H]+	-	1	80510-09-4	-	-	-	220582	847943	860057	477399	650860	694810	394393	515727	593943	-	-	-	0.123558	0.886187	0.911603	0.945289	-0.0811719	insig
Lssp210092	UPLC-MS/MS	N-trans-ferulic tyramine*	Alkaloids	Phenolamine	C18H19NO4	314.14	177.05	313.131	-	-	[M+H]+	-	1	-	-	-	-	220582	847943	860057	477399	650860	694810	394393	515727	593943	-	-	-	0.123558	0.886187	0.911603	0.945289	-0.0811719	insig
pme1286	UPLC-MS/MS	S-(5'-Adenosy)-L-homocysteine	Amino acids and derivatives	Amino acids and derivatives	C14H20N6O5S	385.13	250	384.122	-	-	[M+H]+	-	1	979-92-0	-	-	C00021	49092.5	33001.5	38655.5	36004.8	47471	22399.8	30691.5	42267	50284.8	ko00270,ko01100,ko01230,ko01240	C00021	-	0.400162	0.601685	0.668115	0.876819	-0.189648	insig
Safp000364	UPLC-MS/MS	S-Methyl-methionine*	Amino acids and derivatives	Amino acids and derivatives	C6H13NO2S	164.075	56.0505	163.067	-	-	[M+H]+	-	1	7329-84-2	-	-	-	9.35869e+06	9.94268e+06	9.46919e+06	3.52366e+06	3.4269e+06	3.89781e+06	5.15224e+06	7.52403e+06	5.55174e+06	-	-	-	1.2773	1.92593e-05	0.00573349	0.377065	-1.40711	down
Lmbp000123	UPLC-MS/MS	L-Homomethionine*	Amino acids and derivatives	Amino acids and derivatives	C6H13NO2S	164.07	56.05	163.067	-	-	[M+H]+	-	1	25148-30-5	-	-	C17213	9.35869e+06	9.94268e+06	9.46919e+06	3.52366e+06	3.4269e+06	3.89781e+06	5.15224e+06	7.52403e+06	5.55174e+06	ko00966,ko01110,ko01210	C17213	-	1.2773	1.92593e-05	0.00573349	0.377065	-1.40711	down
MWS201465	UPLC-MS/MS	Glu-Phe*	Amino acids and derivatives	Amino acids and derivatives	C14H18N2O5	295.13	120.08	294.122	-	-	[M+H]+	-	3	20556-22-3	-	-	-	84119	71563.8	70299	92577.2	77077.2	115420	86014.5	76941.5	84911.8	-	-	-	0.838737	0.21188	0.301136	1.2615	0.335135	insig
mws0251	UPLC-MS/MS	Thymine	Nucleotides and derivatives	Nucleotides and derivatives	C5H6N2O2	127.05	110.02	126.043	-	-	[M+H]+	-	3	65-71-4	-	-	C00178	29557.5	42881.5	44630	26025	26550	36042	19274.2	29523	28417	ko00240,ko01100,ko01232	C00178	-	0.813482	0.184648	0.270786	0.756964	-0.401704	insig
mws0629	UPLC-MS/MS	L-Aspartyl-L-Phenylalanine	Amino acids and derivatives	Amino acids and derivatives	C13H16N2O5	281.11	166.09	280.106	-	-	[M+H]+	-	1	13433-09-5	-	-	-	75933.8	53183.2	61352.3	78307.5	47438.5	55990.5	89767.5	75185	90509	-	-	-	0.196744	0.811501	0.850947	0.954151	-0.0677099	insig
Zbqp002613	UPLC-MS/MS	1-(2-(pyridin-3-yl)-2,3-dihydro-1H-pyrrol-1-yl)propan-1-one	Alkaloids	Pyridine alkaloids	C12H14N2O	203.12	144.08	202.111	-	-	[M+H]+	-	3	-	-	-	-	30000.5	45386.8	49406.2	41651.5	62270.8	52388.5	42620.2	36575.7	41821.2	-	-	-	0.657264	0.278811	0.365809	1.25256	0.324874	insig
pme3961	UPLC-MS/MS	2'-Deoxyadenosine*	Nucleotides and derivatives	Nucleotides and derivatives	C10H13N5O3	252.11	136.06	251.102	-	-	[M+H]+	-	3	958-09-8	-	-	C00559	540481	311371	282202	350154	374085	350788	420101	357342	384709	ko00230,ko01100,ko01232,ko02010	C00559	-	0.0247861	0.83245	0.868935	0.94795	-0.0771168	insig
mws1715	UPLC-MS/MS	Cordycepin (3'-Deoxyadenosine)*	Nucleotides and derivatives	Nucleotides and derivatives	C10H13N5O3	252.11	136.06	251.102	-	-	[M+H]+	-	3	73-03-0	-	-	C08431	1.01487e+06	832235	783946	1.10864e+06	821808	465928	836841	916972	1.01572e+06	-	C08431	-	0.343685	0.724319	0.777835	0.910807	-0.134783	insig
MWS1926	UPLC-MS/MS	DL-Leucine*	Amino acids and derivatives	Amino acids and derivatives	C6H13NO2	132.1	86.1	131.095	-	-	[M+H]+	-	1	328-39-2	-	-	-	1.92859e+07	2.25154e+07	2.11143e+07	1.96589e+07	1.50873e+07	1.71971e+07	1.8177e+07	1.828e+07	1.77278e+07	-	-	-	0.953187	0.0940853	0.166227	0.825604	-0.276479	insig
pme3827	UPLC-MS/MS	3,4-Dihydroxy-L-phenylalanine (L-Dopa)	Amino acids and derivatives	Amino acids and derivatives	C9H11NO4	198.08	152.07	197.069	-	-	[M+H]+	-	3	59-92-7	-	-	C00355	168227	218864	257578	108120	85672.2	94603.8	138966	183962	148862	ko00350,ko00950,ko00965,ko01100,ko01110	C00355	-	1.21007	0.0375359	0.0974137	0.447355	-1.16051	down
pme1119	UPLC-MS/MS	Inosine	Nucleotides and derivatives	Nucleotides and derivatives	C10H12N4O5	269.09	137.05	268.081	-	-	[M+H]+	-	3	58-63-9	-	-	C00294	43313.5	32845.2	41634.5	40463.8	43492	63365.2	31105	70932.2	57735.8	ko00230,ko01100,ko01232,ko02010	C00294	-	0.701749	0.306454	0.392224	1.25067	0.322706	insig
Lmsp102504	UPLC-MS/MS	Chrysophanol-8-O-β-D-galactoside	Quinones	Anthraquinone	C21H20O9	417.12	255.06	416.111	-	-	[M+H]+	-	3	-	-	-	-	208542	375093	229007	323368	157006	212428	120569	218339	249682	-	-	-	0.380222	0.607308	0.674108	0.852531	-0.230176	insig
pme0274	UPLC-MS/MS	6-Aminocaproic acid	Organic acids	Organic acids	C6H13NO2	132.1	69.07	131.095	-	-	[M+H]+	-	1	60-32-2	-	-	C02378	4.95681e+06	5.42688e+06	4243668	2.81658e+06	1.80087e+06	1829541	2.975e+06	3340003	3.08952e+06	ko01100	C02378	-	1.19521	0.00472933	0.0383411	0.440749	-1.18197	down
Yacp000453	UPLC-MS/MS	3-hydroxy-1-methylpyrrolidin-2-one*	Alkaloids	Pyrrole alkaloids	C5H9NO2	116.07	70.06	115.063	-	-	[M+H]+	-	1	132996-63-5	-	-	-	2.66118e+06	2.96572e+06	2.57879e+06	5554223	5.23453e+06	4413776	3.82709e+06	4.02798e+06	3.55107e+06	-	-	-	1.23795	0.0130693	0.0572549	1.85268	0.889615	insig
Lamp000484	UPLC-MS/MS	4-Methylazetidine-2-Carboxylic acid*	Alkaloids	Alkaloids	C5H9NO2	116.07	70.06	115.063	-	-	[M+H]+	-	1	1779725-63-1	-	-	-	2.66118e+06	2.96572e+06	2.57879e+06	5554223	5.23453e+06	4413776	3.82709e+06	4.02798e+06	3.55107e+06	-	-	-	1.23795	0.0130693	0.0572549	1.85268	0.889615	insig
pme0006	UPLC-MS/MS	L-Proline	Amino acids and derivatives	Amino acids and derivatives	C5H9NO2	116.07	70.07	115.063	-	-	[M+H]+	-	1	147-85-3	-	-	C00148	2.66118e+06	2.96572e+06	2.57879e+06	5554223	5.23453e+06	4413776	3.82709e+06	4.02798e+06	3.55107e+06	ko00330,ko00470,ko00970,ko01100,ko01110,ko01230,ko02010	C00148	-	1.23795	0.0130693	0.0572549	1.85268	0.889615	insig
MWStz040	UPLC-MS/MS	Pterolactam*	Alkaloids	Pyrrole alkaloids	C5H9NO2	116.07	70.07	115.063	-	-	[M+H]+	-	1	38072-88-7	-	-	-	2.66118e+06	2.96572e+06	2.57879e+06	5554223	5.23453e+06	4413776	3.82709e+06	4.02798e+06	3.55107e+06	-	-	-	1.23795	0.0130693	0.0572549	1.85268	0.889615	insig
pmb0962	UPLC-MS/MS	L-Lysine-Butanoic Acid	Amino acids and derivatives	Amino acids and derivatives	C10H22N2O4	235.17	118.09	234.158	-	-	[M+H]+	-	3	80407-71-2	-	-	-	20451.8	21892.5	25638.8	23292	21489	24887.2	12914.8	24648.5	28946.5	-	-	-	0.215697	0.77693	0.821641	1.02479	0.0353273	insig
ZbWp000749	UPLC-MS/MS	ethyl-L-arginine*	Amino acids and derivatives	Amino acids and derivatives	C8H18N4O2	203.15	70.07	202.143	-	-	[M+H]+	-	3	-	-	-	-	513197	497718	422570	847009	948607	746216	599868	640384	613291	-	-	-	1.22015	0.0120263	0.0553359	1.77318	0.826342	insig
Lcfp121212	UPLC-MS/MS	o-aminobenzylbeta-D-glucopyranoside	Alkaloids	Alkaloids	C13H19NO6	286.13	106.07	285.121	-	-	[M+H]+	-	3	-	-	-	-	122412	124180	201377	58183.2	69354.8	108264	114256	112633	122482	-	-	-	1.01944	0.0946509	0.166508	0.526381	-0.925821	insig
Wbjp001581	UPLC-MS/MS	2-(((3-(2-aminoethyl)indolin-5-yl)oxy)methyl)-6-((3,4-dihydroxybutan-2-yl)oxy)tetrahydro-2H-pyran-3,4,5-triol	Alkaloids	Alkaloids	C20H32N2O8	429.23	160.08	428.216	-	-	[M+H]+	-	1	-	-	-	-	3.43469e+06	2.67736e+06	2.49878e+06	2894762	1.90911e+06	1.93635e+06	2.27908e+06	2.05894e+06	1976675	-	-	-	0.772499	0.224135	0.313115	0.78276	-0.353358	insig
Waqkp01664	UPLC-MS/MS	N-Feruloylagmatine glucoside	Alkaloids	Phenolamine	C21H32N4O8	469.23	177.06	468.221	-	-	[M+H]+	-	2	-	-	-	-	89513.5	80867	95492	97347	31004	81254.7	70325.8	59654.5	73590.5	-	-	-	0.553153	0.448465	0.529322	0.788369	-0.343056	insig
pmb0034	UPLC-MS/MS	L-α-Glutamyl-L-Glutamic Acid	Amino acids and derivatives	Amino acids and derivatives	C10H16N2O7	277.1	148.06	276.096	-	-	[M+H]+	-	3	3929-61-1	-	-	C01425	95244.2	34058.5	50234.2	296668	364428	244766	414287	223290	380396	-	C01425	-	1.20291	0.00824232	0.0476522	5.04554	2.33501	up
Lmxp000939	UPLC-MS/MS	Zarzissine	Alkaloids	Alkaloids	C5H5N5	136.06	119.04	135.054	-	-	[M+H]+	-	3	160568-14-9	-	-	-	1705164	1.87898e+06	2106746	2.61584e+06	2.58483e+06	3.145e+06	2.07504e+06	2.64769e+06	2.44667e+06	-	-	-	1.1637	0.0205398	0.0702555	1.4665	0.552374	insig
Lmbp000728	UPLC-MS/MS	(S)-2-Phenyloxirane*	Others	Others	C8H8O	121.06	77.04	120.058	-	-	[M+H]+	-	1	20780-54-5	-	-	C20782	1.64264e+07	6.57699e+06	2.80285e+07	1.15562e+07	1.24291e+07	6.14455e+06	1.14766e+07	1.46606e+07	1.34174e+07	ko01100	C20782	-	0.500605	0.379871	0.467112	0.590411	-0.760208	insig
MWSHC2054	UPLC-MS/MS	Adenine	Nucleotides and derivatives	Nucleotides and derivatives	C5H5N5	136.06	119.04	135.054	-	-	[M+H]+	-	1	73-24-5	-	-	C00147	1705164	1.87898e+06	2106746	2.61584e+06	2.58483e+06	3.145e+06	2.07504e+06	2.64769e+06	2.44667e+06	ko00230,ko00908,ko01100,ko01110,ko01232	C00147	-	1.1637	0.0205398	0.0702555	1.4665	0.552374	insig
Wcdp000970	UPLC-MS/MS	acetophenone	Others	Others	C8H8O	121.06	103.05	120.058	-	-	[M+H]+	-	1	98-86-2	-	-	C07113	2.69938e+06	1.94236e+06	7.26867e+06	2.78119e+06	2.41818e+06	1.39203e+06	2.44729e+06	2.86793e+06	3.4814e+06	-	C07113	-	0.590944	0.399376	0.485679	0.553415	-0.853567	insig
NK10253223	UPLC-MS/MS	2-Amino-3-methoxybenzoic acid	Phenolic acids	Phenolic acids	C8H9NO3	168.06	94.06	167.058	-	-	[M+H]+	-	2	3177-80-8	-	-	C05831	337652	208314	277278	226053	221615	180406	231651	263670	261342	ko00380	C05831	-	0.801032	0.217126	0.305186	0.762925	-0.390386	insig
MWStz103	UPLC-MS/MS	S-(5'-Adenosyl)-L-methionine	Amino acids and derivatives	Amino acids and derivatives	C15H22N6O5S	399.15	250.09	398.137	-	-	[M+H]+	-	1	29908-03-0	-	-	C00019	1.84428e+06	2.35283e+06	2.56861e+06	3.46468e+06	5.474e+06	4.14531e+06	2863824	3.71285e+06	2.74423e+06	ko00261,ko00270,ko00330,ko00908,ko00999,ko01100,ko01110,ko01230,ko01240,ko04122	C00019	-	1.13909	0.0566887	0.122291	1.93386	0.951485	insig
ZbWp001588	UPLC-MS/MS	3-(((S)-1-carboxy-2-phenylethyl)amino)-2,5-dihydroxycyclopentane-1-carboxylic acid	Others	Others	C15H19NO6	310.13	120.08	309.121	-	-	[M+H]+	-	1	-	-	-	-	136180	203250	196802	224874	256104	325716	214250	215890	272719	-	-	-	0.988732	0.0763284	0.147011	1.50438	0.589167	insig
Zmmp002167	UPLC-MS/MS	L-Glutamyl-L-Tyrosine	Amino acids and derivatives	Amino acids and derivatives	C14H18N2O6	311.12	136.07	310.116	-	-	[M+H]+	-	3	-	-	-	-	126270	161078	174155	103314	116625	83021	127659	101894	116244	-	-	-	1.07583	0.0446147	0.106502	0.656463	-0.607215	insig
Lcfp036464	UPLC-MS/MS	Indoline	Alkaloids	Plumerane	C8H9N	120.08	103.05	119.073	-	-	[M+H]+	-	2	496-15-1	-	-	-	5.40224e+07	3.60338e+07	5.25208e+07	4.47172e+07	5.77771e+07	4.85738e+07	4.16052e+07	5.45121e+07	5.56737e+07	-	-	-	0.291938	0.707214	0.763647	1.05955	0.0834581	insig
Lcfp224172	UPLC-MS/MS	Dipropyleneglycoldibenzoate*	Others	Others	C20H22O5	343.154	163.075	342.147	-	-	[M+H]+	-	3	20109-39-1	-	-	-	4.99346e+06	5.62359e+06	5.62896e+06	5.97391e+06	6.20054e+06	5.92478e+06	4.87711e+06	5.7469e+06	5.55045e+06	-	-	-	1.00825	0.0839774	0.155764	1.11407	0.155842	insig
mws1478	UPLC-MS/MS	Nicotine	Alkaloids	Pyridine alkaloids	C10H14N2	163.12	130.07	162.116	-	-	[M+H]+	-	2	54-11-5	-	-	C00745	201525	237372	404699	102384	140901	81808	157135	172154	189535	ko00760,ko00960,ko01100,ko01110	C00745	-	1.11892	0.100896	0.174025	0.385366	-1.3757	down
MW0155984	UPLC-MS/MS	Pro-Pro-Thr	Amino acids and derivatives	Amino acids and derivatives	C14H23N3O5	336.16	74.06	313.164	-	-	[M+Na]+	-	3	-	-	-	-	43408.2	50170.8	56945.8	44207	51728.3	40274.5	34701.7	39411.7	44085	-	-	-	0.545389	0.408024	0.492974	0.904899	-0.144171	insig
Hmhp001812	UPLC-MS/MS	2'-O-Methyladenosine	Nucleotides and derivatives	Nucleotides and derivatives	C11H15N5O4	282.12	136.06	281.112	-	-	[M+H]+	-	3	2140-79-6	-	-	-	100614	102595	83952.5	61542	62884.8	59411.5	84220.5	74904.3	32153.3	-	-	-	1.22919	0.0254356	0.0790536	0.640192	-0.643424	insig
MW0146203	UPLC-MS/MS	Asp-Met-Ala	Amino acids and derivatives	Amino acids and derivatives	C12H21N3O6S1	336.12	172.04	335.115	-	-	[M+H]+	-	3	-	-	-	-	268154	251183	321500	281925	320976	270298	247881	265122	275186	-	-	-	0.282313	0.703053	0.760743	1.03849	0.0544822	insig
Qmfp090710	UPLC-MS/MS	Neotigogenin-glucose-xylose-glucoside	Steroids	Steroidal saponins	C44H72O17	873.48	417.33	872.477	-	-	[M+H]+	-	1	-	-	-	-	180278	288238	242129	292085	202262	227758	201718	239809	261096	-	-	-	0.0725549	0.930589	0.945194	1.01613	0.0230786	insig
Wbjp002308	UPLC-MS/MS	Pegamine-O-2-O,3-O-Isopropylidene-4-O-(2-O,3-O,4-O,6-O-Tetraacetyl-Alpha-D-Glucopyranosyl)-D-Glucose Dimethyl Acetal	Alkaloids	Alkaloids	C36H50N2O18	799.32	205.1	798.306	-	-	[M+H]+	-	1	-	-	-	-	50446.5	44652.5	62680.8	868787	1.15998e+06	1284240	622772	513120	486360	-	-	-	1.27602	0.0133013	0.057807	20.9977	4.39216	up
pme2268	UPLC-MS/MS	Trigonelline	Alkaloids	Pyridine alkaloids	C7H7NO2	138.06	94.07	137.048	-	-	[M+H]+	-	1	535-83-1	-	-	C01004	2.37177e+07	2.65437e+07	3.19412e+07	2.50265e+07	2.16909e+07	1.61361e+07	2.43059e+07	2.41527e+07	2.52467e+07	ko00960	C01004	-	0.855909	0.143055	0.223673	0.764616	-0.387193	insig
pme1738	UPLC-MS/MS	3-Carbamyl-1-methylpyridinium;(1-Methylnicotinamide)	Alkaloids	Pyridine alkaloids	C7H9N2O	138.08	94.07	137.071	-	-	[M+H]+	-	3	1005-24-9	-	-	C02918	2.37177e+07	2.65437e+07	3.19412e+07	2.50265e+07	2.16909e+07	1.61361e+07	2.43059e+07	2.41527e+07	2.52467e+07	ko00760,ko01100	C02918	-	0.855909	0.143055	0.223673	0.764616	-0.387193	insig
Lmrj001698	UPLC-MS/MS	L-Seryl-L-Isoleucine	Amino acids and derivatives	Amino acids and derivatives	C9H18N2O4	219.13	60.04	218.127	-	-	[M+H]+	-	3	91086-51-0	-	-	-	26808.2	47555	23541.2	34991.5	30109.5	51132	43793.5	49256.3	52535.5	-	-	-	0.433726	0.569316	0.638601	1.18721	0.247573	insig
MW0145583	UPLC-MS/MS	Arginyl-Glutamine	Amino acids and derivatives	Amino acids and derivatives	C11H22N6O4	325.16	163.04	302.17	-	-	[M+Na]+	-	3	2483-17-2	-	-	-	2.01253e+06	1.79047e+06	2.1343e+06	6.31424e+06	6.28407e+06	6.74402e+06	3.19222e+06	4.57166e+06	4.52392e+06	-	-	-	1.27719	4.41398e-05	0.00631702	3.25777	1.70388	up
Lhcp120603	UPLC-MS/MS	8,12-Epoxy-eremophila-9,11(13)-diene*	Terpenoids	Sesquiterpenoids	C15H22O	219.17	203.14	218.167	-	-	[M+H]+	-	2	-	-	-	-	157570	193327	144682	161210	276464	218206	204510	244490	207504	-	-	-	0.758294	0.245831	0.335399	1.32346	0.404319	insig
Lhfp110832	UPLC-MS/MS	Furanoeremophilane*	Terpenoids	Sesquiterpenoids	C15H22O	219.18	203.14	218.167	-	-	[M+H]+	-	2	6750-13-6	-	-	-	157570	193327	144682	161210	276464	218206	204510	244490	207504	-	-	-	0.758294	0.245831	0.335399	1.32346	0.404319	insig
pmb0064	UPLC-MS/MS	DIMBOA glucoside	Alkaloids	Alkaloids	C15H19NO10	374.11	198.08	373.101	-	-	[M+H]+	-	3	18607-79-9	-	-	C04831	460072	406710	425811	397860	313744	365126	319834	432650	460160	ko00999,ko01100,ko01110	C04831	-	0.976637	0.0795452	0.15064	0.833001	-0.26361	insig
pme2122	UPLC-MS/MS	Histamine	Alkaloids	Alkaloids	C5H9N3	112.09	95.06	111.08	-	-	[M+H]+	-	3	51-45-6	-	-	C00388	1.45416e+07	1.30173e+07	1.45272e+07	1.87186e+07	1.50827e+07	1.44885e+07	1.28316e+07	1.49724e+07	1.36727e+07	ko00340,ko01100,ko01110	C00388	-	0.77608	0.254409	0.342657	1.14741	0.198376	insig
pme0183	UPLC-MS/MS	Isoguanine	Nucleotides and derivatives	Nucleotides and derivatives	C5H5N5O	152.06	135.03	151.049	-	-	[M+H]+	-	3	3373-53-3	-	-	-	802990	1059486	816745	1.76659e+06	2.09174e+06	2.03162e+06	1.23559e+06	1.5331e+06	1.26923e+06	-	-	-	1.23781	0.0013614	0.0220265	2.19838	1.13644	up
zjbp120105	UPLC-MS/MS	Tigogenin-3-O-galactosyl(1→2)[xylosyl(1→3)]glucosyl(1→4)galactoside (Desglucolanatigonin II)	Steroids	Steroidal saponins	C51H84O23	1065.54	579.38	1064.54	-	-	[M+H]+	-	1	-	-	-	-	3.15831e+06	3.73869e+06	4.30744e+06	3.22086e+06	2.42134e+06	2.58182e+06	2.48025e+06	2.82192e+06	3.51834e+06	-	-	-	1.00096	0.0790686	0.150024	0.733997	-0.446155	insig
pme0264	UPLC-MS/MS	Thymidine	Nucleotides and derivatives	Nucleotides and derivatives	C10H14N2O5	243.1	127.05	242.09	-	-	[M+H]+	-	3	50-89-5	-	-	C00214	48651.8	29173.5	27219.5	108428	146912	112990	48264	88144	105332	ko00240,ko01100,ko01232	C00214	-	1.22277	0.00695337	0.044043	3.50641	1.80999	up
MWSprf158	UPLC-MS/MS	Norfuronol	Others	Others	C5H6O3	115.04	59.05	114.032	-	-	[M+H]+	-	1	19322-27-1	-	-	-	54200.5	78970.8	105924	227999	228388	295840	170845	166406	147502	-	-	-	1.20397	0.00509243	0.0391803	3.14614	1.65358	up
Lhmp101303	UPLC-MS/MS	Ranunculinin glucoside	Others	Others	C11H16O8	277.09	115.04	276.084	-	-	[M+H]+	-	2	-	-	-	-	649779	553622	714680	1.58937e+06	1.75267e+06	2080406	1.5579e+06	1361463	1.41443e+06	-	-	-	1.25657	0.00937686	0.050479	2.82702	1.49928	up
pme1383	UPLC-MS/MS	Pyridoxine	Others	Vitamin	C8H11NO3	170.08	134.06	169.074	-	-	[M+H]+	-	1	65-23-6	-	-	C00314	5.80676e+06	5.11391e+06	1.00309e+07	4.69122e+06	5.17559e+06	3.64524e+06	6.07008e+06	5.70681e+06	8.62989e+06	ko00750,ko01100,ko01240	C00314	-	0.843219	0.243575	0.333645	0.644919	-0.632809	insig
Lcfp121153	UPLC-MS/MS	N1-acetylspermine	Alkaloids	Alkaloids	C12H28N4O	245.23	112.11	244.226	-	-	[M+H]+	-	3	25593-72-0	-	-	C02567	1.33603e+06	1258364	1092865	2.30872e+06	1.55854e+06	2.13848e+06	923298	1605198	971262	-	C02567	-	1.11963	0.0652949	0.131711	1.62878	0.703794	insig
MWS20966	UPLC-MS/MS	S-methyl-L-thiocitrulline	Amino acids and derivatives	Amino acids and derivatives	C7H15N3O2S	206.1	116.07	205.089	-	-	[M+H]+	-	3	209589-59-3	-	-	-	246328	242239	186245	273631	311592	274424	287588	257759	236726	-	-	-	0.997284	0.0657963	0.132259	1.27391	0.349259	insig
mws1337	UPLC-MS/MS	D-Pantothenic Acid	Others	Vitamin	C9H17NO5	220.12	90.05	219.111	-	-	[M+H]+	-	1	79-83-4	-	-	C00864	6.89594e+06	6.23859e+06	7.41907e+06	5.16415e+06	3.03376e+06	2.82283e+06	5.91052e+06	4.77381e+06	4.99005e+06	ko00410,ko00770,ko01100,ko01110,ko01240	C00864	-	1.0997	0.0346096	0.0932424	0.536195	-0.89917	insig
MWS5164	UPLC-MS/MS	N,N'-Dimethylarginine;SDMA*	Amino acids and derivatives	Amino acids and derivatives	C8H18N4O2	203.15	70.07	202.143	-	-	[M+H]+	-	3	30344-00-4	-	-	-	521580	652661	491804	792321	894279	834444	571626	622508	685565	-	-	-	1.16849	0.0128727	0.0572549	1.51319	0.597593	insig
Safp001431	UPLC-MS/MS	5'-Deoxy-5'-fluoroadenosine	Others	Others	C10H12FN5O3	270.107	136.061	269.092	-	-	[M+H]+	-	3	-	-	-	-	2128502	1432754	1.30369e+06	4.97498e+06	5.29989e+06	4.68018e+06	3.65584e+06	3.61941e+06	3.21707e+06	-	-	-	1.2402	0.000749133	0.0176998	3.07404	1.62014	up
MW0152463	UPLC-MS/MS	Leu-Pro-Asn	Amino acids and derivatives	Amino acids and derivatives	C15H26N4O5	343.2	181.09	342.19	-	-	[M+H]+	-	3	-	-	-	-	603214	576444	638124	626454	676445	782915	527063	718644	623266	-	-	-	0.879065	0.183189	0.269444	1.14745	0.198432	insig
Qasp004420	UPLC-MS/MS	Timosaponin A3-glucoside*	Steroids	Steroidal saponins	C45H74O18	903.5	741.44	902.487	-	-	[M+H]+	-	1	-	-	-	-	418993	365366	496689	452410	324387	321094	379305	458292	440925	-	-	-	0.620088	0.350099	0.43755	0.857026	-0.222589	insig
Sasp001603	UPLC-MS/MS	Dihydrocuscohygrine	Alkaloids	Alkaloids	C13H26N2O	244.24	170.15	226.204	-	-	[M+NH4]+	-	3	-	-	-	-	117440	131754	172852	93036.8	113902	92373	110824	160026	144265	-	-	-	1.0055	0.117994	0.193595	0.709192	-0.495751	insig
Zbqp001029	UPLC-MS/MS	3-(triazan-2-yl)propyl L-prolinate*	Amino acids and derivatives	Amino acids and derivatives	C8H18N4O2	203.15	70.07	202.143	-	-	[M+H]+	-	3	-	-	-	-	529383	523593	436264	943051	802649	635504	539666	739062	725390	-	-	-	1.11422	0.0664362	0.133096	1.59894	0.677115	insig
NK10251888	UPLC-MS/MS	NG,NG-Dimethyl-L-arginine*	Amino acids and derivatives	Amino acids and derivatives	C8H18N4O2	203.15	70.07	202.143	-	-	[M+H]+	-	3	30315-93-6	-	-	C03626	529383	523593	436264	943051	802649	635504	539666	739062	725390	-	C03626	-	1.11422	0.0664362	0.133096	1.59894	0.677115	insig
Waptp00696	UPLC-MS/MS	1,5-Anhydrofructose	Others	Saccharides	C6H10O5	163.06	69.03	162.053	-	-	[M+H]+	-	1	75414-43-6	-	-	C06485	179460	193744	218859	193962	172336	160940	243326	208658	179476	-	C06485	-	0.758073	0.226309	0.31556	0.890509	-0.167298	insig
WaTKp02403	UPLC-MS/MS	2-Phenylcycloprop-2-en-1-one	Others	Ketone compounds	C9H6O	131.05	103.05	130.042	-	-	[M+H]+	-	1	-	-	-	-	755067	849434	793960	573243	819767	682126	638302	654618	854288	-	-	-	0.74642	0.266986	0.354355	0.865195	-0.208903	insig
MWS1837	UPLC-MS/MS	Tranexamic Acid	Organic acids	Organic acids	C8H15NO2	158.12	95.09	157.11	-	-	[M+H]+	-	3	1197-18-8	-	-	-	46489.8	53989.2	34228.2	99150.5	128465	100373	67847.2	62640.8	111405	-	-	-	1.20766	0.00807701	0.0473332	2.43483	1.28382	up
Wafp002146	UPLC-MS/MS	1-Pyrrolizino-3-(3,4-Dihydroxyphenyl)-2-Propene-1-One	Alkaloids	Phenolamine	C13H15NO3	234.11	163.04	233.105	-	-	[M+H]+	-	1	-	-	-	-	347241	309577	516653	559300	302450	166043	373643	282828	311071	-	-	-	0.364962	0.735983	0.788138	0.875858	-0.191232	insig
pma1751	UPLC-MS/MS	N-(beta-D-Glucosyl)nicotinate*	Others	Vitamin	C12H15NO7	286.09	124.04	285.085	-	-	[M+H]+	-	1	-	-	-	-	1.29597e+06	908780	834291	417784	513196	480140	683176	632371	798745	-	-	-	1.19005	0.0581833	0.1239	0.46433	-1.10678	down
MW0146242	UPLC-MS/MS	Asp-Pro-Met	Amino acids and derivatives	Amino acids and derivatives	C14H23N3O6S1	362.14	137.06	361.131	-	-	[M+H]+	-	3	-	-	-	-	32596.5	24426.5	28230	857583	2067949	1.61957e+06	500697	488418	894883	-	-	-	1.2701	0.0520958	0.116128	53.3132	5.73642	up
Wcjp001032	UPLC-MS/MS	9-[(2S,3S,4S,5R)-3,4-dihydroxy-5-(hydroxymethyl)oxolan-2-yl]-1H-purin-6-one	Alkaloids	Alkaloids	C10H12N4O5	269.09	137.05	268.081	-	-	[M+H]+	-	3	-	-	-	-	1.56784e+07	1.07517e+07	1.13221e+07	3.77953e+07	3.96871e+07	3.64411e+07	2.73024e+07	2.78517e+07	2.50649e+07	-	-	-	1.25561	0.000483279	0.0142448	3.01766	1.59343	up
Lcfp041450	UPLC-MS/MS	Chaenorrhinoside	Others	Others	C15H18O9	343.1	163.04	342.095	-	-	[M+H]+	-	1	-	-	-	-	315956	401428	426313	2.89276e+06	2.57679e+06	3.46316e+06	1.61114e+06	1.31942e+06	1.74027e+06	-	-	-	1.2721	0.00895751	0.049844	7.81038	2.96539	up
MWS201411	UPLC-MS/MS	Lys-Asn	Amino acids and derivatives	Amino acids and derivatives	C10H20N4O4	261.16	84.08	260.149	-	-	[M+H]+	-	3	19908-06-6	-	-	-	60936	54526.2	63586.8	43757.3	87604	52347.1	64287	60946	52875.6	-	-	-	0.0521518	0.919298	0.936282	1.02602	0.037064	insig
Lmhp002031	UPLC-MS/MS	L-Leucyl-L-Leucine	Amino acids and derivatives	Amino acids and derivatives	C12H24N2O3	245.19	86.1	244.179	-	-	[M+H]+	-	1	3303-31-9	-	-	-	119449	168072	173743	290036	406036	545294	295718	358979	309983	-	-	-	1.16767	0.0651068	0.131584	2.69123	1.42827	up
Wasyqp2943	UPLC-MS/MS	Caffeoylmethylgluconamide*	Alkaloids	Alkaloids	C16H21NO9	372.13	163.04	371.121	-	-	[M+H]+	-	1	-	-	-	-	966325	1.85203e+06	1.58662e+06	560461	3.24747e+06	1310632	1220243	2008126	1.81735e+06	-	-	-	0.0745016	0.799996	0.842146	1.16199	0.216602	insig
Zblp002750	UPLC-MS/MS	Methyl-3-(3-hydroxyphenyl)Propionate	Phenolic acids	Phenolic acids	C10H12O3	181.09	121.06	180.079	-	-	[M+H]+	-	3	61389-68-2	-	-	-	185820	287700	214122	197379	197578	185450	163820	220140	177146	-	-	-	0.660047	0.360028	0.447704	0.844055	-0.24459	insig
Zbqp002364	UPLC-MS/MS	N,N-Dimethyl-L-Valine	Amino acids and derivatives	Amino acids and derivatives	C7H15NO2	146.12	100.11	145.11	-	-	[M+H]+	-	3	2812-32-0	-	-	-	71946.8	79410.2	78350.3	136826	206078	157493	143805	124161	157205	-	-	-	1.21797	0.0464331	0.108722	2.17841	1.12328	up
Lmmp002013	UPLC-MS/MS	Dihydroferuloylputrescine	Alkaloids	Phenolamine	C14H22N2O3	267.17	179.07	266.163	-	-	[M+H]+	-	1	-	-	-	-	218654	156951	215372	305477	363785	121685	225849	260972	222669	-	-	-	0.348668	0.460562	0.539664	1.33837	0.420481	insig
Wagp001908	UPLC-MS/MS	N-Feruloylputrescine N-glucoside	Alkaloids	Phenolamine	C20H30N2O8	427.21	177.05	426.2	-	-	[M+H]+	-	3	-	-	-	-	92085.2	106646	100512	576401	840090	647784	227518	313831	331406	-	-	-	1.27151	0.0172185	0.0663122	6.89832	2.78625	up
Lcsp001671	UPLC-MS/MS	2-oxindole-3-acetic acid	Alkaloids	Plumerane	C10H9NO3	192.06	146.06	191.058	-	-	[M+H]+	-	3	2971-31-5	-	-	C22202	116224	204884	185311	171906	187056	169975	145117	164715	160973	ko00380	C22202	-	0.240577	0.808305	0.848492	1.04447	0.0627656	insig
Wbjp001317	UPLC-MS/MS	vasicinone	Alkaloids	Alkaloids	C11H10N2O2	203.08	130.07	202.074	-	-	[M+H]+	-	3	486-64-6	-	-	C10744	56219	67812	81347.5	112746	119605	77235.5	51191	79699.8	74384.2	-	C10744	-	0.967696	0.100208	0.172939	1.5074	0.59206	insig
Hmtp000776	UPLC-MS/MS	4,5,6-Trihydroxy-2-cyclohexen-1-ylideneacetonitrile	Alkaloids	Alkaloids	C8H9NO3	168.07	105.03	167.058	-	-	[M+H]+	-	3	-	-	-	-	1.29851e+06	1.56992e+06	1357984	1.31091e+06	1214007	1.23303e+06	1.26245e+06	1.37578e+06	1.33919e+06	-	-	-	0.879729	0.190095	0.276866	0.889156	-0.169491	insig
pmp001287	UPLC-MS/MS	N-Benzylmethylene isomethylamine	Alkaloids	Alkaloids	C8H9N	120.08	103.05	119.073	-	-	[M+H]+	-	1	-	-	-	-	4.42387e+07	4.91059e+07	4.45135e+07	4.26238e+07	4.19544e+07	4.41441e+07	4.29256e+07	4.36281e+07	4.1583e+07	-	-	-	0.871727	0.184108	0.270145	0.93373	-0.0989222	insig
WaXYp02013	UPLC-MS/MS	caffeoylputrescine	Alkaloids	Phenolamine	C13H18O3N2	251.14	163.04	250.131	-	-	[M+H]+	-	1	-	-	-	-	4.61025e+07	4.47319e+07	4.06775e+07	5.79838e+07	4.62554e+07	2.23568e+07	4.37033e+07	4.42731e+07	4.15839e+07	-	-	-	0.245236	0.890842	0.915442	0.96262	-0.0549614	insig
Lcfp121083	UPLC-MS/MS	Furaneol4-(6-malonylglucoside)	Others	Others	C15H20O11	377.11	129.05	376.101	-	-	[M+H]+	-	2	-	-	-	-	34872.8	24511.2	41597.5	1508119	2.30152e+06	2.11196e+06	898161	1.03026e+06	1.02801e+06	-	-	-	1.27649	0.0148322	0.0614123	58.6404	5.87382	up
Labp004808	UPLC-MS/MS	3-Oxo-Alpha-Ionol diglucoside	Terpenoids	Sesquiterpenoids	C25H40O12	533.26	133.1	532.252	-	-	[M+H]+	-	2	-	-	-	-	23624.2	32566.7	35002.8	103873	130688	62966.5	52540	59995	119865	-	-	-	1.17517	0.0689695	0.13679	3.26259	1.70602	up
Walp003622	UPLC-MS/MS	6-beta-d-glucopyranosyloxyindole-3-carboxylic acid	Alkaloids	Plumerane	C15H17NO8	340.1	178.05	339.095	-	-	[M+H]+	-	3	-	-	-	-	55271.2	37110.8	100064	103576	131566	97658.3	56292	89113.2	47591.7	-	-	-	0.922914	0.11305	0.187076	1.72932	0.790205	insig
Hmgp001888	UPLC-MS/MS	Nepetin-5-O-diglucoside	Flavonoids	Flavones	C28H32O17	641.17	317.06	640.164	-	-	[M+H]+	-	3	-	-	-	-	239701	438249	323606	108859	204558	121344	127111	219352	176462	-	-	-	1.09579	0.0616049	0.128791	0.434086	-1.20395	down
pme1313	UPLC-MS/MS	N'-Formylkynurenine	Amino acids and derivatives	Amino acids and derivatives	C11H12N2O4	237.09	192.07	236.08	-	-	[M+H]+	-	3	1022-31-7	-	-	C02700	95373.2	88906	61245.8	110060	109727	90762.5	83972.5	88043.5	124084	ko00380,ko01100,ko01240	C02700	-	0.814371	0.166581	0.249961	1.26484	0.338954	insig
Lcfp023920	UPLC-MS/MS	Oxypurinol	Nucleotides and derivatives	Nucleotides and derivatives	C5H4N4O2	153.04	136.01	152.033	-	-	[M+H]+	-	1	2465-59-0	-	-	C07599	1322509	1.20624e+06	1.25806e+06	2.22237e+06	2.03204e+06	1.74887e+06	1.35041e+06	1.41554e+06	1.70764e+06	-	C07599	-	1.21918	0.0273024	0.0825564	1.58531	0.664767	insig
mws5042	UPLC-MS/MS	L-Glycyl-L-phenylalanine*	Amino acids and derivatives	Amino acids and derivatives	C11H14N2O3	223.11	120.09	222.1	-	-	[M+H]+	-	2	721-66-4	-	-	-	312489	253642	403126	348328	279722	345403	341163	341762	302702	-	-	-	0.0793739	0.978983	0.983608	1.00433	0.00623282	insig
Zmmp002661	UPLC-MS/MS	(3-hydroxybutyl)-L-leucine	Amino acids and derivatives	Amino acids and derivatives	C10H21NO3	204.16	140.14	203.152	-	-	[M+H]+	-	3	-	-	-	-	810392	812052	1081359	486176	453798	388425	622512	707899	730770	-	-	-	1.2179	0.0273851	0.0825993	0.491307	-1.0253	down
Qmfp090715	UPLC-MS/MS	Neotigogenin-glucose-xylose-glucose-glucose-glucoside	Steroids	Steroidal saponins	C56H92O27	1197.59	417.34	1196.58	-	-	[M+H]+	-	1	-	-	-	-	67409.8	37803.7	129369	72068.5	28935.3	66677	36801.2	58510	46050.5	-	-	-	0.376541	0.514551	0.587353	0.714805	-0.484378	insig
MWStz751	UPLC-MS/MS	Monocrotaline N-oxide	Alkaloids	Alkaloids	C16H23NO7	342.15	137.08	341.147	-	-	[M+H]+	-	2	35337-98-5	-	-	-	16477	20463.2	23879.2	25582.8	27319.2	35384.5	13130.5	23414	23070	-	-	-	1.00778	0.0755691	0.145894	1.45162	0.537659	insig
Hmfp004488	UPLC-MS/MS	Lycoperoside C	Alkaloids	Steroid alkaloids	C52H85NO23	1092.56	1032.54	1091.55	-	-	[M+H]+	-	1	-	-	-	-	2.25168e+06	2.68303e+06	4.05994e+06	105469	298589	114064	1.30909e+06	1.58035e+06	1.65107e+06	-	CM00017	MetMap102	1.243	0.0338068	0.0920124	0.0576033	-4.11771	down
Zbfp001070	UPLC-MS/MS	N-(1-Deoxy-1-fructosyl)phenylalanine	Amino acids and derivatives	Amino acids and derivatives	C18H17NO5	328.12	166.07	327.111	-	-	[M+H]+	-	1	-	-	-	-	2.09689e+06	2152417	2.4051e+06	2136771	1.97878e+06	2.27936e+06	2.11004e+06	1980458	1.81886e+06	-	-	-	0.409961	0.538245	0.60954	0.961004	-0.057385	insig
pmb0863	UPLC-MS/MS	LysoPC 16:2(2n isomer)*	Lipids	LPC	C24H46NO7P	492.31	184.07	491.301	-	-	[M+H]+	-	1	-	-	-	-	178464	162239	202391	434351	251007	346805	213821	261521	242904	-	-	-	1.12435	0.0849525	0.157278	1.90052	0.926397	insig
Safp001796	UPLC-MS/MS	4-Hydroxy-l-tryptophan	Amino acids and derivatives	Amino acids and derivatives	C11H12N2O3	221.09	158.06	220.085	-	-	[M+H]+	-	1	25242-90-4	-	-	C21777	884814	903713	940767	1.25356e+06	1.30663e+06	1.22924e+06	988899	1142055	1.03862e+06	-	C21777	-	1.26611	0.000401495	0.0134191	1.38843	0.473455	insig
Lcfp031787	UPLC-MS/MS	2-methylisonicotinic acid	Alkaloids	Pyridine alkaloids	C7H7NO2	138.05	77.04	137.048	-	-	[M+H]+	-	1	4021-11-8	-	-	-	1.00091e+06	985068	1.25274e+06	1.29519e+06	1.4746e+06	1.35887e+06	1127987	1.29681e+06	1.18593e+06	-	-	-	1.05126	0.0545532	0.119309	1.27478	0.350252	insig
Sasp001236	UPLC-MS/MS	7-Hydroxy-tryptophan	Amino acids and derivatives	Amino acids and derivatives	C11H12N2O3	221.09	130.06	220.085	-	-	[M+H]+	-	1	-	-	-	-	130994	189928	217534	293098	276396	234945	208852	203075	219450	-	-	-	1.00054	0.0527044	0.116655	1.49397	0.579155	insig
mws1383	UPLC-MS/MS	Lumichrome	Alkaloids	Alkaloids	C12H10N4O2	243.09	145.08	242.08	-	-	[M+H]+	-	3	1086-80-2	-	-	C01727	27370.8	25836.8	32550.8	101088	101100	95149.5	51967	41054.7	48216	ko00740	C01727	-	1.27383	1.56369e-05	0.00573349	3.46716	1.79375	up
Qmfp090711	UPLC-MS/MS	Neotigogenin-glucose-glucose-glucose-glucoside*	Steroids	Steroidal saponins	C51H84O23	1065.55	417.34	1064.54	-	-	[M+H]+	-	1	-	-	-	-	2.94285e+06	3.99396e+06	2.88796e+06	3.45387e+06	3.36914e+06	2.48998e+06	3.46127e+06	3.50199e+06	3.36839e+06	-	-	-	0.233719	0.737412	0.788702	0.94791	-0.0771777	insig
Zjzp081865	UPLC-MS/MS	3-hydroxy-20-ene-Furostanol-Glc-Glc-Glc-Glc*	Steroids	Steroidal saponins	C51H84O23	1065.55	417.34	1064.54	-	-	[M+H]+	-	1	-	-	-	-	2.94285e+06	3.99396e+06	2.88796e+06	3.45387e+06	3.36914e+06	2.48998e+06	3.46127e+06	3.50199e+06	3.36839e+06	-	-	-	0.233719	0.737412	0.788702	0.94791	-0.0771777	insig
Rfp100214	UPLC-MS/MS	Smilagenin 3-O-β-D-glucopyranosyl-(1→2)-[β-D-glucopyranosyl-(1→3)]-β-D-galactopyranoside-Glc*	Steroids	Steroidal saponins	C51H84O23	1065.55	417.34	1064.54	-	-	[M+H]+	-	1	-	-	-	-	2.94285e+06	3.99396e+06	2.88796e+06	3.45387e+06	3.36914e+06	2.48998e+06	3.46127e+06	3.50199e+06	3.36839e+06	-	-	-	0.233719	0.737412	0.788702	0.94791	-0.0771777	insig
Zjzp081815	UPLC-MS/MS	Sarsasapogenin-3-O-glucosyl(1→2)mannoside (Timosaponin A-IV)	Steroids	Steroidal saponins	C39H64O13	741.45	579.39	740.435	-	-	[M+H]+	-	3	942621-71-8	-	-	-	7.16718e+06	8.99776e+06	9.19094e+06	1.12674e+07	1.03956e+07	1.00393e+07	7.20874e+06	9.87053e+06	1.15454e+07	-	-	-	1.01518	0.0609242	0.128178	1.25029	0.322267	insig
Qmzp101807	UPLC-MS/MS	Avicennol	Lignans and Coumarins	Coumarins	C20H22O5	343.15	163.07	342.147	-	-	[M+H]+	-	1	56110-68-0	-	-	-	1.5988e+06	1.63212e+06	1.75439e+06	1.82392e+06	1.75233e+06	1.63032e+06	1.46146e+06	1.54979e+06	1.55696e+06	-	-	-	0.569014	0.375215	0.462341	1.04438	0.0626483	insig
Lhqp101805	UPLC-MS/MS	Skimmin (7-Hydroxycoumarin-7-O-glucoside)	Lignans and Coumarins	Coumarins	C15H16O8	325.09	163.04	324.084	-	-	[M+H]+	-	3	93-39-0	-	-	-	1.39487e+06	971481	1.45995e+06	4.2356e+06	3.82181e+06	5.78201e+06	2.83306e+06	3.7673e+06	4.24466e+06	-	-	-	1.23774	0.0245771	0.0776477	3.61692	1.85476	up
mws0590	UPLC-MS/MS	5,6-Dimethylbenzimidazole	Alkaloids	Alkaloids	C9H10N2	147.09	120.08	146.084	-	-	[M+H]+	-	3	582-60-5	-	-	C03114	36693.2	42232	40716.5	30373.8	19369.2	19314.8	23985.7	49343	38915.2	ko00740,ko00860,ko01100,ko01240	C03114	-	1.12665	0.0289525	0.0844227	0.577204	-0.792846	insig
pme1137	UPLC-MS/MS	6-Hydroxynicotinic acid	Alkaloids	Pyridine alkaloids	C6H5NO3	140.03	94.03	139.027	-	-	[M+H]+	-	3	5006-66-6	-	-	C01020	234100	309930	251619	184926	198333	210283	213796	178030	162260	ko00760,ko01100	C01020	-	1.0855	0.0873944	0.159726	0.745985	-0.422781	insig
Lcfp043323	UPLC-MS/MS	5,7-dihydroxycoumarin7-(6-O-beta-D-apiofuranosyl-beta-D-glucopyranoside)	Lignans and Coumarins	Coumarins	C20H24O13	473.13	179.03	472.122	-	-	[M+H]+	-	3	-	-	-	-	30686	17576.8	24930.8	51120.7	39110.5	57966.8	31245	33524.8	33647.5	-	-	-	1.12647	0.024968	0.0782966	2.02474	1.01774	up
Wasyqp3230	UPLC-MS/MS	4-O-Feruloyl Aminogalactitol	Phenolic acids	Phenolic acids	C16H23NO9	374.15	177.05	373.137	-	-	[M+H]+	-	1	-	-	-	-	5.13313e+06	5.23198e+06	5.48109e+06	2.34827e+06	3.58674e+06	2.83398e+06	3.37783e+06	2.90576e+06	4.05913e+06	-	-	-	1.18756	0.0165252	0.06482	0.553381	-0.853654	insig
Hmgp002804	UPLC-MS/MS	N1,N10-Dihydrocaffeoylspermidine	Alkaloids	Phenolamine	C25H35O6N3	474.26	222.11	473.253	-	-	[M+H]+	-	1	-	-	-	-	1058261	1.66727e+06	2.36845e+06	733854	656693	514653	1.08047e+06	1.06272e+06	1.28282e+06	-	-	-	1.13039	0.10296	0.175657	0.37401	-1.41885	down
Safp002726	UPLC-MS/MS	N(1),N(8)-Bis-[3-(3,4-Dihydroxyphenyl)Propanoyl]Spermidine	Alkaloids	Alkaloids	C25H35N3O6	474.26	222.11	473.253	-	-	[M+H]+	-	1	132194-39-9	-	-	-	1.03794e+06	1.72558e+06	2.37792e+06	752145	670078	483066	1104332	1.19124e+06	1.27505e+06	-	-	-	1.11451	0.102603	0.175646	0.370575	-1.43216	down
Lcfp121030	UPLC-MS/MS	Furaneol4-glucoside	Others	Others	C12H18O8	291.11	129.06	290.1	-	-	[M+H]+	-	1	121063-56-7	-	-	-	243126	226553	289239	4.0879e+06	5.67118e+06	4.89137e+06	2.86794e+06	2.91709e+06	2.50113e+06	-	-	-	1.27805	0.00951128	0.0510182	19.3044	4.27086	up
MWSHC20102	UPLC-MS/MS	3-Hydroxy-1-(4-Hydroxy-3-Methoxyphenyl)Propan-1-One	Others	Ketone compounds	C10H12O4	197.08	151.04	196.074	-	-	[M+H]+	-	3	2196-18-1	-	-	-	90803.5	140511	98817.8	123299	164632	108083	105994	94700.8	137230	-	-	-	0.568569	0.391661	0.478295	1.19956	0.262506	insig
WaQzp02611	UPLC-MS/MS	N-Caffeoylmethylgluconamide*	Alkaloids	Phenolamine	C16H21NO9	372.13	163.04	371.122	-	-	[M+H]+	-	1	-	-	-	-	3.78545e+06	1.82847e+06	4.7402e+06	740730	1.13756e+06	1.96944e+06	2.04055e+06	1.03239e+06	1.23971e+06	-	-	-	0.990585	0.112018	0.186145	0.371614	-1.42812	insig
Wdsp002909	UPLC-MS/MS	6-[(7-hydroxy-2-methyl-6-oxo-3,4-dihydroisoquinolin-1-yl)methyl]-2,3-dimethoxybenzoic acid	Alkaloids	Isoquinoline alkaloids	C20H21NO6	372.14	163.04	371.137	-	-	[M+H]+	-	2	-	-	-	-	3.78545e+06	1.82847e+06	4.7402e+06	740730	1.13756e+06	1.96944e+06	2.04055e+06	1.03239e+06	1.23971e+06	-	-	-	0.990585	0.112018	0.186145	0.371614	-1.42812	insig
MW0155954	UPLC-MS/MS	Pro-Phe-Asn	Amino acids and derivatives	Amino acids and derivatives	C18H24N4O5	377.18	197.13	376.175	-	-	[M+H]+	-	3	-	-	-	-	95120.8	97106.3	112527	33908.2	101147	99704	60177.5	95345.3	112294	-	-	-	0.57948	0.404404	0.489992	0.770324	-0.376464	insig
Lmyp003387	UPLC-MS/MS	2-Oxo-3,4-dihydro-1H-quinoline-3-carboxylic acid	Alkaloids	Quinoline alkaloids	C10H9NO3	192.07	146.06	191.058	-	-	[M+H]+	-	3	246867-17-4	-	-	-	217486	224585	235234	144256	89136.5	133949	195395	183198	151750	-	-	-	1.15565	0.0186772	0.0681122	0.542358	-0.882681	insig
Lcfp121227	UPLC-MS/MS	Pentaethyleneglycol	Others	Alcohol compounds	C10H22O6	239.15	89.06	238.142	-	-	[M+H]+	-	3	4792-15-8	-	-	-	123062	105004	124220	168826	240220	234445	80699	76679	79709	-	-	-	1.18163	0.0432899	0.10491	1.82661	0.869169	insig
Wbjp003103	UPLC-MS/MS	2-(hydroxymethyl)-6-[3-(4-hydroxyquinazolin-2-yl)propoxy]oxane-3,4,5-triol	Alkaloids	Alkaloids	C17H22N2O7	367.15	205.1	366.143	-	-	[M+H]+	-	3	-	-	-	-	50759.5	91678.2	119782	91448.5	147162	105856	71016	80442.5	121270	-	-	-	0.600671	0.354312	0.441518	1.31366	0.393592	insig
pmb1574	UPLC-MS/MS	9,12-Octadecadien-6-Ynoic Acid	Lipids	Free fatty acids	C18H28O2	277.22	93.07	276.209	-	-	[M+H]+	-	3	61481-29-6	-	-	-	80777.7	83442.9	71983.4	105020	74101.9	100367	77769.5	73257.9	81304.3	-	-	-	0.715629	0.269593	0.356385	1.18325	0.242754	insig
pme2024	UPLC-MS/MS	Serotonin; 5-Hydroxytryptamine*	Alkaloids	Plumerane	C10H12N2O	177.1	160.08	176.095	-	-	[M+H]+	-	1	50-67-9	-	-	C00780	3.03565e+07	2.51562e+07	2.72379e+07	2.74879e+07	2.45188e+07	1.99164e+07	2.39263e+07	2.46662e+07	2.49376e+07	ko00380,ko01100,ko01110	C00780	-	0.710246	0.256491	0.344027	0.869154	-0.202317	insig
pmb0774	UPLC-MS/MS	N-Hydroxytryptamine*	Alkaloids	Plumerane	C10H12N2O	177.1	160.08	176.095	-	-	[M+H]+	-	1	-	-	-	C17203	3.03565e+07	2.51562e+07	2.72379e+07	2.74879e+07	2.45188e+07	1.99164e+07	2.39263e+07	2.46662e+07	2.49376e+07	ko00380,ko01100	C17203	-	0.710246	0.256491	0.344027	0.869154	-0.202317	insig
WaYp005128	UPLC-MS/MS	2-Aminotetradecane-1,5,13-triol	Lipids	Sphingolipids	C14H31NO3	262.24	200.2	261.23	-	-	[M+H]+	-	1	-	-	-	-	38139.8	83390.5	71687.7	47382	75290.3	76912.5	41560	64440	41634.2	-	-	-	0.12702	0.905123	0.926281	1.03295	0.046772	insig
Lmlp003024	UPLC-MS/MS	N'-p-Coumaroylagmatine-glucoside	Alkaloids	Phenolamine	C20H30O7N4	439.22	277.17	438.211	-	-	[M+H]+	-	3	-	-	-	-	285881	490164	356181	227137	214844	199754	311313	220016	350224	-	-	-	1.1104	0.109725	0.183925	0.56679	-0.819114	insig
Zbsp004301	UPLC-MS/MS	Quercetin-7-O-rutinoside*	Flavonoids	Flavonols	C27H30O16	611.16	303.05	610.153	-	-	[M+H]+	-	1	147714-62-3	-	-	-	3.61581e+07	5.38738e+07	5.80628e+07	1.37862e+07	2.59012e+07	1.48793e+07	2.50346e+07	2.63473e+07	3.01236e+07	-	-	-	1.15729	0.0244665	0.0775955	0.368458	-1.44043	down
Lmjp003295	UPLC-MS/MS	6-Methoxykaempferol-3-O-glucoside*	Flavonoids	Flavonols	C22H22O12	479.12	317.07	478.111	-	-	[M+H]+	-	3	63422-27-5	-	-	-	181654	211042	213952	116000	104676	97175	120199	153846	209200	-	CM00471	MetMap113,MetMap114	1.25227	0.00354396	0.0342427	0.523948	-0.932504	insig
MWStz082	UPLC-MS/MS	Edpetiline	Alkaloids	Steroid alkaloids	C33H53NO8	592.39	574.38	591.377	-	-	[M+H]+	-	3	32685-93-1	-	-	-	1.02715e+06	1.15412e+06	2.09553e+06	662478	971312	598035	902886	979615	1.09488e+06	-	-	-	0.977063	0.171301	0.25652	0.521844	-0.938308	insig
Wdsp002432	UPLC-MS/MS	3,10-dimethoxy-7,8,12b,13-tetrahydro-5h-6-azatetraphene-4,11-diol	Alkaloids	Isoquinoline alkaloids	C19H21NO4	328.15	147.04	327.147	-	-	[M+H]+	-	3	-	-	-	-	27148.5	22685	76250.7	50135	36219	43256.2	28950.8	49102.7	53864.8	-	-	-	0.277815	0.952359	0.96238	1.02797	0.0397917	insig
Rfp86794	UPLC-MS/MS	3-(4-hydroxyphenyl)-N-(4-hydroxystyryl)acrylamide	Alkaloids	Phenolamine	C17H15N1O3	282.11	147.04	281.105	-	-	[M+H]+	-	3	-	-	-	-	264317	148922	226383	158791	165626	64036	124970	121882	131879	-	-	-	0.788529	0.150859	0.231857	0.607316	-0.719481	insig
Lmfp005243	UPLC-MS/MS	Lycoperoside A*	Alkaloids	Steroid alkaloids	C52H85NO23	1092.56	1092.56	1091.55	-	-	[M+H]+	-	1	-	-	-	-	3.70742e+07	4.22864e+07	5.49006e+07	2.48675e+06	5.47411e+06	2878940	2.51451e+07	3.19796e+07	3.22181e+07	-	CM00060	MetMap102	1.25582	0.0139784	0.0593506	0.0807367	-3.63063	down
Lmfp005032	UPLC-MS/MS	Lycoperoside B*	Alkaloids	Steroid alkaloids	C52H85NO23	1092.56	1092.56	1091.55	-	-	[M+H]+	-	1	-	-	-	-	3.70742e+07	4.22864e+07	5.49006e+07	2.48675e+06	5.47411e+06	2878940	2.51451e+07	3.19796e+07	3.22181e+07	-	-	-	1.25582	0.0139784	0.0593506	0.0807367	-3.63063	down
Qmfp090709	UPLC-MS/MS	Neotigogenin-xylose-glucoside	Steroids	Steroidal saponins	C38H62O12	711.43	417.34	710.424	-	-	[M+H]+	-	2	-	-	-	-	421052	417191	582268	533404	634192	610069	497804	502473	689357	-	-	-	0.88918	0.147969	0.22824	1.25143	0.323573	insig
Wasyqp2834	UPLC-MS/MS	6-O-Feruloyl-D-Glucose	Phenolic acids	Phenolic acids	C16H20O9	357.11	177.05	356.111	-	-	[M+H]+	-	1	252207-50-4	-	-	-	400219	454506	391123	207298	285471	219049	290516	254035	383756	-	-	-	1.19897	0.00537424	0.0399235	0.571353	-0.807547	insig
Walbp08740	UPLC-MS/MS	3,3'-Oxydipropyl dibenzoate	Phenolic acids	Phenolic acids	C20H22O5	343.15	163.07	342.147	-	-	[M+H]+	-	1	94-51-9	-	-	-	3.20831e+06	3.5706e+06	3.70731e+06	3.6616e+06	3.81964e+06	3.43027e+06	3.26171e+06	3.66038e+06	3.70719e+06	-	-	-	0.446739	0.493335	0.570131	1.04056	0.0573536	insig
Lhfp112926	UPLC-MS/MS	Myricatomentogenin*	Others	Others	C20H22O5	343.15	163.08	342.147	-	-	[M+H]+	-	3	-	-	-	-	3.20831e+06	3.5706e+06	3.70731e+06	3.6616e+06	3.81964e+06	3.43027e+06	3.26171e+06	3.66038e+06	3.70719e+06	-	-	-	0.446739	0.493335	0.570131	1.04056	0.0573536	insig
mws0677	UPLC-MS/MS	N-Acetyl-5-hydroxytryptamine	Alkaloids	Plumerane	C12H14N2O2	219.11	160.08	218.106	-	-	[M+H]+	-	3	1210-83-9	-	-	C00978	142488	184295	187216	1.2635e+06	1675833	1.25298e+06	674048	672886	651048	ko00380,ko01100,ko01110	C00978	-	1.27114	0.0119684	0.0552402	8.15628	3.02791	up
Zjbp081714	UPLC-MS/MS	26-O-Glucosyl-nuatigenin-3-O-glucoside	Steroids	Steroidal saponins	C39H62O14	755.42	593.37	754.414	-	-	[M+H]+	-	2	-	-	-	-	519239	746340	667733	159429	108902	117841	275153	387302	429092	-	-	-	1.25975	0.0127275	0.0570647	0.199747	-2.32376	down
Qmfp090716	UPLC-MS/MS	Neotigogenin-vanillic acid-glucoside	Steroids	Steroidal saponins	C38H64O13	729.44	417.33	728.435	-	-	[M+H]+	-	3	-	-	-	-	93629.7	136546	105192	95860.5	155218	140799	98497	141636	233889	-	-	-	0.468793	0.444684	0.525327	1.1685	0.224658	insig
Lmjp003982	UPLC-MS/MS	Chlorajaposide	Terpenoids	Sesquiterpenoids	C21H28O8	409.19	247.13	408.178	-	-	[M+H]+	-	3	-	-	-	-	40688.2	49437.3	47631.8	49387.3	40690.8	41704.5	34034.8	28275.8	39940.5	-	-	-	0.332632	0.630326	0.697058	0.956628	-0.0639694	insig
Cmsp003083	UPLC-MS/MS	Dehydrodiconiferyl alcohol-4-O-glucoside*	Lignans and Coumarins	Lignans	C26H32O11	521.2	131.05	520.194	-	-	[M+H]+	-	2	107870-88-2	-	-	-	197489	205732	330195	180474	184230	100058	172958	194939	201959	-	-	-	0.858021	0.166153	0.24969	0.633695	-0.658139	insig
Safp004000	UPLC-MS/MS	2-(hydroxymethyl)-6-{6-[(3-methylbut-2-en-1-yl)amino]-9H-purin-9-yl}oxane-3,4,5-triol	Alkaloids	Alkaloids	C16H23N5O5	366.18	204.12	365.17	-	-	[M+H]+	-	1	-	-	-	-	679028	682788	922156	685992	1.11685e+06	718992	598528	729337	759901	-	-	-	0.282466	0.652372	0.717971	1.10414	0.142928	insig
MWSHY0059	UPLC-MS/MS	3'-Methoxypuerarin	Flavonoids	Isoflavones	C22H22O10	447.13	327.09	446.121	-	-	[M+H]+	-	3	117047-07-1	-	-	-	101249	33609	93943.8	36498.5	46823	44672.5	38739.8	34219.2	46531.8	-	-	-	0.693805	0.256012	0.343775	0.559411	-0.83802	insig
Lcfp067444	UPLC-MS/MS	6,9-dihydroxymegastigmasta-5,7-dien-3-one9-O-beta-D-gentiobioside	Others	Others	C25H40O13	549.26	207.14	548.247	-	-	[M+H]+	-	2	-	-	-	-	52361	41851	28068.7	429746	363612	328310	107343	150988	156332	-	-	-	1.26313	0.00566336	0.041222	9.17289	3.19738	up
Lmmp004621	UPLC-MS/MS	Leptinidine	Alkaloids	Steroid alkaloids	C27H43NO2	414.34	414.34	413.329	-	-	[M+H]+	-	3	24884-17-1	-	-	-	1.9376e+07	3.65969e+07	3.17991e+07	1.58655e+06	2.60395e+06	1.44639e+06	7.48839e+06	1.12486e+07	1.13077e+07	-	CM00047	MetMap101	1.26093	0.0328187	0.0910176	0.0642219	-3.96079	down
Salp004149	UPLC-MS/MS	isorubijervine*	Alkaloids	Steroid alkaloids	C27H43NO2	414.34	253.2	413.329	-	-	[M+H]+	-	1	29271-49-6	-	-	-	464723	826049	809520	25570.5	40676	35183	117768	204520	177443	-	-	-	1.26859	0.0297088	0.085535	0.048293	-4.37204	down
zjbp120115	UPLC-MS/MS	Tomatidenol*	Alkaloids	Steroid alkaloids	C27H43NO2	414.34	253.19	413.329	-	-	[M+H]+	-	1	-	-	-	-	464723	826049	809520	25570.5	40676	35183	117768	204520	177443	-	-	-	1.26859	0.0297088	0.085535	0.048293	-4.37204	down
Lmfp004842	UPLC-MS/MS	Tomatidinol*	Alkaloids	Steroid alkaloids	C27H43NO2	414.337	253.192	413.329	-	-	[M+H]+	-	1	-	-	-	-	464723	826049	809520	25570.5	40676	35183	117768	204520	177443	-	-	-	1.26859	0.0297088	0.085535	0.048293	-4.37204	down
Lhbp111733	UPLC-MS/MS	Matairesinol-4'-O-glucoside (Matairesinoside)*	Lignans and Coumarins	Lignans	C26H32O11	521.2	131.05	520.194	-	-	[M+H]+	-	2	23202-85-9	-	-	-	196332	221147	243086	136252	188964	97481.3	128160	169953	137510	-	-	-	0.985939	0.0767639	0.147627	0.639904	-0.644073	insig
Lacp001298	UPLC-MS/MS	4-Hydroxy-3-methoxy-β-phenethylamine	Alkaloids	Alkaloids	C9H13NO2	168.1	91.05	167.095	-	-	[M+H]+	-	3	-	-	-	-	41504.2	66864	85801.7	119133	73459.5	53411	71063.8	76427.8	62796.5	-	-	-	0.42341	0.505449	0.579855	1.26695	0.34136	insig
Labp003718	UPLC-MS/MS	Glucosyl-6,7-di-O-methyl-N-deacetylisoipecosidic acid	Alkaloids	Isoquinoline alkaloids	C32H45NO16	700.28	311.13	699.274	-	-	[M+H]+	-	3	-	-	-	-	44888.8	95832	109496	112358	74377.5	30347	70465.7	72371.2	113520	-	-	-	0.279629	0.738524	0.789439	0.867581	-0.20493	insig
Lcfp079879	UPLC-MS/MS	Pinobanksin5-galactosyl-(1->4)-glucoside	Flavonoids	Flavanonols	C27H32O15	597.18	273.08	596.174	-	-	[M+H]+	-	3	91925-95-0	-	-	-	145572	169236	221648	88714.2	76976.2	59689.2	92388.5	88838.8	95301.5	-	-	-	1.19604	0.0315452	0.0894366	0.420127	-1.2511	down
Wafp003601	UPLC-MS/MS	N-Feruloylmethylagmatine	Alkaloids	Phenolamine	C16H24N4O3	321.19	177.06	320.185	-	-	[M+H]+	-	2	-	-	-	-	3.15782e+06	3.12036e+06	2.95092e+06	2759265	2.30143e+06	1166887	2.35685e+06	2194319	2.39495e+06	-	-	-	0.841969	0.166707	0.250019	0.674777	-0.567517	insig
Labp004779	UPLC-MS/MS	6,7-di-O-methyl-N-deacetylisoipecosidic acid	Alkaloids	Isoquinoline alkaloids	C26H35NO11	538.23	175.07	537.221	-	-	[M+H]+	-	3	-	-	-	-	273058	325560	322187	167075	277039	271272	199662	252244	287827	-	-	-	0.79566	0.186396	0.272422	0.776913	-0.364174	insig
Safp004674	UPLC-MS/MS	Tomatidine galactoside	Alkaloids	Steroid alkaloids	C33H55NO7	578.4	560.39	577.398	-	-	[M+H]+	-	1	-	-	-	-	9.80886e+06	1.18722e+07	1.19631e+07	220449	937899	294955	5.96161e+06	7.56098e+06	8.39553e+06	-	-	-	1.23977	0.00208423	0.026516	0.0431963	-4.53295	down
pmb0325	UPLC-MS/MS	Feruloylspermidine	Alkaloids	Phenolamine	C17H27N3O3	322.21	177.05	321.205	-	-	[M+H]+	-	3	-	-	-	-	282708	213658	119667	246972	165679	72501	193098	164503	172535	-	-	-	0.408765	0.562151	0.633382	0.787541	-0.344572	insig
MWS201401	UPLC-MS/MS	Ala-Asn	Amino acids and derivatives	Amino acids and derivatives	C7H13N3O4	204.1	133.06	203.091	-	-	[M+H]+	-	3	31796-57-3	-	-	-	17620.8	31583.5	27516	7493.25	29432.8	24469.2	27665.5	25799.5	31040	-	-	-	0.45505	0.556126	0.627354	0.800248	-0.32148	insig
Zmcp102602	UPLC-MS/MS	Bupleurynol	Others	Others	C17H22O	243.17	91.05	242.167	-	-	[M+H]+	-	3	-	-	-	-	47557	11532.2	6835.31	16030.6	15159	3658	19026.4	18353.8	15879.1	-	-	-	0.383539	0.510758	0.584144	0.528598	-0.919758	insig
Zahp011321	UPLC-MS/MS	N-Isobutyl Decanamide	Alkaloids	Alkaloids	C14H29NO	228.23	228.24	227.225	-	-	[M+H]+	-	3	73785-31-6	-	-	-	17660.8	11175.5	11720.5	10671.6	8674.75	13115.7	5142.77	8832.79	11290.9	-	-	-	0.626176	0.342456	0.429802	0.800411	-0.321188	insig
MWSprf004	UPLC-MS/MS	Neochlorogenic acid (5-O-Caffeoylquinic acid)	Phenolic acids	Phenolic acids	C16H18O9	355.1	163.04	354.095	-	-	[M+H]+	-	1	906-33-2	-	-	C17147	6.93874e+07	6.94596e+07	7.36841e+07	5.8438e+07	6.82635e+07	7.82264e+07	6.933e+07	7.03883e+07	6.74518e+07	-	C17147	-	0.30806	0.704633	0.761966	0.964226	-0.0525575	insig
MWSmce040	UPLC-MS/MS	Isovanillin	Others	Aldehyde compounds	C8H8O3	153.05	65.04	152.047	-	-	[M+H]+	-	3	621-59-0	-	-	-	40223.7	84314.8	23045.2	96365.2	69975.5	46656.5	27306.5	38686.5	43256	-	-	-	0.602101	0.403587	0.4896	1.44323	0.529301	insig
Lmlp006175	UPLC-MS/MS	Isosalipurposide (Phlorizin Chalcone)	Flavonoids	Chalcones	C21H22O10	435.13	273.09	434.121	-	-	[M+H]+	-	3	4547-85-7	-	-	C16406	147818	102606	189149	100605	112710	129963	141118	117916	157778	ko00941	C16406	-	0.633764	0.32787	0.414291	0.780937	-0.356723	insig
Lahp003986	UPLC-MS/MS	3,4-Dihydro-4-(4'-hydroxyphenyl)-5,7-dihydroxycoumarin glucoside	Lignans and Coumarins	Coumarins	C21H22O10	435.13	273.08	434.121	-	-	[M+H]+	-	1	-	-	-	-	147818	102606	189149	100605	112710	129963	141118	117916	157778	-	-	-	0.633764	0.32787	0.414291	0.780937	-0.356723	insig
MW0152318	UPLC-MS/MS	Leu-Glu-Glu	Amino acids and derivatives	Amino acids and derivatives	C16H27N3O8	390.18	257.08	389.18	-	-	[M+H]+	-	3	-	-	-	-	32673.8	41382.7	33828	22980.8	7065.5	13795.5	16400	23085	31429.8	-	-	-	1.05324	0.0244156	0.0775724	0.406377	-1.29911	down
Hmjp005089	UPLC-MS/MS	N-[2-(3,4-Dihydroxyphenyl)-2-hydroxyethyl]-3-(4-methoxyphenyl)-2-propenamide*	Alkaloids	Phenolamine	C18H19NO5	330.13	177.05	329.126	-	-	[M+H]+	-	3	-	-	-	-	59037.5	27723.5	11827.2	209321	187769	41121	79064	118805	114559	-	-	-	0.930409	0.15844	0.241514	4.44487	2.15214	insig
Qmjp110218	UPLC-MS/MS	N-Feruloyl dopamine*	Alkaloids	Phenolamine	C18H19NO5	330.13	177.05	329.126	-	-	[M+H]+	-	3	142350-99-0	-	-	-	59037.5	27723.5	11827.2	209321	187769	41121	79064	118805	114559	-	-	-	0.930409	0.15844	0.241514	4.44487	2.15214	insig
Walp004906	UPLC-MS/MS	2-Aminotetradecane-1,11,13-triol	Lipids	Sphingolipids	C14H31NO3	262.24	88.08	261.23	-	-	[M+H]+	-	1	-	-	-	-	31896	15856	29746.2	27709.5	13874	52341.5	68696.2	36664	39338.5	-	-	-	0.148413	0.689182	0.750162	1.21196	0.277345	insig
Hmfp002048	UPLC-MS/MS	Esculeogenin A-27-O-glucoside	Alkaloids	Steroid alkaloids	C33H55NO9	610.39	592.39	609.388	-	-	[M+H]+	-	2	1082948-39-7	-	-	-	586843	390421	445601	1.17462e+06	1399059	1.70674e+06	952712	1116164	595629	-	CM00030	MetMap102	1.23367	0.0156919	0.0630428	3.00831	1.58895	up
Rfp101201	UPLC-MS/MS	22-Acetoxy-Tomatidine-glucoside-glucoside	Alkaloids	Steroid alkaloids	C41H67N1O14	798.46	738.45	797.456	-	-	[M+H]+	-	1	-	-	-	-	568735	610733	700205	37404.2	39595.2	20286.8	338376	439235	523923	-	-	-	1.26889	0.00353619	0.0342427	0.051757	-4.2721	down
Cmyp003257	UPLC-MS/MS	Icariside B1	Terpenoids	Terpene	C19H30O8	387.2	225.14	386.194	-	-	[M+H]+	-	3	109062-00-2	-	-	-	47781.5	31248.5	36215	18546.8	39008	21486.8	29124	20496.2	40690.2	-	-	-	0.798993	0.212814	0.301732	0.685856	-0.544022	insig
MWSHC2042	UPLC-MS/MS	(2E)-3-(1-Hydroxy-2,6,6-trimethyl-4-oxo-2-cyclohexen-1-yl)-2-propenoic acid	Terpenoids	Sesquiterpenoids	C12H16O4	225.11	123.04	224.105	-	-	[M+H]+	-	3	26690-86-8	-	-	-	126609	252269	275395	50200.8	76577.5	92008	71332	203198	202097	-	-	-	1.11871	0.0796166	0.150679	0.334396	-1.58037	down
Lhfp110342	UPLC-MS/MS	Fukinolic acid	Tannins	Tannin	C20H18O11	435.09	163.04	434.085	-	-	[M+H]+	-	3	50982-40-6	-	-	-	69872.5	104864	82192	23566.8	113073	48324.2	30835.8	69851	70919.2	-	-	-	0.621411	0.472013	0.549411	0.719905	-0.474122	insig
MWStz726	UPLC-MS/MS	Isoverticine	Alkaloids	Alkaloids	C27H45NO3	432.35	414.34	431.34	-	-	[M+H]+	-	1	23496-43-7	-	-	-	2.11471e+07	2.57873e+07	3.43613e+07	1.37496e+07	1.23391e+07	1.01651e+07	1.32115e+07	1.89495e+07	1.80067e+07	-	-	-	1.18506	0.0521152	0.116128	0.44595	-1.16505	down
Zjhp082671	UPLC-MS/MS	3-O-Glucosyl-(1→2)-[xylosyl-(1→3)]-glucosyl-(1→4)-galactoside-yamogenin	Steroids	Steroidal saponins	C50H80O22	1033.52	415.32	1032.51	-	-	[M+H]+	-	3	-	-	-	-	48143.8	7155.25	72902	42651.5	35776.2	43412.8	43650.8	45409.5	37559.3	-	-	-	0.291801	0.922376	0.938774	0.950387	-0.0734137	insig
Lmmp003271	UPLC-MS/MS	Gossypetin-8-O-glucoside	Flavonoids	Flavonols	C21H20O13	481.1	319.05	480.09	-	-	[M+H]+	-	3	652-78-8	-	-	C10051	102572	92074	75417.5	4404.8	42135.2	22024	45638.8	48812.2	46098	-	C10051	-	1.00747	0.00957306	0.0510258	0.253881	-1.97777	down
Hmgp002148	UPLC-MS/MS	Nepetin-7-O-alloside*	Flavonoids	Flavones	C22H22O12	479.12	317.06	478.111	-	-	[M+H]+	-	3	-	-	-	-	24036.2	4455.45	32819.5	23112	28433.2	40305.3	31031.8	22277.3	33666.2	-	-	-	0.605211	0.3692	0.456251	1.4981	0.583137	insig
Lmfp004210	UPLC-MS/MS	Lycoperoside H	Alkaloids	Steroid alkaloids	C50H83NO22	1050.55	1050.55	1049.54	-	-	[M+H]+	-	1	-	-	-	-	4.12835e+06	4.72774e+06	5.44235e+06	2.90158e+06	3.32283e+06	3.21122e+06	4.26303e+06	3.61588e+06	3.99835e+06	-	CM00043	MetMap102	1.17776	0.0397609	0.100651	0.659906	-0.599667	insig
Lcfp121131	UPLC-MS/MS	DL-isoleucyl-DL-isoleucyl-DL-isoleucine	Amino acids and derivatives	Amino acids and derivatives	C18H35N3O4	358.27	86.1	357.263	-	-	[M+H]+	-	3	-	-	-	-	42796.5	35677.2	45141.5	39735.7	57232.8	59270.8	41787.5	73768.8	30563.5	-	-	-	0.782228	0.215319	0.303918	1.26392	0.3379	insig
pmb0142	UPLC-MS/MS	Caffeic aldehyde	Others	Aldehyde compounds	C9H8O3	165.05	95.05	164.047	-	-	[M+H]+	-	3	141632-15-7	-	-	C10945	30225.9	23513.4	23436.7	395960	438723	397192	184654	208914	186898	ko00940,ko01110	C10945	-	1.28	0.00104208	0.0190324	15.9619	3.99656	up
Lalp002963	UPLC-MS/MS	Plantarenaloside glucoside	Terpenoids	Monoterpenoids	C22H34O14	523.2	163.08	522.194	-	-	[M+H]+	-	3	-	-	-	-	51407	78815	31777.5	66113.8	93193.8	105988	67731	67761	75771.5	-	-	-	0.858739	0.129968	0.209297	1.63763	0.711614	insig
Safp003571	UPLC-MS/MS	5-Formylbenzofuran	Others	Others	C9H6O2	147.04	91.05	146.037	-	-	[M+H]+	-	1	10035-16-2	-	-	-	3.43581e+06	4.18972e+06	1.58011e+06	2.81109e+06	3.2438e+06	3.66514e+06	2.70319e+06	3.41488e+06	3.66105e+06	-	-	-	0.260122	0.849666	0.881958	1.05588	0.0784437	insig
Wbmp003302	UPLC-MS/MS	Frambinone	Others	Ketone compounds	C10H12O2	165.09	91.05	164.084	-	-	[M+H]+	-	2	-	-	-	-	8.41139e+06	7.07476e+06	7.5384e+06	5447600	1.07809e+07	7.95128e+06	6.94398e+06	7.65855e+06	8.10619e+06	-	-	-	0.0438123	0.828852	0.865787	1.05017	0.0706262	insig
pmb0881	UPLC-MS/MS	LysoPE 18:2	Lipids	LPE	C23H44NO7P	478.29	337.27	477.286	-	-	[M+H]+	-	2	-	-	-	-	6.57369e+06	4.78164e+07	6.77923e+06	7.76797e+06	4.53363e+06	6.84324e+06	6.19791e+06	8.01971e+06	6.71122e+06	-	-	-	0.615876	0.414517	0.4994	0.312981	-1.67585	insig
Lahp002664	UPLC-MS/MS	Kaempferol triglucoside*	Flavonoids	Flavonols	C33H40O21	773.21	449.11	772.206	-	-	[M+H]+	-	3	-	-	-	-	22996.8	24560.2	24258.5	242566	204164	245841	131894	161710	170879	-	CM00512	MetMap114	1.28009	0.00411627	0.0363624	9.64376	3.2696	up
pmb0645	UPLC-MS/MS	Hesperetin-6-C-glucoside-7-O-glucoside	Flavonoids	Flavanones	C28H34O16	627.19	465.2	626.185	-	-	[M+H]+	-	3	-	-	-	-	24808.5	39473.2	31623.5	81311.2	97863.2	45727.8	47826.5	25676.8	47502.3	-	-	-	1.07152	0.0986004	0.170957	2.34505	1.22962	up
Lcsp002647	UPLC-MS/MS	Ile-Trp	Amino acids and derivatives	Amino acids and derivatives	C17H23N3O3	318.18	86.1	317.174	-	-	[M+H]+	-	3	13589-06-5	-	-	-	22795.8	11649.2	22818.2	370739	110338	473258	184547	186021	149702	-	-	-	1.20373	0.109306	0.183501	16.6657	4.05881	up
HX1366	UPLC-MS/MS	coumarin	Lignans and Coumarins	Coumarins	C9H6O2	147.04	91.05	146.037	-	-	[M+H]+	-	3	-	-	-	C05851	2.89449e+07	3.68416e+07	3.89175e+07	3.26098e+07	2.00223e+07	2.20109e+07	2.48061e+07	2.96972e+07	3.01211e+07	ko00999,ko01110	C05851	-	0.914844	0.117143	0.192885	0.712896	-0.488236	insig
pme0230	UPLC-MS/MS	Adenosine*	Nucleotides and derivatives	Nucleotides and derivatives	C10H13N5O4	268.1	136.06	267.097	-	-	[M+H]+	-	1	58-61-7	-	-	C00212	7.22949e+07	6.35715e+07	5.70906e+07	8.28353e+07	8.03227e+07	7.47307e+07	7.21365e+07	7.18656e+07	7.74253e+07	ko00230,ko01100,ko01232,ko02010	C00212	-	1.05265	0.0561873	0.121739	1.23286	0.302007	insig
MWSHC20159	UPLC-MS/MS	Roseoside*	Others	Ketone compounds	C19H30O8	387.2	207.14	386.194	-	-	[M+H]+	-	1	54835-70-0	-	-	-	309615	223997	408553	323104	375050	105085	194478	369048	262209	-	-	-	0.37403	0.666349	0.730115	0.852545	-0.230152	insig
Safp005744	UPLC-MS/MS	Glochidionionoside C*	Terpenoids	Monoterpenoids	C19H30O8	387.202	207.138	386.194	-	-	[M+H]+	-	3	-	-	-	-	309615	223997	408553	323104	375050	105085	194478	369048	262209	-	-	-	0.37403	0.666349	0.730115	0.852545	-0.230152	insig
Lscp211210	UPLC-MS/MS	Neosedumoside II*	Others	Others	C19H30O8	387.2	207.14	386.194	-	-	[M+H]+	-	1	-	-	-	-	309615	223997	408553	323104	375050	105085	194478	369048	262209	-	-	-	0.37403	0.666349	0.730115	0.852545	-0.230152	insig
mws4169	UPLC-MS/MS	Calceolarioside B*	Phenolic acids	Phenolic acids	C23H26O11	479.15	163.04	478.147	-	-	[M+H]+	-	3	105471-98-5	-	-	-	6131.5	14358.2	12450.5	81796.2	77715	105492	45338.8	47309.8	70361.2	-	-	-	1.23784	0.00821373	0.0476522	8.04498	3.00809	up
MWStz152	UPLC-MS/MS	2-(Acetylamino)-3-phenyl-2-propenoic acid	Alkaloids	Alkaloids	C11H11NO3	206.08	118.07	205.074	-	-	[M+H]+	-	3	5469-45-4	-	-	-	26054.8	29960.8	27051	37594.5	47824.5	9399.5	29166.5	25105.2	29273.5	-	-	-	0.0977718	0.766185	0.813747	1.14148	0.190902	insig
Qmfp090704	UPLC-MS/MS	Esculeogenin A	Alkaloids	Steroid alkaloids	C27H45NO4	448.34	273.22	447.335	-	-	[M+H]+	-	1	-	-	-	-	38720	7744	46859.5	99854	151852	149794	129818	77051.5	83564.5	-	-	-	1.0597	0.0102822	0.0517065	4.30225	2.10509	up
Lhyp111011	UPLC-MS/MS	Isodemethylwedelolactone*	Lignans and Coumarins	Coumarins	C15H8O7	301.03	273.04	300.027	-	-	[M+H]+	-	3	350681-33-3	-	-	-	100646	86428.8	101394	35280.2	46631.5	41398.5	117956	86909.5	42511.2	-	-	-	1.24977	0.00132353	0.0216492	0.427464	-1.22613	down
Hmfp002524	UPLC-MS/MS	Esculeogenin A-27-O-glucoside-O-glucoside-O-Pentoside-O-rhamnoside*	Alkaloids	Steroid alkaloids	C50H83NO22	1050.54	1032.54	1049.54	-	-	[M+H]+	-	1	-	-	-	-	1752948	2.45736e+06	2.57072e+06	1401480	1.69079e+06	1466518	1.90979e+06	2.33604e+06	2.02278e+06	-	CM00039	MetMap102	1.06106	0.0887788	0.160959	0.672285	-0.572856	insig
Lasp003143	UPLC-MS/MS	1,4-Benzodioxin-6-propanol	Lignans and Coumarins	Lignans	C11H12O3	193.09	105.07	192.078	-	-	[M+H]+	-	1	-	-	-	-	978520	1395906	1167002	1.14885e+06	769465	587852	912039	1.08677e+06	1.01771e+06	-	-	-	0.835505	0.173591	0.259038	0.707671	-0.49885	insig
Hmdp003401	UPLC-MS/MS	Trillin-6'-O-glucoside*	Steroids	Steroidal saponins	C39H62O13	739.42	577.37	738.419	-	-	[M+H]+	-	1	-	-	-	-	267274	322262	471934	194732	145786	143266	221218	315148	322983	-	-	-	1.14511	0.0786688	0.149838	0.455768	-1.13363	down
Zjhp082628	UPLC-MS/MS	Diosgenin-Gal-Glc	Steroids	Steroidal saponins	C39H62O13	739.43	577.37	738.419	-	-	[M+H]+	-	3	-	-	-	-	267274	322262	471934	194732	145786	143266	221218	315148	322983	-	-	-	1.14511	0.0786688	0.149838	0.455768	-1.13363	down
mws0216	UPLC-MS/MS	Trans-4-Hydroxy-L-proline*	Amino acids and derivatives	Amino acids and derivatives	C5H9NO3	132.07	86.06	131.058	-	-	[M+H]+	-	2	51-35-4	-	-	C01157	3.80315e+07	3.97201e+07	2.80892e+07	2.47165e+07	2.0349e+07	1.96015e+07	2.60905e+07	2.76702e+07	2.81096e+07	ko00330,ko00470,ko01100,ko02010	C01157	-	1.13047	0.0464986	0.108722	0.610984	-0.710793	insig
MWS04455	UPLC-MS/MS	Cis-L-3-hydroxyproline*	Amino acids and derivatives	Amino acids and derivatives	C5H9NO3	132.07	86.06	131.058	-	-	[M+H]+	-	2	567-35-1	-	-	C19706	3.80315e+07	3.97201e+07	2.80892e+07	2.47165e+07	2.0349e+07	1.96015e+07	2.60905e+07	2.76702e+07	2.81096e+07	ko00330	C19706	-	1.13047	0.0464986	0.108722	0.610984	-0.710793	insig
pme2679	UPLC-MS/MS	L-Allo-isoleucine	Amino acids and derivatives	Amino acids and derivatives	C6H13NO2	132.1	86.1	131.095	-	-	[M+H]+	-	3	1509-34-8	-	-	C21096	3.80315e+07	3.97201e+07	2.80892e+07	2.47165e+07	2.0349e+07	1.96015e+07	2.60905e+07	2.76702e+07	2.81096e+07	-	C21096	-	1.13047	0.0464986	0.108722	0.610984	-0.710793	insig
Wbtp003818	UPLC-MS/MS	1-hydroxy-7-{[(2s,3r,4s,5r,6r)-3,4,5-trihydroxy-6-(hydroxymethyl)oxan-2-yl]oxy}xanthen-9-one	Flavonoids	Other Flavonoids	C19H18O9	391.1	229.05	390.095	-	-	[M+H]+	-	3	-	-	-	-	81115.2	53714	58508.5	68359.5	10742.8	55628.5	70223.8	76136.2	77173	-	-	-	0.577314	0.390955	0.47778	0.696868	-0.521044	insig
Lagp003275	UPLC-MS/MS	Malonyl roseoside	Terpenoids	Sesquiterpenoids	C22H32O11	473.2	207.14	472.195	-	-	[M+H]+	-	1	-	-	-	-	762171	1426831	1.15651e+06	559499	332061	262860	583840	401416	628685	-	-	-	1.13493	0.0454615	0.107412	0.345065	-1.53506	down
Lmhp009464	UPLC-MS/MS	LysoPE 17:1(2n isomer)	Lipids	LPE	C22H44NO7P	466.29	325.27	465.286	-	-	[M+H]+	-	3	-	-	-	-	14071	12095.6	13588.1	20810.6	10137.3	12770.5	11887.4	13898.2	14068.1	-	-	-	0.152969	0.722649	0.776652	1.0997	0.137114	insig
Lskp211411	UPLC-MS/MS	abutasterone*	Steroids	Steroid	C27H44O8	497.31	335.26	496.304	-	-	[M+H]+	-	1	88669-02-7	-	-	-	19855.5	14054	17174	6061.5	1212.3	6623.59	7663.55	9887.94	13350.7	-	-	-	1.03075	0.00668858	0.042966	0.272052	-1.87804	down
MWSmce294	UPLC-MS/MS	Elemicin	Others	Others	C12H16O3	209.11	153.05	208.11	-	-	[M+H]+	-	3	487-11-6	-	-	C10451	16502.7	16652.4	9919.22	7188.45	9481.88	8961.97	12092.9	8835.67	11207.7	-	C10451	-	1.0181	0.109348	0.183501	0.595071	-0.748866	insig
Lcfp121147	UPLC-MS/MS	2-acetamido-6-oxoheptanedioicacid	Alkaloids	Alkaloids	C9H13NO6	232.08	168.07	231.074	-	-	[M+H]+	-	3	-	-	-	C05539	10479.8	19550.2	19199	166318	105838	67563.5	51683.2	26111.5	59277	ko00261,ko00300,ko01100,ko01110,ko01230	C05539	-	1.20815	0.0764597	0.147137	6.90082	2.78677	up
Lcfp121128	UPLC-MS/MS	(5-oxido-2,3,4,6,7,8,9,9a-octahydro-1H-quinolizin-5-ium-1-yl)methanol	Alkaloids	Quinorisidine alkaloids	C10H19NO2	186.15	84.08	185.142	-	-	[M+H]+	-	3	-	-	-	-	1.65058e+06	1661399	1.6155e+06	1.38684e+06	1463721	1.64964e+06	1.4966e+06	1.58242e+06	1.44682e+06	-	-	-	0.85485	0.206551	0.296053	0.913288	-0.130858	insig
MWSprf119	UPLC-MS/MS	3-acetylursolic acid	Terpenoids	Triterpene	C32H50O4	499.38	499.38	498.371	-	-	[M+H]+	-	3	7372-30-7	-	-	-	18591.4	20981.8	18709	11431.4	12519.9	22904.7	21537.9	18891.1	26098.5	-	-	-	0.660425	0.407789	0.492889	0.803949	-0.314823	insig
ML10181668	UPLC-MS/MS	Cycloleucine	Amino acids and derivatives	Amino acids and derivatives	C6H11NO2	130.09	84.08	129.079	-	-	[M+H]+	-	1	52-52-8	-	-	C03969	5.37952e+06	5.98243e+06	6.17869e+06	8.07102e+06	6.86963e+06	6.64446e+06	6.62123e+06	7.07326e+06	6.22683e+06	-	C03969	-	1.04083	0.0731037	0.142335	1.23058	0.299336	insig
MWSmce116	UPLC-MS/MS	5'-Deoxyadenosine*	Nucleotides and derivatives	Nucleotides and derivatives	C10H13N5O3	252.1	136.06	251.102	-	-	[M+H]+	-	3	4754-39-6	-	-	C05198	688500	550135	625111	653796	446849	340406	538670	534421	556992	-	C05198	-	0.748692	0.263184	0.349932	0.773201	-0.371084	insig
Wafp002664	UPLC-MS/MS	1-O-p-Coumaroyllysine	Alkaloids	Phenolamine	C15H20N2O4	293.16	147.04	292.142	-	-	[M+H]+	-	1	-	-	-	-	1.04129e+07	1.33222e+07	1.76141e+07	4.86195e+06	9.73495e+06	9.78329e+06	1.30096e+07	1.38063e+07	1.20246e+07	-	-	-	0.90846	0.104052	0.176906	0.589617	-0.76215	insig
MW0155799	UPLC-MS/MS	Pro-Asn-Met	Amino acids and derivatives	Amino acids and derivatives	C14H24N4O5S1	361.16	301.14	360.147	-	-	[M+H]+	-	3	-	-	-	-	35063	12364	15866	99342.8	52654.3	47985	24694.2	18276	39625.8	-	-	-	1.08116	0.0924712	0.165127	3.15962	1.65975	up
pme3350	UPLC-MS/MS	8-Hydroxy-2-deoxyguanosine	Nucleotides and derivatives	Nucleotides and derivatives	C10H13N5O5	284.1	168.08	283.092	-	-	[M+H]+	-	3	88847-89-6	-	-	-	30651.5	32174.2	36509.5	20208.2	16840.2	15931.8	27852.5	16083.2	13752.8	-	-	-	1.23501	0.00284443	0.0304661	0.533348	-0.906851	insig
pma0134	UPLC-MS/MS	D-Threose	Others	Saccharides	C4H8O4	121.05	93.06	120.042	-	-	[M+H]+	-	3	95-43-2	-	-	C06463	589740	396201	1.37057e+06	484976	523114	390226	597293	568620	501554	-	C06463	-	0.588798	0.395859	0.481993	0.593385	-0.75296	insig
Lmhp009034	UPLC-MS/MS	LysoPE 16:1*	Lipids	LPE	C21H42NO7P	452.28	311.26	451.27	-	-	[M+H]+	-	1	-	-	-	-	41945.3	40630.1	52893.5	154574	84254.9	118010	70177.8	78172.1	78506	-	-	-	1.1868	0.0633193	0.130731	2.6341	1.39731	up
Safp023468	UPLC-MS/MS	PC(O-16:0/O-1:0)	Lipids	LPC	C25H54NO6P	496.37	104.11	495.369	-	-	[M+H]+	-	3	-	-	-	-	1.20779e+07	1.1195e+07	1.19492e+07	2.0907e+07	1.13407e+07	1.97789e+07	1.29258e+07	1.41838e+07	1.43717e+07	-	-	-	0.86234	0.203759	0.292898	1.4771	0.56277	insig
Hmcp001105	UPLC-MS/MS	5-(2-Hydroxypropyl)hygrine	Alkaloids	Pyrrole alkaloids	C11H21NO2	200.17	140.14	199.157	-	-	[M+H]+	-	3	-	-	-	-	30001.8	35071.5	38663.5	22996	16794	13665.8	16207.2	18507	25262.2	-	-	-	1.15138	0.0109546	0.0531169	0.515302	-0.95651	insig
Lcsp001751	UPLC-MS/MS	Val-Ile-Asp	Amino acids and derivatives	Amino acids and derivatives	C15H27N3O6	346.2	185.16	345.19	-	-	[M+H]+	-	3	-	-	-	-	17040.2	24892	17264.8	46703.3	30729.2	42349	23919	19431.8	15954.2	-	-	-	1.14287	0.0322195	0.0905736	2.02344	1.01681	up
MW0168296	UPLC-MS/MS	2-[2-[(2-Amino-3-phenylpropanoyl)amino]propanoylamino]-3-hydroxypropanoic acid	Amino acids and derivatives	Amino acids and derivatives	C15H21N3O5	346.14	120.08	323.148	-	-	[M+Na]+	-	3	-	-	-	-	311820	416512	654787	581451	432204	847473	396121	480425	709988	-	-	-	0.595799	0.372671	0.459967	1.3456	0.428251	insig
pmb2260	UPLC-MS/MS	LysoPC 15:1	Lipids	LPC	C23H46NO7P	480.31	184.07	479.301	-	-	[M+H]+	-	3	-	-	-	-	16788.1	8525.55	13825.9	19193.4	10792.5	14247.5	14157.6	12574.2	11824.3	-	-	-	0.327313	0.646794	0.712358	1.13015	0.176512	insig
MW0146248	UPLC-MS/MS	Asp-Pro-Tyr	Amino acids and derivatives	Amino acids and derivatives	C18H23N3O7	394.16	179.05	393.154	-	-	[M+H]+	-	3	-	-	-	-	41201	16923	20906	1.53341e+06	1.27414e+06	1.96635e+06	675737	765812	887021	-	-	-	1.27112	0.0161362	0.0641058	60.4061	5.91662	up
Zjjp092610	UPLC-MS/MS	Dendronobilin I	Terpenoids	Sesquiterpenoids	C18H30O3	295.23	179.14	294.219	-	-	[M+H]+	-	3	-	-	-	-	10490.8	6095.97	3174.44	38581.1	22294.3	60718.2	17707.9	17325	20668.5	-	-	-	1.15553	0.0879633	0.159968	6.15316	2.62133	up
Latp005276	UPLC-MS/MS	Granilin	Terpenoids	Sesquiterpenoids	C15H20O4	265.15	131.09	264.136	-	-	[M+H]+	-	1	40737-97-1	-	-	C09470	32797.8	21075.2	21237	5154.25	11335.5	12565	10147	15841	14851.2	-	C09470	-	1.07918	0.0375177	0.0974137	0.386829	-1.37023	down
Lmhp010040	UPLC-MS/MS	LysoPE 20:3*	Lipids	LPE	C25H46NO7P	504.31	363.29	503.301	-	-	[M+H]+	-	3	-	-	-	-	4663.58	5171.88	8098.14	17087.3	20043.8	19270.4	7014.49	8973.26	8502.97	-	-	-	1.22732	0.000899289	0.0183824	3.14502	1.65307	up
Lcsp000522	UPLC-MS/MS	Prolylproline	Amino acids and derivatives	Amino acids and derivatives	C10H16N2O3	213.12	70.07	212.116	-	-	[M+H]+	-	2	20488-28-2	-	-	-	31814	26299	41882.8	29453.2	48727	54442.2	47416.5	43883.2	52788.8	-	-	-	0.642468	0.298842	0.384838	1.32628	0.407387	insig
Zbsp011826	UPLC-MS/MS	3-Hydroxylup-20(29)-en-28-al (Betulinaldehyde)	Terpenoids	Triterpene	C30H48O2	441.37	441.37	440.365	-	-	[M+H]+	-	2	13159-28-9	-	-	-	34522	46258.8	6904.39	104180	57077.6	167909	65790	55854.1	51157.7	-	-	-	0.957655	0.116332	0.191762	3.75397	1.90842	insig
Zmjp000966	UPLC-MS/MS	Vidarabine	Nucleotides and derivatives	Nucleotides and derivatives	C10H13N5O4	268.11	136.06	267.097	-	-	[M+H]+	-	3	5536-17-4	-	-	-	6.4874e+07	6.34903e+07	5.42009e+07	8.04514e+07	9.40901e+07	7.90268e+07	7.28112e+07	7.2787e+07	7.06503e+07	-	-	-	1.15423	0.0194541	0.0688653	1.38892	0.473962	insig
MWSmce389	UPLC-MS/MS	Beta-asarone	Others	Others	C12H16O3	209.12	179.07	208.11	-	-	[M+H]+	-	3	5273-86-9	-	-	C10430	12702.5	13584	9499.97	9503.13	10508.7	13342.5	5851.94	9923.61	5734.56	-	C10430	-	0.289555	0.656872	0.721856	0.932036	-0.101542	insig
MW0107840	UPLC-MS/MS	Leucylproline	Amino acids and derivatives	Amino acids and derivatives	C11H20N2O3	251.14	163.04	228.147	-	-	[M+Na]+	-	3	6403-35-6	-	-	-	3.6911e+06	5.01686e+06	4.13777e+06	1999043	2530930	3.41165e+06	3.43726e+06	3.71998e+06	3.09392e+06	-	-	-	1.04344	0.0450107	0.106516	0.618231	-0.693783	insig
Zbkp002088	UPLC-MS/MS	Kukoamine D	Alkaloids	Alkaloids	C28H42N4O6	531.32	222.11	530.31	-	-	[M+H]+	-	1	-	-	-	C17618	386894	289604	561564	209049	322682	205285	301014	422728	486122	-	C17618	-	0.923465	0.158774	0.241775	0.595298	-0.748315	insig
pmb0468	UPLC-MS/MS	N-Formyl-L-Methionine	Amino acids and derivatives	Amino acids and derivatives	C6H11NO3S	178.05	161.03	177.046	-	-	[M+H]+	-	3	4289-98-9	-	-	C03145	6.97027e+06	5.60146e+06	7.44666e+06	6.88779e+06	6.31389e+06	4870163	5362902	6.47803e+06	6.46161e+06	ko00270	C03145	-	0.463169	0.471392	0.549036	0.902762	-0.147583	insig
Lcfp001119	UPLC-MS/MS	cis-Zeatin-O-glucoside	Alkaloids	Alkaloids	C16H23N5O6	382.17	220.12	381.165	-	-	[M+H]+	-	1	71866-93-8	-	-	-	8.31233e+06	7.3503e+06	7.44421e+06	8.91798e+06	7.6456e+06	7.99149e+06	6.26553e+06	6.37843e+06	6.86773e+06	-	-	-	0.581337	0.380801	0.468002	1.06268	0.0877014	insig
Lcfp031603	UPLC-MS/MS	N5-(4-Methoxybenzyl)glutamine	Amino acids and derivatives	Amino acids and derivatives	C13H18N2O4	267.13	121.06	266.127	-	-	[M+H]+	-	3	-	-	-	-	17073.2	15633	47955.8	83369.5	41651.5	37590.8	45006	49519.8	42175.7	-	-	-	0.848957	0.211311	0.300992	2.01596	1.01147	insig
MW0144717	UPLC-MS/MS	Ala-Pro-Met	Amino acids and derivatives	Amino acids and derivatives	C13H23N3O4S1	318.15	85.03	317.141	-	-	[M+H]+	-	3	-	-	-	-	13945.8	31924.2	34610.8	186860	146838	127152	108165	89645.2	77190	-	-	-	1.20873	0.0109909	0.0531169	5.72623	2.51758	up
Cmyp009787	UPLC-MS/MS	Damascenone	Others	Ketone compounds	C13H20O	193.16	109.06	192.151	-	-	[M+H]+	-	3	23726-91-2	-	-	-	21030.3	17786.6	16339.4	132389	122585	136100	62717.6	60867.5	73857.6	-	-	-	1.27859	0.000440304	0.013545	7.09028	2.82584	up
Lhcp090204	UPLC-MS/MS	β-Ionone	Terpenoids	Monoterpenoids	C13H20O	193.16	109.07	192.151	-	-	[M+H]+	-	3	79-77-6	-	-	C12287	21030.3	17786.6	16339.4	132389	122585	136100	62717.6	60867.5	73857.6	-	C12287	-	1.27859	0.000440304	0.013545	7.09028	2.82584	up
Qmdp112410	UPLC-MS/MS	Vitetrifolin H	Terpenoids	Ditepenoids	C21H36O3	337.27	263.24	336.266	-	-	[M+H]+	-	3	-	-	-	-	4021.32	3041.73	3509.71	61688.9	50371.6	65204.3	33393.4	38644.6	33810.5	-	-	-	1.279	0.00625903	0.0426387	16.7662	4.06748	up
Zbqp000947	UPLC-MS/MS	Lys-Pro-Ile	Amino acids and derivatives	Amino acids and derivatives	C17H32N4O4	357.25	132.11	356.242	-	-	[M+H]+	-	3	-	-	-	-	11134	17073.8	23733.2	29676	41772.2	23924.2	31468.5	45528.2	57201.8	-	-	-	0.962586	0.0946434	0.166508	1.83617	0.8767	insig
mws0847	UPLC-MS/MS	1-Methyladenine	Nucleotides and derivatives	Nucleotides and derivatives	C6H7N5	150.08	133.05	149.07	-	-	[M+H]+	-	2	5142-22-3	-	-	C02216	124766	146168	24953.1	282514	186020	244655	169056	146528	143468	-	C02216	-	0.889343	0.044886	0.106502	2.41035	1.26924	insig
Qmxp101615	UPLC-MS/MS	Ent-3β-Acetoxyisopimar-15-8β-ol	Terpenoids	Ditepenoids	C22H36O3	349.27	179.14	348.266	-	-	[M+H]+	-	1	-	-	-	-	30443.7	35379.3	38175.6	48113.5	44736.3	51283	33715.9	32616.4	30778.7	-	-	-	1.15812	0.0112716	0.0540347	1.38591	0.470834	insig
Lmmp001673	UPLC-MS/MS	2-Ethyl-3-methylmaleimide-N-glucoside	Alkaloids	Alkaloids	C13H19NO7	302.12	140.07	301.116	-	-	[M+H]+	-	3	-	-	-	-	70598.5	72451.2	88069.5	87204.8	73256.8	92071.8	116363	98363.5	86365.2	-	-	-	0.530449	0.417622	0.502531	1.09265	0.127836	insig
pmb2406	UPLC-MS/MS	LysoPC 17:0*	Lipids	LPC	C25H52NO7P	510.36	184.07	509.348	-	-	[M+H]+	-	1	50930-23-9	-	-	-	154622	159243	196379	162810	110470	143011	123247	164143	155004	-	-	-	0.781505	0.197161	0.285204	0.815866	-0.293595	insig
Wcdp007645	UPLC-MS/MS	9-Oxo-10,12-Octadecadienoic Acid	Lipids	Free fatty acids	C18H30O3	295.23	151.11	294.219	-	-	[M+H]+	-	1	54665-32-6	-	-	-	39975.7	62051.4	54859	31166.3	18224.1	53223	42005.4	41312.4	41989.8	-	-	-	0.76811	0.221779	0.310261	0.654063	-0.612498	insig
Zjxp110304	UPLC-MS/MS	3-Hydroxy-3,7,11-trimethyldodeca-1,6E,10-trien-9-yl isobutyrate	Terpenoids	Sesquiterpenoids	C18H30O3	295.23	151.11	294.219	-	-	[M+H]+	-	3	-	-	-	-	26113.6	31677.4	36869.5	21915.6	14027.8	30667.8	24613.7	29684.1	22535.9	-	-	-	0.794753	0.189453	0.276113	0.703684	-0.507	insig
Wbmp006077	UPLC-MS/MS	1,10-dimethoxy-6,6-dimethyl-2,9-di(propan-2-yloxy)-5,6,6a,7-tetrahydro-4H-dibenzo[de,g]quinolin-6-ium	Alkaloids	Alkaloids	C26H36NO4+	427.27	427.27	426.264	-	-	[M+H]+	-	3	-	-	-	-	25156.8	44839.8	29014.8	26681.5	19434.5	32163.8	28631.2	19125.2	42511	-	-	-	0.573857	0.393628	0.480062	0.790615	-0.338953	insig
MWStz079	UPLC-MS/MS	Aurantiamide acetate	Alkaloids	Alkaloids	C27H28N2O4	445.21	224.11	444.205	-	-	[M+H]+	-	3	56121-42-7	-	-	-	5974.36	27879.9	13466.2	8909.09	5567.4	5750.16	4533.75	7136.74	5735.32	-	-	-	0.766726	0.293995	0.380008	0.427439	-1.22621	insig
Lmyp005932	UPLC-MS/MS	Apigenin-6-C-fucoside	Flavonoids	Flavones	C21H20O9	417.12	381.1	416.111	-	-	[M+H]+	-	3	-	-	-	-	18769.9	43265	42651.3	14509.3	15460.2	16755.1	11899.9	20172.6	30122.2	-	-	-	1.03027	0.137962	0.218592	0.446331	-1.16382	down
Lmyp005841	UPLC-MS/MS	Chrysin-7-O-glucoside	Flavonoids	Flavones	C21H20O9	417.12	255.06	416.111	-	-	[M+H]+	-	3	31025-53-3	-	-	-	165657	345790	198131	461216	228727	112212	178330	121206	151223	-	-	-	0.0117145	0.808028	0.848492	1.13047	0.176918	insig
pmb0508	UPLC-MS/MS	p-Coumaroylagmatine	Alkaloids	Phenolamine	C14H20N4O2	277.17	147.04	276.159	-	-	[M+H]+	-	2	7295-86-5	-	-	C04498	484436	424798	271657	566388	369522	151992	392466	360432	359766	ko00999,ko01100,ko01110	C04498	-	0.277777	0.833487	0.869408	0.921254	-0.118328	insig
pme2527	UPLC-MS/MS	L-Ornithine	Amino acids and derivatives	Amino acids and derivatives	C5H12N2O2	133.1	116.07	132.09	-	-	[M+H]+	-	3	70-26-8	-	-	C00077	138687	167028	153202	112184	138587	137736	119598	125576	96702.2	ko00220,ko00330,ko00470,ko00480,ko01100,ko01110,ko01210,ko01230,ko02010	C00077	-	0.893095	0.120452	0.196485	0.846574	-0.240292	insig
Zmgp002640	UPLC-MS/MS	Broussonetine S	Alkaloids	Pyrrole alkaloids	C18H37NO6	364.27	346.27	363.262	-	-	[M+H]+	-	3	343935-37-5	-	-	-	31009.8	41175.8	34976	76877	45472.8	56040.8	55175.5	72198.7	47592.5	-	-	-	1.04581	0.11259	0.186626	1.66469	0.735252	insig
Zmzp000145	UPLC-MS/MS	Trimethyllysine	Amino acids and derivatives	Amino acids and derivatives	C9H20N2O2	189.16	84.08	188.153	-	-	[M+H]+	-	1	23284-33-5	-	-	C03793	1.16059e+07	1.27616e+07	1.29409e+07	1.8415e+07	1.86006e+07	1.68575e+07	1.523e+07	1.55003e+07	1.52849e+07	ko00310,ko01100	C03793	-	1.24078	0.00180273	0.0260133	1.444	0.530072	insig
Lcsp002898	UPLC-MS/MS	cis-Zeatin-O-glucoside riboside	Alkaloids	Alkaloids	C21H31N5O10	514.21	220.12	513.207	-	-	[M+H]+	-	3	125225-72-1	-	-	-	23730	35503.5	55845.5	58980.8	78011.5	45482.7	33792.5	34079.8	52370.2	-	-	-	0.825619	0.166585	0.249961	1.58565	0.665074	insig
HX1341	UPLC-MS/MS	7-Hydroxycoumarin;Umbelliferone	Lignans and Coumarins	Coumarins	C9H6O3	163.04	89.04	162.032	-	-	[M+H]+	-	1	93-35-6	-	-	C09315	4.97725e+07	4.40046e+07	5.19182e+07	6.81382e+07	5.50863e+07	6.33742e+07	5.06539e+07	5.37758e+07	5.09929e+07	ko00999,ko01110	C09315	-	1.08001	0.0486477	0.111573	1.28075	0.356984	insig
Safp001597	UPLC-MS/MS	Felinine zwitterion	Amino acids and derivatives	Amino acids and derivatives	C8H17NO3S	208.1	69.07	207.093	-	-	[M+H]+	-	3	-	-	-	-	99429.7	79265	121360	551392	787587	610967	418192	435061	408831	-	-	-	1.26393	0.014177	0.0595979	6.49864	2.70014	up
Zkep147063	UPLC-MS/MS	Cannabisin G	Alkaloids	Alkaloids	C36H36N2O8	625.25	488.17	624.247	-	-	[M+H]+	-	2	-	-	-	C17911	16822.8	60858.7	19814.7	33473.4	28070	36601.6	28623.1	39329.8	36642	-	C17911	-	0.257236	0.989327	0.992327	1.00665	0.00956931	insig
Cmxp003975	UPLC-MS/MS	Okanin-4'-O-glucoside(Marein)*	Flavonoids	Chalcones	C21H22O11	451.12	289.07	450.116	-	-	[M+H]+	-	3	535-96-6	-	-	-	113388	181074	130694	84499.8	64058	80966.7	77762.8	90505	136244	-	-	-	1.13249	0.0737081	0.143121	0.539858	-0.889348	insig
MW0109129	UPLC-MS/MS	Phe-Pro-Glu	Amino acids and derivatives	Amino acids and derivatives	C19H25N3O6	392.19	163.04	391.174	-	-	[M+H]+	-	3	-	-	-	-	56557.8	76877.2	42625.2	107210	84243.5	133755	74500.5	150394	70286	-	-	-	1.0523	0.0529052	0.116926	1.84714	0.885296	insig
Hmlp000935	UPLC-MS/MS	Vanillylamine	Alkaloids	Alkaloids	C8H11NO2	154.09	137.06	153.079	-	-	[M+H]+	-	2	1196-92-5	-	-	C16666	16117.2	15530	24595.2	27398	36975.8	23916.5	23653	17335.8	25481	ko00996,ko01100,ko01110	C16666	-	0.972355	0.099152	0.171514	1.56981	0.650593	insig
pmb0998	UPLC-MS/MS	Guanosine 5'-monophosphate*	Nucleotides and derivatives	Nucleotides and derivatives	C10H14N5O8P	364.07	152.06	363.058	-	-	[M+H]+	-	3	85-32-5	-	-	C00144	507796	493280	819642	2.56525e+06	2.41085e+06	2.15746e+06	1.27068e+06	1.66709e+06	1.86107e+06	ko00230,ko01100,ko01232	C00144	-	1.2445	0.000399996	0.0134191	3.91799	1.97011	up
Zkep1545	UPLC-MS/MS	Guanosine-5'-monophosphate*	Nucleotides and derivatives	Nucleotides and derivatives	C10H14N5O8P	364.06	152.05	363.058	-	-	[M+H]+	-	3	-	-	-	-	507796	493280	819642	2.56525e+06	2.41085e+06	2.15746e+06	1.27068e+06	1.66709e+06	1.86107e+06	-	-	-	1.2445	0.000399996	0.0134191	3.91799	1.97011	up
Lmdp003146	UPLC-MS/MS	Rhododendrol	Others	Alcohol compounds	C10H14O2	167.11	93.07	166.099	-	-	[M+H]+	-	3	501-96-2	-	-	C17690	237756	265396	297703	233797	218083	251659	173161	318542	282868	-	C17690	-	0.818846	0.196684	0.284651	0.878486	-0.18691	insig
pmp000767	UPLC-MS/MS	Ruscogenin-1-O-acetylrhamnosyl(1,2)glucosyl(1,2)glucoside	Steroids	Steroidal saponins	C43H74O22	943.47	781.4	942.467	-	-	[M+H]+	-	3	-	-	-	-	10146.2	27341.2	29394.5	42986	21037.5	29083.8	26932.8	38863.5	52131.7	-	-	-	0.553965	0.37936	0.466675	1.39211	0.477276	insig
MWSHY0104	UPLC-MS/MS	Luteolin-7-O-glucoside (Cynaroside)*	Flavonoids	Flavones	C21H20O11	449.11	287.06	448.101	-	-	[M+H]+	-	1	5373-11-5	-	-	C03951	640316	501662	726832	386924	348135	69626.9	1.12385e+06	822137	729582	ko00944	C03951	-	0.882878	0.0496066	0.112206	0.430587	-1.21562	insig
Safp009165	UPLC-MS/MS	Homobutein 4-glucoside	Flavonoids	Chalcones	C22H24O10	449.14	287.06	448.137	-	-	[M+H]+	-	3	-	-	-	-	640316	501662	726832	386924	348135	69626.9	1.12385e+06	822137	729582	-	-	-	0.882878	0.0496066	0.112206	0.430587	-1.21562	insig
Xmyp005654	UPLC-MS/MS	Kaempferol-4'-O-glucoside*	Flavonoids	Flavonols	C21H20O11	449.11	287.06	448.101	-	-	[M+H]+	-	1	-	-	-	-	640316	501662	726832	386924	348135	69626.9	1.12385e+06	822137	729582	-	CM00461	MetMap114	0.882878	0.0496066	0.112206	0.430587	-1.21562	insig
MW0155137	UPLC-MS/MS	Phe-Asp-Thr	Amino acids and derivatives	Amino acids and derivatives	C17H23N3O7	382.17	120.08	381.154	-	-	[M+H]+	-	3	-	-	-	-	228644	325684	332401	187734	170926	188897	192035	250706	209568	-	-	-	1.13464	0.073748	0.143121	0.617502	-0.695483	insig
Smnp004764	UPLC-MS/MS	7-hydroxyaloin	Quinones	Anthraquinone	C21H22O10	435.12	255.06	434.121	-	-	[M+H]+	-	3	82461-12-9	-	-	-	252222	408501	336026	160321	114264	185655	132598	167461	260772	-	-	-	1.14105	0.0408165	0.102211	0.461741	-1.11485	down
MWSHC2011	UPLC-MS/MS	5-Hydroxy-L-tryptophan	Amino acids and derivatives	Amino acids and derivatives	C11H12N2O3	221.09	162.06	220.085	-	-	[M+H]+	-	3	4350-09-8	-	-	C00643	72504	67293.5	67080.2	33626	39009	14776.8	52696	37594.5	42992.8	ko00380,ko01100	C00643	-	1.07972	0.0268956	0.0825444	0.422529	-1.24288	down
Wbjp005032	UPLC-MS/MS	(2R,3S,4R,5R,6S)-2-[(2S,3R,4S,5S,6R)-6-[(2S,3S,4R,5R,6S)-4,5-dihydroxy-6-(hydroxymethyl)-2-[(1R,2S,4R,5'R,6R,7R,8S,9R,12S,13R,16R,18S)-5',7,9,13-tetramethylspiro[5-oxapentacyclo[10.8.0.02,9.04,8.013,18]icosane-6,2'-oxane]-16-yl]oxyoxan-3-yl]oxy-4,5-dihydroxy-2-methyloxan-3-yl]oxy-6-(hydroxymethyl)oxane-3,4,5-triol	Steroids	Steroidal saponins	C45H74O17	887.5	887.5	886.493	-	-	[M+H]+	-	1	-	-	-	-	185432	226619	225704	198012	105719	87768.5	110964	118543	113882	-	-	-	0.940711	0.12459	0.201798	0.61387	-0.703994	insig
pme2801	UPLC-MS/MS	7-Methylxanthine	Nucleotides and derivatives	Nucleotides and derivatives	C6H6N4O2	167.06	150.03	166.049	-	-	[M+H]+	-	3	552-62-5	-	-	C16353	25435.2	46075	50710.7	53769	48582.5	59654	44268.2	44218.8	44209.2	ko00232,ko01100,ko01110	C16353	-	0.74036	0.223913	0.312952	1.32551	0.406551	insig
MWS201483	UPLC-MS/MS	Phe-Hyp	Amino acids and derivatives	Amino acids and derivatives	C14H18N2O4	279.13	120.08	278.127	-	-	[M+H]+	-	2	90965-82-5	-	-	-	66639.7	66549.5	56815.8	76738	85521.5	68963.5	91545.2	81950.8	73133	-	-	-	0.981897	0.0851828	0.157313	1.21693	0.283248	insig
MW0155836	UPLC-MS/MS	Pro-Gln-Leu	Amino acids and derivatives	Amino acids and derivatives	C16H28N4O5	357.21	160.07	356.206	-	-	[M+H]+	-	3	-	-	-	-	601974	572662	579888	961626	1.03909e+06	1.0285e+06	545626	605036	622017	-	-	-	1.27582	0.00124554	0.0208314	1.72652	0.787865	insig
MWSprf097	UPLC-MS/MS	USaramine	Alkaloids	Alkaloids	C18H25NO6	352.18	120.08	351.168	-	-	[M+H]+	-	3	15503-87-4	-	-	C10413	18076.8	41795.8	35098.8	28810.2	37959.5	24960.8	27062.2	21113.8	19440.8	-	C10413	-	0.00916423	0.901429	0.923771	0.965877	-0.0500893	insig
Zmpp001726	UPLC-MS/MS	Epinephrine	Alkaloids	Alkaloids	C9H13NO3	184.1	124.07	183.089	-	-	[M+H]+	-	3	51-43-4	-	-	C00788	63878.5	83546.5	64476.8	35268	61771.2	63796	48998.2	71506.5	73451.3	ko00350,ko01100	C00788	-	0.748762	0.21219	0.301136	0.759009	-0.397812	insig
Latp002963	UPLC-MS/MS	5-Acetonyl-6-glucosyl-7-hydroxy-2,6-methylchromone	Others	Chromone	C19H22O10	411.13	249.08	410.121	-	-	[M+H]+	-	3	-	-	-	-	148848	226701	219456	119560	58375.5	88845.5	127204	154751	98264	-	-	-	1.10181	0.027257	0.0825564	0.448367	-1.15725	down
pme0120	UPLC-MS/MS	5-Aminovaleric acid	Organic acids	Organic acids	C5H11NO2	118.09	101.06	117.079	-	-	[M+H]+	-	1	660-88-8	-	-	C00431	521348	426506	952038	114087	131677	135551	220509	280501	254370	ko00310,ko00330,ko00470,ko01100	C00431	-	1.22045	0.0884402	0.160638	0.200703	-2.31686	down
Wafp003220	UPLC-MS/MS	N-Sinapoylhomoagmatine	Alkaloids	Phenolamine	C17H26N4O4	351.2	207.06	350.195	-	-	[M+H]+	-	2	-	-	-	-	97971.2	144478	150726	40647.8	50014.5	91465	64193.8	74732.2	73017.5	-	-	-	1.0586	0.0370291	0.0967883	0.463222	-1.11023	down
Qmyp101441	UPLC-MS/MS	Boscialin	Terpenoids	Sesquiterpenoids	C13H22O3	227.16	133.1	226.157	-	-	[M+H]+	-	3	129277-03-8	-	-	-	143739	104111	134613	54372.5	29371	16482	56258.5	64940.2	66093.5	-	-	-	1.14803	0.00459886	0.0381359	0.262052	-1.93207	down
Zmmp003957	UPLC-MS/MS	Phe-Glu-Leu	Amino acids and derivatives	Amino acids and derivatives	C20H29N3O6	408.21	261.14	407.206	-	-	[M+H]+	-	3	-	-	-	-	322758	284015	243321	439139	252749	545593	335196	313249	345636	-	-	-	0.7286	0.26736	0.354491	1.4557	0.541713	insig
Safp012802	UPLC-MS/MS	Tuliposide B	Others	Others	C11H18O9	295.1	73.03	294.095	-	-	[M+H]+	-	1	19870-33-8	-	-	C08570	5.55339e+06	6.16157e+06	6.32047e+06	911160	1.0294e+06	173930	2.78393e+06	3.5829e+06	4.59538e+06	-	C08570	-	1.15774	0.000131578	0.00957258	0.117241	-3.09245	down
mws5035	UPLC-MS/MS	L-Leucyl-L-phenylalanine	Amino acids and derivatives	Amino acids and derivatives	C15H22N2O3	279.17	120.08	278.163	-	-	[M+H]+	-	2	56217-82-4	-	-	-	61963.5	53027.8	65129.8	84372.5	111152	97290.8	112454	91395.7	109643	-	-	-	1.18499	0.0244135	0.0775724	1.62566	0.701023	insig
Zbsp004862	UPLC-MS/MS	Syringetin-3-O-glucoside*	Flavonoids	Flavonols	C23H24O13	509.13	347.08	508.122	-	-	[M+H]+	-	3	40039-49-4	-	-	-	41252	12832.5	42268.5	83360.5	79657.5	106594	44596.5	39291.5	29316	-	-	-	1.05646	0.0112065	0.0538962	2.79817	1.48449	up
pmp000626	UPLC-MS/MS	Baptifoline	Alkaloids	Quinorisidine alkaloids	C15H20N2O2	261.16	243.15	260.152	-	-	[M+H]+	-	3	732-50-3	-	-	C10755	160583	148334	136368	127854	135631	126375	120108	173886	144479	-	C10755	-	1.00183	0.103167	0.175903	0.87553	-0.191772	insig
Lbhp011908	UPLC-MS/MS	Caffeyl fraxin	Lignans and Coumarins	Coumarins	C25H24O13	533.13	163.04	532.122	-	-	[M+H]+	-	3	-	-	-	-	115298	144677	127375	89299.8	86478.5	94526.5	121290	66684.8	79198.5	-	-	-	1.19569	0.0366674	0.0966864	0.697832	-0.519048	insig
Hmsp003093	UPLC-MS/MS	3,7-Dihydroxychromen-4-one	Others	Chromone	C9H6O4	179.03	77.04	178.027	-	-	[M+H]+	-	3	-	-	-	-	43927.2	6694.1	35133	59346	33470.5	54828	49740.8	50673.7	71181.5	-	-	-	0.696274	0.216216	0.304482	1.72171	0.783846	insig
Wbsp005646	UPLC-MS/MS	3β,21β,24,29-tetrahydroxy-16-oxoserrat-14-en	Terpenoids	Triterpene	C30H48O5	489.36	489.36	488.35	-	-	[M+H]+	-	3	-	-	-	-	67558.2	55738	57130.2	125052	108206	73782.2	71786.5	99383.5	52019	-	-	-	1.07153	0.099955	0.172602	1.70175	0.767019	insig
Lmrj002087	UPLC-MS/MS	L-Isoleucyl-L-Aspartate	Amino acids and derivatives	Amino acids and derivatives	C10H18N2O5	247.13	86.09	246.122	-	-	[M+H]+	-	3	-	-	-	-	252906	268659	239019	246383	294471	348750	280709	280706	291365	-	-	-	0.733746	0.280439	0.367297	1.16963	0.226055	insig
Lcfp041728	UPLC-MS/MS	5-Methylcoumarin-4-cellobioside	Lignans and Coumarins	Coumarins	C22H28O13	501.16	177.06	500.153	-	-	[M+H]+	-	2	109974-31-4	-	-	-	56565	81006.5	65896.8	64547	98478	52357.2	73006.2	64482.2	84471.7	-	-	-	0.0879574	0.814694	0.85318	1.05855	0.0820957	insig
Waqkp01420	UPLC-MS/MS	N-Feruloylhydroxyagmatine Glucoside	Alkaloids	Phenolamine	C21H32N4O9	485.23	177.05	484.216	-	-	[M+H]+	-	2	-	-	-	-	38520.8	40721.5	42634.5	93568.8	112191	144704	85825.8	77486	64640	-	-	-	1.24416	0.0356482	0.0949237	2.87556	1.52384	up
MW0155208	UPLC-MS/MS	Phe-His-Gly	Amino acids and derivatives	Amino acids and derivatives	C17H21N5O4	382.15	120.08	359.159	-	-	[M+Na]+	-	3	-	-	-	-	223509	382123	295614	159196	188072	159499	204855	202020	206272	-	-	-	1.10985	0.0973994	0.169765	0.562297	-0.830596	insig
Latp003004	UPLC-MS/MS	2-Methyl-5-acetonyl-7-hydroxychromone glucoside	Others	Chromone	C19H22O9	395.13	233.08	394.126	-	-	[M+H]+	-	3	-	-	-	-	59088	53126.5	78940.2	45365	30398	44217.5	51489.8	51997	58817.5	-	-	-	1.02289	0.0730917	0.142335	0.627662	-0.671941	insig
Lcsp002875	UPLC-MS/MS	Gly-Val-Phe	Amino acids and derivatives	Amino acids and derivatives	C16H23N3O4	322.18	129.1	321.169	-	-	[M+H]+	-	3	82985-55-5	-	-	-	74844	64591.7	50458.8	44798	29024.5	20657.8	50186.5	38762	54757.5	-	-	-	1.05746	0.0335497	0.0918268	0.497541	-1.00711	down
Rfp79389	UPLC-MS/MS	(1S,2S,3'S,4S,5'R,6S,7S,8R,9S,12S,13R,16S)-5',7,9,13-tetramethylspiro[5-oxapentacyclo[10.8.0.02,9.04,8.013,18]icos-18-ene-6,2'-piperidine]-3',16-diol	Alkaloids	Steroid alkaloids	C27H43N1O3	430.33	271.21	429.324	-	-	[M+H]+	-	1	-	-	-	-	36757.8	23623.8	87286.5	42143.5	36980.8	52185	37939.2	48341	46978.7	-	-	-	0.0429622	0.807698	0.848454	0.889219	-0.169389	insig
Wafp004413	UPLC-MS/MS	Hydroxylsolasodine O-glucoside O-glucosyl-glucosyl-xyloside	Alkaloids	Steroid alkaloids	C50H81NO22	1048.53	1030.53	1047.53	-	-	[M+H]+	-	1	-	-	-	-	53106	48866	75244.3	48207.2	52780	57220	52981.5	60121.5	47008.7	-	-	-	0.417212	0.525781	0.597196	0.892736	-0.163695	insig
pme1173	UPLC-MS/MS	Allopurinol	Nucleotides and derivatives	Nucleotides and derivatives	C5H4N4O	137.05	110.03	136.038	-	-	[M+H]+	-	3	315-30-0	-	-	-	82935	11465.8	126274	140163	177574	106052	57328.8	102539	111264	-	-	-	0.730334	0.174516	0.260158	1.92042	0.94142	insig
Wdhp004605	UPLC-MS/MS	7-methoxy-1-[(4-methoxyphenyl)methyl]-2-methyl-3,4-dihydro-1h-isoquinolin-6-ol	Alkaloids	Isoquinoline alkaloids	C19H23NO3	314.17	121.06	313.168	-	-	[M+H]+	-	2	-	-	-	-	30105.2	85688.5	660188	73768.8	97098	43864.2	109979	116506	90269.8	-	-	-	0.3744	0.451151	0.531912	0.276722	-1.85349	insig
Wasyqp3396	UPLC-MS/MS	4-O-Caffeoylquinic Acid Methyl Ester	Phenolic acids	Phenolic acids	C17H20O9	369.12	163.04	368.111	-	-	[M+H]+	-	3	-	-	-	-	32581	24372.5	34193.8	99055.5	82840.3	83047.8	27346.5	45125	71521.5	-	-	-	1.25266	0.00205863	0.026516	2.90676	1.53941	up
Wacyp03418	UPLC-MS/MS	N-cis-Cinnamoylagmatine	Alkaloids	Phenolamine	C14H20N4O	261.17	131.05	260.164	-	-	[M+H]+	-	3	-	-	-	-	59313	66455.8	25578.2	130578	232709	77509	63393.8	119973	88684.5	-	-	-	0.982737	0.160821	0.243046	2.91248	1.54225	insig
Yshj000011	UPLC-MS/MS	2,6-dimethoxy-4-hydroxyphenyl-1-O-beta-D-glucopyranoside	Others	Others	C14H20O9	333.12	171.06	332.111	-	-	[M+H]+	-	3	-	-	-	-	75783	67197.8	7792.05	56426.8	38960.2	55068.5	39871	49692.2	64613.2	-	-	-	0.310131	0.996569	0.996569	0.997896	-0.00303934	insig
Jmsp005717	UPLC-MS/MS	Methyl-6-Paradol	Phenolic acids	Phenolic acids	C18H28O3	293.21	137.06	292.204	-	-	[M+H]+	-	3	-	-	-	-	24349.5	21523.4	27732.6	9012.48	3377.03	7946.26	13804.2	12789	17175.1	-	-	-	1.16114	0.00206118	0.026516	0.276281	-1.85579	down
Lnrp102163	UPLC-MS/MS	Quercetin-3-O-rutinoside-7-O-rhamnoside	Flavonoids	Flavonols	C33H40O20	757.21	303.05	756.211	-	-	[M+H]+	-	3	-	-	-	-	129820	146536	113034	10471.2	10415	16754	27202.2	31354	35579.2	-	CM00624	MetMap115	1.26824	0.00501749	0.0388986	0.0966647	-3.37087	down
Lmlp002205	UPLC-MS/MS	Isololiolide	Terpenoids	Monoterpenoids	C11H16O3	197.12	161.1	196.11	-	-	[M+H]+	-	3	38274-00-9	-	-	-	17154.8	11208.8	20813	38759.5	41266.5	42867.7	36190	28639.5	24879.8	-	-	-	1.19729	0.00572378	0.0414591	2.49903	1.32137	up
Zmgp004436	UPLC-MS/MS	Okanin-4'-(6''-O-acetyl)glucoside*	Flavonoids	Chalcones	C23H24O13	509.13	347.08	508.122	-	-	[M+H]+	-	3	-	-	-	-	29814.2	11556	15950.7	44351.3	51061	61554.5	50188.5	54171.8	24113.7	-	-	-	1.13168	0.0113402	0.0541891	2.73838	1.45332	up
Hmcp002187	UPLC-MS/MS	Limocitrin-3-O-galactoside*	Flavonoids	Flavonols	C23H24O13	509.13	347.07	508.122	-	-	[M+H]+	-	3	-	-	-	-	29814.2	11556	15950.7	44351.3	51061	61554.5	50188.5	54171.8	24113.7	-	-	-	1.13168	0.0113402	0.0541891	2.73838	1.45332	up
Hmhp004269	UPLC-MS/MS	Nodakenin	Lignans and Coumarins	Coumarins	C20H24O9	409.15	229.09	408.142	-	-	[M+H]+	-	3	495-31-8	-	-	C09279	82973.8	83953	51725.2	5269.15	5269.15	5269.15	60124.2	26345.8	51167	-	C09279	-	1.27262	0.0236338	0.0764374	0.072295	-3.78996	down
MWStz545	UPLC-MS/MS	5-O-Feruloylquinic acid*	Phenolic acids	Phenolic acids	C17H20O9	369.12	177.06	368.111	-	-	[M+H]+	-	3	40242-06-6	-	-	-	185981	156071	115078	14389	49347.8	14377.8	59599.2	69851.8	45203.7	-	-	-	1.1698	0.0111318	0.0536235	0.17088	-2.54894	down
MW0152629	UPLC-MS/MS	H-Leu-Trp-OH	Amino acids and derivatives	Amino acids and derivatives	C17H23N3O3	318.18	188.07	317.174	-	-	[M+H]+	-	3	5156-22-9	-	-	-	25474.8	35175.8	46978.5	46817.3	47958.3	17644.5	40113.8	33135.2	23372.2	-	-	-	0.0408591	0.899265	0.923142	1.04451	0.0628319	insig
Wafp004334	UPLC-MS/MS	N-Feruloyltyramine 4'-glucoside	Alkaloids	Phenolamine	C24H29NO9	476.2	177.05	475.184	-	-	[M+H]+	-	1	-	-	-	-	1.49174e+06	1.56582e+06	2.76799e+06	1.66145e+06	2020461	1.23169e+06	646693	776316	741233	-	-	-	0.375659	0.564111	0.634439	0.843457	-0.245614	insig
MWSslk120	UPLC-MS/MS	N-Acetyl-DL-phenylalanine	Amino acids and derivatives	Amino acids and derivatives	C11H13NO3	208.1	120.08	207.089	-	-	[M+H]+	-	3	2901-75-9	-	-	-	38837.2	58521.5	45915.7	6713.8	47058.8	33569	36622.8	40761.8	34506.3	-	-	-	0.679869	0.255305	0.343135	0.60961	-0.714042	insig
Wasdp02556	UPLC-MS/MS	Nodulisporone	Quinones	Quinones	C11H12O3	193.09	161.06	192.079	-	-	[M+H]+	-	3	-	-	-	-	58936	72281	67969.8	52496.8	28435.3	29241	23805.5	41170	35482.2	-	-	-	1.07103	0.044969	0.106502	0.553114	-0.854351	insig
Zamp003418	UPLC-MS/MS	Paeonoside	Others	Others	C15H20O8	329.12	167.07	328.116	-	-	[M+H]+	-	3	20309-70-0	-	-	C10717	84334.8	39768	24629	37460.2	28443.8	31248.7	27091	51022.7	66208	-	C10717	-	0.481399	0.439125	0.521034	0.653208	-0.614386	insig
Lmwp003442	UPLC-MS/MS	Amoenin	Flavonoids	Flavonols	C21H20O11	449.11	287.06	448.101	-	-	[M+H]+	-	1	-	-	-	-	115215	95681.2	198718	343866	1.0355e+06	1.19837e+06	730935	275704	524517	-	CM00463	MetMap114	1.14154	0.108044	0.181926	6.29308	2.65377	up
Qacp005275	UPLC-MS/MS	3-Hydroxy-1,2-dimethoxyxanthone-glucoside*	Others	Xanthone	C21H22O10	435.13	273.08	434.121	-	-	[M+H]+	-	3	-	-	-	-	89726	48330	69377.5	128590	108707	129054	99581	131503	126710	-	-	-	1.09172	0.0281164	0.0835356	1.76611	0.820578	insig
Zmxp004722	UPLC-MS/MS	Thunberginol G 3'-Glucoside	Lignans and Coumarins	Coumarins	C21H22O10	435.13	273.08	434.121	-	-	[M+H]+	-	3	-	-	-	-	89726	48330	69377.5	128590	108707	129054	99581	131503	126710	-	-	-	1.09172	0.0281164	0.0835356	1.76611	0.820578	insig
Lmbp002592	UPLC-MS/MS	Kaempferol-3,7-O-diglucoside	Flavonoids	Flavonols	C27H30O16	611.16	287.05	610.153	-	-	[M+H]+	-	3	25615-14-9	-	-	-	23968.7	31410.2	35002.7	245536	115069	296698	315707	188825	279314	-	-	-	1.21991	0.0725028	0.141804	7.27253	2.86246	up
pmb0619	UPLC-MS/MS	Eriodictyol-6,8-di-C-glucoside-4'-O-glucoside	Flavonoids	Flavanones	C33H42O21	775.23	612.9	774.222	-	-	[M+H]+	-	3	-	-	-	-	8663.75	9502.75	24258.5	190833	189032	254042	135423	191554	117810	-	-	-	1.24554	0.00865942	0.048824	14.9418	3.90128	up
Lmqp002170	UPLC-MS/MS	Kaempferol-3-O-sophorotrioside*	Flavonoids	Flavonols	C33H40O21	773.21	449.11	772.206	-	-	[M+H]+	-	3	80714-53-0	-	-	C12635	2758.75	2758.75	13793.8	97020	103523	139560	51975	77092.7	51774.8	ko00944,ko01110	C12635	MetMap113	1.21176	0.0105293	0.0522843	17.6117	4.13846	up
Lahp002797	UPLC-MS/MS	Methyl Orsellinate	Phenolic acids	Phenolic acids	C9H10O4	183.06	123.04	182.058	-	-	[M+H]+	-	2	3187-58-4	-	-	-	14865.3	14865.3	75029.8	190746	186715	145821	74326.5	118917	94527.5	-	-	-	1.11335	0.00644828	0.0429453	4.99504	2.3205	up
Lmqp003013	UPLC-MS/MS	Citroside A	Terpenoids	Monoterpenoids	C19H30O8	387.2	149.1	386.194	-	-	[M+H]+	-	3	120330-44-1	-	-	-	54608	33615.2	30911.7	129403	89905.7	93262.2	55605.2	87663.5	75957.5	-	-	-	1.18103	0.018545	0.0679071	2.62367	1.39159	up
Wasdp09220	UPLC-MS/MS	2,3-Dehydro-4-oxo-beta-ionol	Terpenoids	Monoterpenoids	C13H18O2	207.14	93.07	206.131	-	-	[M+H]+	-	1	-	-	-	-	31926.8	34539.2	24926.5	3465.64	3465.64	42100.7	32875.6	41142.6	17328.2	-	-	-	0.795327	0.387839	0.474753	0.536498	-0.898355	insig
pma0795	UPLC-MS/MS	Tricetin-5-O-(6''-malonyl)glucoside	Flavonoids	Flavones	C24H22O15	551.1	303.05	550.096	-	-	[M+H]+	-	3	-	-	-	-	34997	33230.3	13536.2	17493.8	17609	24145.3	25253	38963	40552.5	-	-	-	0.45706	0.391697	0.478295	0.724627	-0.46469	insig
pmp000607	UPLC-MS/MS	1-desmethylaurantio-obtusin-2-O-β-D-glucoside	Quinones	Anthraquinone	C22H22O12	479.12	317.06	478.111	-	-	[M+H]+	-	3	-	-	-	-	86341.3	80939.2	93660	58775.5	56754.2	120929	103224	49423	87253	-	-	-	0.389545	0.73757	0.788702	0.906178	-0.142134	insig
Lmwp004293	UPLC-MS/MS	Quercetin-3-O-(2'''-O-p-coumaroyl)sophoroside-7-O-glucoside	Flavonoids	Flavonols	C42H46O24	935.25	303.05	934.238	-	-	[M+H]+	-	3	-	-	-	-	54450.5	27228.5	23036.7	23036.8	43444.5	2931.95	14659.8	23034	35546.5	-	CM00652	MetMap115	0.553468	0.485584	0.562483	0.662873	-0.593197	insig
Lmhp008337	UPLC-MS/MS	LysoPE 14:0(2n isomer)*	Lipids	LPE	C19H40NO7P	426.26	285.24	425.254	-	-	[M+H]+	-	1	-	-	-	-	25784.4	21689.1	24149.2	126719	56601.7	119894	49097.7	64049.4	66851	-	-	-	1.19946	0.0739913	0.143406	4.2335	2.08185	up
pma3724	UPLC-MS/MS	1-O-Feruloylquinic acid*	Phenolic acids	Phenolic acids	C17H20O9	369.12	177.05	368.111	-	-	[M+H]+	-	3	-	-	-	-	576443	220098	229384	165878	22547.2	36868.5	227290	134131	107546	-	-	-	1.01735	0.138205	0.218732	0.2196	-2.18705	down
mws1668	UPLC-MS/MS	Angelicin*	Lignans and Coumarins	Coumarins	C11H6O3	187.04	131.05	186.032	-	-	[M+H]+	-	3	523-50-2	-	-	C09060	8385.56	11535.7	12675.3	7125.43	8406.83	6421.81	7460.49	13918	8767.29	ko00999,ko01110	C09060	-	1.02502	0.0926618	0.165127	0.673509	-0.57023	insig
Zmpp000906	UPLC-MS/MS	Norepinephrine	Alkaloids	Alkaloids	C8H11NO3	170.08	107.05	169.074	-	-	[M+H]+	-	1	51-41-2	-	-	C00547	31076.5	56187.2	20572.8	41482.5	4114.55	4114.55	30361	34285.5	37755.2	ko00350,ko01100	C00547	-	0.800844	0.302794	0.389034	0.46099	-1.11719	insig
Zbzp007301	UPLC-MS/MS	2-Methoxy-6-undecyl-1,4-benzoquinone	Quinones	Quinones	C18H28O3	293.21	55.05	292.204	-	-	[M+H]+	-	3	-	-	-	-	23549.6	23113.2	20817.2	4050.71	2403.4	5320.92	8661.8	11153.5	17243.2	-	-	-	1.23894	0.000100636	0.00902396	0.174497	-2.51873	down
MWSmce324	UPLC-MS/MS	Psoralen*	Lignans and Coumarins	Coumarins	C11H6O3	187.04	131.05	186.032	-	-	[M+H]+	-	3	66-97-7	-	-	C09305	12504.9	11067.1	12224.4	13518.7	10287.3	9520.42	7376.76	7043.91	5881.1	ko00999,ko01110	C09305	-	0.433672	0.579982	0.648856	0.931002	-0.103144	insig
Lmhp009802	UPLC-MS/MS	LysoPE 20:3(2n isomer)*	Lipids	LPE	C25H46NO7P	504.31	363.29	503.301	-	-	[M+H]+	-	3	-	-	-	-	4854.48	2188	2936.46	19844.5	9683.72	10927	9856.1	9839.09	12597.9	-	-	-	1.16962	0.0788005	0.149966	4.05406	2.01937	up
Zbsp010779	UPLC-MS/MS	[6]-Paradol methyl	Phenolic acids	Phenolic acids	C18H28O3	293.21	177.09	292.204	-	-	[M+H]+	-	3	-	-	-	-	17285.2	19334.8	12656.5	2566.07	5063.78	6120.34	11334	7338.8	10965.2	-	-	-	1.17291	0.0126064	0.0569486	0.279041	-1.84145	down
Wasdp10471	UPLC-MS/MS	4-Pentylbenzene-1,2-diol	Others	Others	C11H16O2	181.12	135.12	180.115	-	-	[M+H]+	-	1	2525-11-3	-	-	-	20698.7	23665.6	22932.8	15281.1	14334.4	8311.67	31812.4	19587.2	20210.2	-	-	-	1.07759	0.0321814	0.090552	0.563578	-0.827312	insig
Lmhp010908	UPLC-MS/MS	LysoPC 19:1	Lipids	LPC	C27H54NO7P	536.37	184.07	535.364	-	-	[M+H]+	-	2	-	-	-	-	214929	242879	215610	116537	59268.7	80015.6	144280	158302	145923	-	-	-	1.19174	0.00472987	0.0383411	0.379884	-1.39637	down
Lcfp121196	UPLC-MS/MS	Tyr-Gly-Thr	Amino acids and derivatives	Amino acids and derivatives	C15H21N3O6	340.15	136.08	339.143	-	-	[M+H]+	-	3	-	-	-	-	13151.5	19338.5	34322	25715.5	40918.2	27776.5	10054.5	24871	30366.5	-	-	-	0.687911	0.312507	0.398118	1.41307	0.498836	insig
WaXYp01907	UPLC-MS/MS	N-[(R)-2-Hydroxy-3,3-dimethyl-4-(β-D-glucopyranosyloxy)butyryl]-β-alanine	Alkaloids	Alkaloids	C15H27NO10	382.17	220.12	381.163	-	-	[M+H]+	-	1	29493-59-2	-	-	-	7.36476e+06	6.08097e+06	7.37609e+06	7.80817e+06	7.53166e+06	7.85398e+06	5.29045e+06	7.2366e+06	7.98987e+06	-	-	-	0.841353	0.202586	0.291615	1.11392	0.155644	insig
pma3649	UPLC-MS/MS	5-Aminolevulinic Acid	Alkaloids	Alkaloids	C5H9NO3	132.07	86.06	131.058	-	-	[M+H]+	-	3	106-60-5	-	-	C00430	3.74486e+07	4.19193e+07	2.96759e+07	2.56585e+07	2.11039e+07	1.96466e+07	2.59716e+07	2.97078e+07	2.84485e+07	ko00260,ko00860,ko01100,ko01110,ko01240,ko02010	C00430	-	1.13693	0.0390227	0.0992064	0.609012	-0.715457	insig
pme1419	UPLC-MS/MS	L-Methionine methyl ester	Amino acids and derivatives	Amino acids and derivatives	C6H13NO2S	164.07	104.07	163.067	-	-	[M+H]+	-	3	10332-17-9	-	-	-	60253.5	62749.5	120837	79653.5	105401	143615	129342	97839.8	158621	-	-	-	0.637505	0.35662	0.444208	1.34789	0.430703	insig
Zjbp081711	UPLC-MS/MS	3-Hydroxyspirost-6-one-3-O-rhamnosyl-(1→2)-glucoside*	Steroids	Steroidal saponins	C39H62O13	739.42	577.37	738.419	-	-	[M+H]+	-	1	-	-	-	-	6768.91	13578.1	9413.76	10426	12265.4	12384.1	6994.99	13552.9	10286.1	-	-	-	0.546315	0.470877	0.548864	1.17858	0.237049	insig
MWSslk108	UPLC-MS/MS	O-Acetyl-L-carnitine	Alkaloids	Alkaloids	C9H17NO4	204.13	85.03	203.116	-	-	[M+H]+	-	3	3040-38-8	-	-	-	821724	766916	773032	434870	609451	497709	634457	554726	852175	-	-	-	1.16393	0.0236732	0.0764374	0.65294	-0.614977	insig
pmb0880	UPLC-MS/MS	LysoPE 18:0(2n isomer)	Lipids	LPE	C23H48NO7P	482.32	341.31	481.317	-	-	[M+H]+	-	2	-	-	-	-	13458.6	17581.9	25846.9	2108.21	2108.21	2108.21	11422.1	14079	10541	-	-	-	1.26379	0.0436635	0.105337	0.111178	-3.16906	down
Wbjp002336	UPLC-MS/MS	N,N-diethyl-5-hydroxytryptamineoxalate	Alkaloids	Alkaloids	C16H18N2O5	319.13	301.12	318.122	-	-	[M+H]+	-	3	-	-	-	-	18337	14498.2	33622.5	24044.2	23547	31410	21885	34075.8	29986.8	-	-	-	0.509558	0.562644	0.633382	1.18874	0.249438	insig
Lmhp010515	UPLC-MS/MS	LysoPC 17:0(2n isomer)*	Lipids	LPC	C25H52NO7P	510.36	184.07	509.348	-	-	[M+H]+	-	1	-	-	-	-	86036.8	92464.6	122673	97532.5	76972.7	70156.5	81799.2	96714.5	87515.2	-	-	-	0.740007	0.255082	0.343135	0.812358	-0.299812	insig
pmb0819	UPLC-MS/MS	3-Indoleacetonitrile	Alkaloids	Plumerane	C10H8N2	157.08	130.07	156.069	-	-	[M+H]+	-	3	771-51-7	-	-	C02938	8797.5	19818.2	20593	28685	20743.8	32431.2	20457	22758.5	25105	ko00380,ko01100	C02938	-	0.857164	0.102153	0.174977	1.66353	0.734244	insig
pmc0274	UPLC-MS/MS	6-Methylmercaptopurine	Nucleotides and derivatives	Nucleotides and derivatives	C6H6N4S	167.04	125	166.031	-	-	[M+H]+	-	3	50-66-8	-	-	C16614	23608	14167.8	2833.55	75281.3	81280.8	81665.3	31489	23194.2	38121.8	-	C16614	-	1.09517	0.00427451	0.0367076	5.86632	2.55246	up
Wcdp000839	UPLC-MS/MS	5-methylfurfural	Others	Others	C6H6O2	111.04	55.05	110.037	-	-	[M+H]+	-	3	620-02-0	-	-	-	297023	261677	323094	18798.5	93992.2	18798.5	176194	156898	176119	-	-	-	1.15285	0.00190609	0.0261876	0.149229	-2.7444	down
MWStz073	UPLC-MS/MS	5-Hydroxy-2-pyrrolidinone	Alkaloids	Pyrrole alkaloids	C4H7NO2	102.05	84.05	101.048	-	-	[M+H]+	-	1	62312-55-4	-	-	-	607108	703324	678546	547586	622404	554030	638137	660864	683828	-	-	-	0.986703	0.0801912	0.151372	0.866787	-0.20625	insig
pme1002	UPLC-MS/MS	L-Tyramine	Alkaloids	Alkaloids	C8H11NO	138.09	103.05	137.084	-	-	[M+H]+	-	1	51-67-2	-	-	C00483	1866977	1.24104e+06	4788307	1.07604e+06	1378852	1.0125e+06	1.90296e+06	1.91585e+06	1.98005e+06	ko00350,ko00950,ko01100,ko01110,ko01240	C00483	-	0.80551	0.308929	0.395052	0.439115	-1.18733	insig
mws4532g	UPLC-MS/MS	D-Ornithine	Amino acids and derivatives	Amino acids and derivatives	C5H12N2O2	133.1	70.07	132.09	-	-	[M+H]+	-	3	348-66-3	-	-	-	54021.5	7160.27	62195.8	58451.1	35965.5	35801.3	52520	42763.1	51113.6	-	-	-	0.338712	0.911441	0.930188	1.05544	0.0778482	insig
Lmyp102101	UPLC-MS/MS	3-Hydroxy-4H-pyran-4-one	Organic acids	Organic acids	C5H4O3	113.02	67.02	112.016	-	-	[M+H]+	-	3	-	-	-	-	34645	17956.8	40746.8	61827.2	43304.5	67064.5	31472	60284.8	61587.2	-	-	-	0.973457	0.057151	0.122701	1.84466	0.883355	insig
MWS201408	UPLC-MS/MS	Asp-Glu	Amino acids and derivatives	Amino acids and derivatives	C9H14N2O7	263.09	136.04	262.08	-	-	[M+H]+	-	3	6157-06-8	-	-	-	40457.2	23475	50480.8	28240.5	16296.5	19948.8	18242	32260	12651	-	-	-	0.896082	0.157129	0.23976	0.563623	-0.827199	insig
Zjzp081883	UPLC-MS/MS	Sarsasapogenin-Glc-Glc-Glc-Glc-Glc*	Steroids	Steroidal saponins	C57H94O28	1227.61	579.39	1226.59	-	-	[M+H]+	-	2	-	-	-	-	25074.2	19335.5	40906.5	17156.2	17430.7	22472	32665.7	34312.5	40272.3	-	-	-	0.773492	0.279097	0.365861	0.668794	-0.580366	insig
Lhlp102619	UPLC-MS/MS	Tigogenin pentaglucoside*	Steroids	Steroidal saponins	C57H94O28	1227.6	579.39	1226.59	-	-	[M+H]+	-	2	-	-	-	-	25074.2	19335.5	40906.5	17156.2	17430.7	22472	32665.7	34312.5	40272.3	-	-	-	0.773492	0.279097	0.365861	0.668794	-0.580366	insig
Lcfp004238	UPLC-MS/MS	(23S)-23-hydroxyanguivine	Alkaloids	Steroid alkaloids	C44H71NO16	870.49	414.34	869.477	-	-	[M+H]+	-	3	-	-	-	-	42976.5	37821	54085.2	2402.45	12012.2	2402.45	53450.5	42611.5	52430	-	-	-	1.16615	0.00391958	0.0358246	0.12468	-3.0037	down
Zbzp002804	UPLC-MS/MS	N-Feruloylagmatine	Alkaloids	Phenolamine	C15H22N4O3	307.18	177.06	306.169	-	-	[M+H]+	-	1	-	-	-	C18325	6.58971e+06	5.55799e+06	5279595	1.10363e+07	9.21708e+06	2284114	6.14901e+06	6.81317e+06	6.67374e+06	ko00999,ko01100,ko01110	C18325	-	0.0762556	0.589667	0.657334	1.29323	0.37098	insig
Qmyp101115	UPLC-MS/MS	9-O-β-D-Glucoside of 3-hydroxy-7,8-didehydro-β-ionol	Terpenoids	Sesquiterpenoids	C19H30O7	371.21	191.14	370.199	-	-	[M+H]+	-	2	-	-	-	-	27429	36773	35761	63889	53136.7	5485.8	30665	41319.5	51757.5	-	-	-	0.180454	0.71769	0.772717	1.22557	0.293452	insig
Lhfp112910	UPLC-MS/MS	6-hydroxy-isosclerone	Quinones	Quinones	C10H10O4	195.06	131.05	194.058	-	-	[M+H]+	-	3	-	-	-	-	51182	128144	49951.5	53829.3	43565	55110	69113.5	40103.5	65624.7	-	-	-	0.569497	0.427086	0.509389	0.665152	-0.588244	insig
MWS0687	UPLC-MS/MS	1-Methyl-6-Oxo-1,6-Dihydropyridine-3-Carboxamide	Alkaloids	Pyridine alkaloids	C7H8N2O2	153.07	108.04	152.059	-	-	[M+H]+	-	2	701-44-0	-	-	C05842	34169.2	18678.5	85910.5	521487	595967	606896	291676	319079	320064	ko00760,ko01100	C05842	-	1.21956	0.000153192	0.00957258	12.427	3.63541	up
Rfp81906	UPLC-MS/MS	(22S,25S)-27-(β-D-Glucopyranosyloxy)-5α-spirosolane-3β,23α-diol	Alkaloids	Steroid alkaloids	C33H55N1O9	610.4	430.33	609.388	-	-	[M+H]+	-	1	-	-	-	-	24828	4965.6	4965.6	120735	120826	218701	130009	65195	122691	-	-	-	1.19443	0.0442683	0.106108	13.2414	3.72699	up
mws1375	UPLC-MS/MS	Nicotianamine	Alkaloids	Alkaloids	C12H21N3O6	304.15	185.09	303.143	-	-	[M+H]+	-	1	34441-14-0	-	-	C05324	135101	104713	105678	143278	176013	101632	125898	142815	86869.5	ko00270,ko00999,ko01100,ko01110	C05324	-	0.572872	0.371375	0.458748	1.21833	0.284901	insig
mws1050	UPLC-MS/MS	O-Acetylserine	Amino acids and derivatives	Amino acids and derivatives	C5H9NO4	148.06	88.04	147.053	-	-	[M+H]+	-	3	5147-00-2	-	-	C00979	19902.3	19902.3	168678	176692	196748	197146	99511.5	168480	171740	ko00270,ko00908,ko00920,ko01100,ko01110,ko01200,ko01230,ko04122	C00979	-	0.941507	0.132898	0.213066	2.73686	1.45252	insig
MW0151142	UPLC-MS/MS	His-Val-Asp	Amino acids and derivatives	Amino acids and derivatives	C15H23N5O6	370.15	191.07	369.165	-	-	[M+H]+	-	3	-	-	-	-	41865.7	47837	57959.2	1.16861e+06	1.41723e+06	782630	477893	541191	663376	-	-	-	1.27103	0.0282536	0.0836092	22.812	4.51172	up
Hmfp002755	UPLC-MS/MS	Esculeogenin A-27-O-(6''-acetyl)rhamnoside	Alkaloids	Steroid alkaloids	C35H57NO9	636.4	576.39	635.403	-	-	[M+H]+	-	1	-	-	-	-	3.94309e+07	4.13669e+07	3.8623e+07	4.38317e+06	1.02145e+07	4.81191e+06	3.95073e+07	3.95774e+07	4.81701e+07	-	-	-	1.23438	0.000848572	0.0183824	0.162531	-2.62121	down
pmp001053	UPLC-MS/MS	Shanzhiside	Terpenoids	Monoterpenoids	C16H24O11	393.14	177.05	392.132	-	-	[M+H]+	-	3	29836-27-9	-	-	C17066	24344.5	13464	41318	38146.5	10214	12820	10813.5	24404.5	21781.5	-	C17066	-	0.386136	0.645675	0.711653	0.773199	-0.371089	insig
zjbp120110	UPLC-MS/MS	3-Hydroxy-spirost-5-en-7-one (7-Ketodiosgenin)	Steroids	Steroidal saponins	C27H40O4	429.3	271.21	428.293	-	-	[M+H]+	-	3	6877-72-1	-	-	-	31761.5	50990.5	84170.8	62836	37327.7	51294.5	44863.5	32099.8	40975	-	-	-	0.0879532	0.782174	0.826206	0.907355	-0.14026	insig
Wcdp011414	UPLC-MS/MS	Erucamide	Others	Others	C22H43NO	338.34	303.3	337.334	-	-	[M+H]+	-	3	112-84-5	-	-	-	655484	896281	530516	106103	106103	769642	965840	1.14937e+06	868630	-	-	-	0.846428	0.235761	0.325538	0.471526	-1.08459	insig
Zbhp004191	UPLC-MS/MS	Chrysin-5,7-Di-O-glucoside	Flavonoids	Flavones	C27H30O14	579.17	255.07	578.164	-	-	[M+H]+	-	3	-	-	-	-	404966	792147	830325	10782.3	53911.5	10782.3	327574	231885	222072	-	-	-	1.22013	0.0396212	0.100556	0.0372273	-4.74749	down
Lamp004875	UPLC-MS/MS	Kaempferol xylosyl glucosyl feruloyl glucoside	Flavonoids	Flavonols	C42H46O23	919.25	177.05	918.242	-	-	[M+H]+	-	2	-	-	-	-	17713.8	7921	25417.8	169073	171546	188306	80036.2	72267.5	80031	-	CM00524	MetMap114	1.23603	4.45608e-05	0.00631702	10.3604	3.37301	up
pme0010	UPLC-MS/MS	L-Serine	Amino acids and derivatives	Amino acids and derivatives	C3H7NO3	106.05	70.03	105.043	-	-	[M+H]+	-	3	56-45-1	-	-	C00065	38838.8	65787.2	43926.5	38354.5	45268.8	78133.2	56716.5	30305.2	75212.8	ko00260,ko00261,ko00270,ko00460,ko00470,ko00564,ko00600,ko00630,ko00920,ko00970,ko01100,ko01110,ko01200,ko01230,ko01240,ko02010	C00065	-	0.14527	0.782879	0.826465	1.08888	0.122851	insig
Safp004529	UPLC-MS/MS	Tomatidenol-O-hexoside	Alkaloids	Steroid alkaloids	C33H53NO7	576.39	558.38	575.382	-	-	[M+H]+	-	1	-	-	-	-	649410	1.24776e+06	2.72462e+06	31768.8	88277.5	18505.5	376668	380618	338726	-	-	-	1.21317	0.136153	0.216637	0.0299779	-5.05996	down
Lmfp004912	UPLC-MS/MS	β2-Tomatine	Alkaloids	Steroid alkaloids	C44H73NO16	872.5	416.34	871.493	-	-	[M+H]+	-	3	17406-47-2	-	-	-	255381	575056	522055	22270	59184.5	15330.5	530468	486350	484365	-	CM00015	MetMap102	1.21419	0.0491761	0.111925	0.0715605	-3.80469	down
MW0150387	UPLC-MS/MS	Gly-Ile-His	Amino acids and derivatives	Amino acids and derivatives	C14H23N5O4	326.18	85.03	325.175	-	-	[M+H]+	-	3	-	-	-	-	67606.5	112701	80899.3	31770.2	68635	49214	45051.7	74824	52255.5	-	-	-	0.948287	0.098661	0.170963	0.5728	-0.803896	insig
mws1515	UPLC-MS/MS	α-Ionone	Terpenoids	Monoterpenoids	C13H20O	193.16	175.15	192.151	-	-	[M+H]+	-	3	127-41-3	-	-	C12286	10661.4	10661.4	10661.4	128199	123447	140933	57523.1	53306.9	65645.8	-	C12286	-	1.2816	0.00188084	0.0261876	12.2742	3.61755	up
mws4002	UPLC-MS/MS	Dopamine	Alkaloids	Alkaloids	C8H11NO2	154.09	137.06	153.079	-	-	[M+H]+	-	2	51-61-6	-	-	C03758	88972.3	393598	206842	86109.7	91893.5	56314.5	103522	95433.3	84906.7	ko00350,ko00950,ko00965,ko01100,ko01110	C03758	-	0.923433	0.227959	0.317285	0.339881	-1.5569	insig
mws0103	UPLC-MS/MS	Indole-3-carboxaldehyde	Alkaloids	Plumerane	C9H7NO	146.06	91.05	145.053	-	-	[M+H]+	-	3	487-89-8	-	-	C08493	21256.5	3245.85	38213	43759.3	48004.5	56591.2	16229.2	48906.2	37860	-	C08493	-	0.837239	0.0915464	0.164078	2.36553	1.24216	insig
Lcfp090684	UPLC-MS/MS	Habrochaitoside A	Alkaloids	Steroid alkaloids	C50H81NO21	1032.54	414.34	1031.53	-	-	[M+H]+	-	1	-	-	-	-	62447.8	125863	133809	8855.05	8855.05	8855.05	44275.2	60256.2	78673.8	-	-	-	1.25928	0.0487219	0.111573	0.0824698	-3.59999	down
Rfp91620	UPLC-MS/MS	Tomatidenol 3-lycotetraoside	Alkaloids	Steroid alkaloids	C50H81N1O21	1032.55	414.34	1031.53	-	-	[M+H]+	-	1	-	-	-	-	62447.8	125863	133809	8855.05	8855.05	8855.05	44275.2	60256.2	78673.8	-	-	-	1.25928	0.0487219	0.111573	0.0824698	-3.59999	down
Lmfp005484	UPLC-MS/MS	Demissine	Alkaloids	Steroid alkaloids	C50H83NO20	1018.56	1018.56	1017.55	-	-	[M+H]+	-	1	6077-69-6	-	-	C10803	66768.3	117931	118076	11462.5	11462.5	11462.5	60809.7	81177	57312.7	-	C10803	-	1.26442	0.0345648	0.093206	0.113575	-3.13829	down
pmp000251	UPLC-MS/MS	E-6,7-Dihydroxydihydroligustilide	Others	Lactones	C12H16O4	207.1	119.09	224.105	-	-	[M-H2O+H]+	-	3	-	-	-	-	79427.8	46635.7	43235.5	8169.3	8169.3	8169.3	40846.5	42928.3	86424.8	-	-	-	1.25465	0.0526856	0.116655	0.144761	-2.78825	down
MWSCX017	UPLC-MS/MS	4-hydroxyphenyl acrylaldehyde	Others	Aldehyde compounds	C9H8O3	165.05	119.05	164.047	-	-	[M+H]+	-	3	-	-	-	-	133382	135129	160852	17556.1	17556.1	87780.5	125670	110169	135440	-	-	-	1.05205	0.0356372	0.0949237	0.286222	-1.8048	down
MW0011621	UPLC-MS/MS	(S)-14-Methylhexadecanoic acid	Lipids	Free fatty acids	C17H34O2	293.25	95.09	270.256	-	-	[M+Na]+	-	3	5746-59-8	-	-	-	15357.2	15357.2	15357.2	115259	116314	210386	76786	77549.7	80244.2	-	-	-	1.26254	0.0526367	0.116655	9.59289	3.26197	up
pme1439	UPLC-MS/MS	p-Coumaric acid	Phenolic acids	Phenolic acids	C9H8O3	165.05	119.05	164.047	-	-	[M+H]+	-	2	501-98-4	-	-	C00811	58515.2	160850	190774	109744	103356	114269	46250	128082	142440	ko00130,ko00350,ko00940,ko00950,ko01100,ko01110	C00811	-	0.196211	0.562335	0.633382	0.798187	-0.325201	insig
Lacp003427	UPLC-MS/MS	Grasshopper ketone	Terpenoids	Monoterpenoids	C13H20O3	225.15	123.12	224.141	-	-	[M+H]+	-	3	-	-	-	-	70535.8	36752.2	58138	50128.8	33626.5	59756.2	50121.5	52993.3	23673.2	-	-	-	0.312125	0.591419	0.658654	0.867527	-0.20502	insig
Rfp98791	UPLC-MS/MS	N-Coumaroyldopamine	Alkaloids	Phenolamine	C17H17N1O4	300.12	147.04	299.116	-	-	[M+H]+	-	3	103188-46-1	-	-	-	6810.4	6810.4	6810.4	81346.5	231012	48850.8	34052	42254.7	50490.3	-	-	-	1.21123	0.18014	0.266539	17.6793	4.14399	up
Zmhp005586	UPLC-MS/MS	Herbacetin-7-O-(3''-glucosyl)rhamnoside; Rhodiosin	Flavonoids	Flavonols	C27H30O16	611.16	303.05	610.153	-	-	[M+H]+	-	3	86831-54-1	-	-	-	39032.9	39032.9	39032.9	272674	195164	351925	309930	304803	271417	-	-	-	1.26291	0.0353615	0.0944921	7.00062	2.80748	up
MWSHY0019	UPLC-MS/MS	Hesperetin-7-O-neohesperidoside(Neohesperidin)	Flavonoids	Flavanones	C28H34O15	611.2	303.09	610.19	-	-	[M+H]+	-	3	13241-33-3	-	-	C09806	39032.9	39032.9	39032.9	272674	195164	351925	309930	304803	271417	ko00941	C09806	-	1.26291	0.0353615	0.0944921	7.00062	2.80748	up
Wbsp004755	UPLC-MS/MS	Methyl Hydroxycinnamate	Phenolic acids	Phenolic acids	C10H10O3	179.07	119.05	178.063	-	-	[M+H]+	-	3	80540-55-2	-	-	-	12322.5	12322.5	12322.5	120521	158906	146272	61612.2	75355	66601.5	-	-	-	1.27917	0.00751174	0.0449425	11.5156	3.52551	up
HX1356	UPLC-MS/MS	(7R,8S)-9-acetyl-dehydrodiconiferyl alcohol	Lignans and Coumarins	Lignans	C22H24O7	401.16	217.09	400.152	-	-	[M+H]+	-	3	-	-	-	-	25376.8	17488.8	15610.5	36337.8	57783.3	36201	55248	52783.5	29329.7	-	-	-	1.1325	0.0628166	0.130317	2.22864	1.15616	up
Lhfp112915	UPLC-MS/MS	Dihydrojuglone	Quinones	Quinones	C10H8O3	177.05	131.05	176.047	-	-	[M+H]+	-	3	-	-	-	-	48174	35101.5	35198	67257	62489	36159.8	65074	45113	30062.8	-	-	-	0.739718	0.239666	0.330012	1.40036	0.485799	insig
MWStz094	UPLC-MS/MS	Ranaconitine	Alkaloids	Terpenoid alkaloids	C32H44N2O9	601.31	583.3	600.305	-	-	[M+H]+	-	3	1360-76-5	-	-	-	18258.2	15255	15408	47308	23115	56017.5	15410	15410	7704	-	-	-	1.08964	0.118221	0.193595	2.58457	1.36993	up
MWS20147	UPLC-MS/MS	Luteolin-3'-O-glucoside	Flavonoids	Flavones	C21H20O11	449.11	287.06	448.101	-	-	[M+H]+	-	3	5154-41-6	-	-	-	68659.5	68780.5	139158	240410	175460	264950	126204	168464	86270.3	-	-	-	1.1178	0.0198486	0.069191	2.46141	1.29948	up
pmb0812	UPLC-MS/MS	Imidazole-4-Acetic Acid	Alkaloids	Alkaloids	C5H6N2O2	127.05	81.04	126.043	-	-	[M+H]+	-	3	645-65-8	-	-	C02835	338930	263389	219305	167057	223055	313832	510282	368559	270375	ko00340,ko01100	C02835	-	0.457578	0.518138	0.59097	0.856771	-0.223018	insig
Qacp003775	UPLC-MS/MS	1,7-Dihydroxy-3,4-dimethoxyxanthone-glucose-glucoside	Others	Xanthone	C27H32O16	613.17	289.07	612.169	-	-	[M+H]+	-	3	-	-	-	-	16366	14347.2	22530.8	26641.2	25591.8	19460	22500.8	22520.5	32794.2	-	-	-	0.869306	0.138937	0.219541	1.3465	0.429213	insig
Lskp211262	UPLC-MS/MS	Secoisolariciresinol	Lignans and Coumarins	Lignans	C20H26O6	363.18	137.06	362.173	-	-	[M+H]+	-	1	29388-59-8	-	-	C18167	3494.25	3494.25	3494.25	48780.2	62670.5	82445.5	17471.2	33486.8	47392.8	ko00999,ko01100,ko01110	C18167	-	1.27536	0.0245874	0.0776477	18.4967	4.2092	up
Lmzp003207	UPLC-MS/MS	(3R,4R)-p-Menth-1-ene-3,4-diol-3-O-β-D-glucoside*	Terpenoids	Monoterpenoids	C16H28O7	333.19	153.13	332.183	-	-	[M+H]+	-	3	-	-	-	-	6597.15	6597.15	6597.15	32985.7	38115	49327.2	38138	34696	42442.5	-	-	-	1.27152	0.0200685	0.0698759	6.08485	2.60522	up
MWSslk224	UPLC-MS/MS	Shanzhiside methyl ester	Terpenoids	Monoterpenoids	C17H26O11	407.15	177.05	406.147	-	-	[M+H]+	-	3	64421-28-9	-	-	-	7285.7	7285.7	7285.7	56280	152625	116947	62657.7	36428.5	63331	-	-	-	1.24997	0.0691311	0.136928	14.9083	3.89805	up
pmb0639	UPLC-MS/MS	Apigenin-8-C-glucoside-7-O-Sophoroside	Flavonoids	Flavones	C33H40O20	757.22	595.2	756.211	-	-	[M+H]+	-	3	-	-	-	-	3793	8491.75	12285.8	101240	117557	114553	41606	53095	63389	-	-	-	1.23932	0.000419868	0.0134403	13.5671	3.76204	up
Yalp008047	UPLC-MS/MS	Methyl 12-phenyldodecanoate	Lipids	Free fatty acids	C19H30O2	291.23	93.07	290.225	-	-	[M+H]+	-	1	38795-65-2	-	-	-	2928.18	2928.18	2928.18	25794.8	30858.3	36777.8	14640.9	14872.3	15996.9	-	-	-	1.27747	0.012417	0.0563678	10.6358	3.41086	up
Lcsp002545	UPLC-MS/MS	Val-Asp-Ile	Amino acids and derivatives	Amino acids and derivatives	C15H27N3O6	346.2	215.1	345.19	-	-	[M+H]+	-	3	-	-	-	-	22588.7	22588.7	22588.7	185514	291082	189808	128390	152247	112943	-	-	-	1.27113	0.0286089	0.0840371	9.83391	3.29776	up
MWS1805	UPLC-MS/MS	Hexylamine	Alkaloids	Alkaloids	C6H15N	102.13	57.07	101.12	-	-	[M+H]+	-	3	111-26-2	-	-	C08306	10360.5	10360.5	10360.5	112956	132744	168303	60568	51802.5	55281.8	-	C08306	-	1.27718	0.0157145	0.0630486	13.3199	3.73551	up
pmp000695	UPLC-MS/MS	Swertiamarin	Terpenoids	Monoterpenoids	C16H22O10	375.13	177.05	374.121	-	-	[M+H]+	-	3	17388-39-5	-	-	C09800	155584	78342.2	105482	11128.8	11128.8	11128.8	55644	99633.2	122700	-	C09800	-	1.26086	0.0458335	0.107948	0.0983664	-3.34569	down
Qmgp102125	UPLC-MS/MS	(20R,25R)-12β-O-Acetyl-20β-hydroxyisoverazine-3-O-β-D-glucopyranoside*	Alkaloids	Steroid alkaloids	C35H55NO9	634.4	574.38	633.388	-	-	[M+H]+	-	1	-	-	-	-	2.27153e+06	1.50164e+06	1.72088e+06	179906	179906	179906	899530	930488	990732	-	-	-	1.27369	0.0186925	0.0681122	0.0982369	-3.34759	down
Hmfp002434	UPLC-MS/MS	Hydroxytomatidenol-3-O-(6''-acetyl)glucoside*	Alkaloids	Steroid alkaloids	C35H55NO9	634.39	574.37	633.388	-	-	[M+H]+	-	1	-	-	-	-	2.27153e+06	1.50164e+06	1.72088e+06	179906	179906	179906	899530	930488	990732	-	CM00010	MetMap101	1.27369	0.0186925	0.0681122	0.0982369	-3.34759	down
Hmfp002467	UPLC-MS/MS	Esculeogenin A-27-O-(6''-acetyl)glucoside	Alkaloids	Steroid alkaloids	C35H57NO10	652.41	592.39	651.398	-	-	[M+H]+	-	1	-	-	-	-	2.50207e+07	1.67832e+07	1.80637e+07	8.12532e+06	2.41156e+07	7.66758e+06	1.76966e+07	1.70382e+07	1.89212e+07	-	-	-	0.725909	0.350982	0.438324	0.666613	-0.585078	insig
Lmmp003705	UPLC-MS/MS	Leptinine I	Alkaloids	Steroid alkaloids	C45H73NO15	868.51	868.51	867.498	-	-	[M+H]+	-	3	-	-	-	-	71897.5	164718	71575.5	8201.35	8201.35	8201.35	72811.2	41006.7	65488.2	-	CM00049	MetMap101	1.2529	0.092784	0.165127	0.0798339	-3.64685	down
FQtp001338	UPLC-MS/MS	2-Caffeoylisocitrate	Phenolic acids	Phenolic acids	C15H14O10	355.07	163.04	354.059	-	-	[M+H]+	-	2	-	-	-	C02927	152250	152250	152250	1.68547e+06	1.28683e+06	1534835	761252	897804	842375	-	C02927	-	1.27921	0.007328	0.0449425	9.86783	3.30273	up
zjgp122323	UPLC-MS/MS	4-O-acetyl-3-O-caffeoyl-2-C-methyl-D-erythronate	Others	Others	C16H18O9	355.1	163.04	354.095	-	-	[M+H]+	-	3	-	-	-	-	152250	152250	152250	1.68547e+06	1.28683e+06	1534835	761252	897804	842375	-	-	-	1.27921	0.007328	0.0449425	9.86783	3.30273	up
Lcsp003090	UPLC-MS/MS	Ser-Leu-Leu	Amino acids and derivatives	Amino acids and derivatives	C15H29N3O5	332.22	173.13	331.211	-	-	[M+H]+	-	3	10329-74-5	-	-	-	4885.5	4885.5	4885.5	51777.8	53812.2	57600.5	28305	24427.5	42647	-	-	-	1.28176	0.00118531	0.0200958	11.1343	3.47694	up
pmp000679	UPLC-MS/MS	11-methyl-forsythide	Terpenoids	Monoterpenoids	C17H24O11	422.17	243.09	404.132	-	-	[M+NH4]+	-	3	159598-00-2	-	-	-	8688.45	8688.45	8688.45	63896.8	103172	98966.5	83630.8	43442.2	72312	-	-	-	1.27088	0.0233796	0.0761525	10.2065	3.35141	up
Hmcp001824	UPLC-MS/MS	Ailanindole	Alkaloids	Plumerane	C12H8N2O2	213.07	167.06	212.059	-	-	[M+H]+	-	3	159903-51-2	-	-	-	7254.6	7254.6	7254.6	95378.2	47577.2	85823.7	50401	46907.8	36273	-	-	-	1.2607	0.0419895	0.103737	10.5119	3.39395	up
Lmbp003208	UPLC-MS/MS	Fraxidinglucoside*	Lignans and Coumarins	Coumarins	C17H20O10	385.12	223.06	384.106	-	-	[M+H]+	-	3	58970-71-1	-	-	-	10268.1	10268.1	10268.1	65721.5	125364	112851	55383.8	51340.5	88302.7	-	CM01391	MetMap129	1.26228	0.0375519	0.0974137	9.8667	3.30257	up
MWSslk110	UPLC-MS/MS	Helecin	Phenolic acids	Phenolic acids	C13H16O7	285.1	123.04	284.09	-	-	[M+H]+	-	1	618-65-5	-	-	-	3876.25	23406.5	11724.5	69421.5	178742	94819.2	41033.5	39172.5	60547.2	-	-	-	1.13759	0.087827	0.159853	8.79279	3.13632	up
Hmfp002254	UPLC-MS/MS	Esculeogenin B2-O-sophoroside	Alkaloids	Steroid alkaloids	C39H65NO14	772.44	754.44	771.441	-	-	[M+H]+	-	2	-	-	-	-	49365.8	49365.8	49365.8	392632	437184	476203	246829	251776	259460	-	-	-	1.28053	0.00388956	0.0358246	8.81865	3.14056	up
Lmcp101903	UPLC-MS/MS	Desrhamnosylisoacteoside*	Phenolic acids	Phenolic acids	C23H26O11	479.16	163.04	478.147	-	-	[M+H]+	-	3	-	-	-	-	9726.65	9726.65	9726.65	67129.8	105469	86831.5	48633.2	69238.2	59930.5	-	-	-	1.27271	0.0201724	0.0700188	8.89069	3.1523	up
Zmcp001750	UPLC-MS/MS	Eleutheroside B1*	Lignans and Coumarins	Coumarins	C17H20O10	385.11	223.06	384.106	-	-	[M+H]+	-	3	16845-16-2	-	-	-	13312	5119.75	27626.2	51212.7	73745.3	93270.5	34780.2	44035.7	27636	-	CM01406	MetMap129	1.10589	0.0241097	0.0774269	4.73812	2.24432	up
MWSmce221	UPLC-MS/MS	5,7-Dihydroxy-4-methylcoumarin	Lignans and Coumarins	Coumarins	C10H8O4	193.05	91.05	192.042	-	-	[M+H]+	-	3	2107-76-8	-	-	-	18039.1	18039.1	18039.1	263535	90195.3	184924	98782.3	124964	139546	-	-	-	1.23336	0.0842719	0.156213	9.9535	3.3152	up
Wagp007639	UPLC-MS/MS	N-(4-hydroxyphenethyl)cinnamamide*	Alkaloids	Phenolamine	C17H17NO2	268.13	131.05	267.126	-	-	[M+H]+	-	3	-	-	-	-	1329.34	1329.34	1329.34	10837.7	10109.3	15452.7	7094.82	8492.07	6646.68	-	-	-	1.27343	0.0231496	0.0759369	9.12727	3.19018	up
pme1398	UPLC-MS/MS	Delphinidin-3-O-glucoside (Mirtillin)	Flavonoids	Anthocyanidins	C21H21O12+	465.1	303.05	465.103	-	-	[M]+	-	3	50986-17-9	-	-	C12138	14722.8	61918.5	44608.8	334641	230658	128572	98068.2	169066	129058	ko00942,ko01110	C12138	-	1.11133	0.078065	0.149212	5.72264	2.51668	up
pme2266	UPLC-MS/MS	Biotin	Others	Vitamin	C10H16N2O3S	245.1	227.08	244.088	-	-	[M+H]+	-	3	58-85-5	-	-	C00120	100195	119610	147680	41290.5	43668.5	53989.5	49130.5	74115.2	121856	ko00780,ko01100,ko01240,ko02010	C00120	-	1.23327	0.0242164	0.0775186	0.378107	-1.40314	down
Salp004766	UPLC-MS/MS	Cevadine	Alkaloids	Steroid alkaloids	C32H49NO9	592.35	574.36	591.341	-	-	[M+H]+	-	2	62-59-9	-	-	-	218580	327841	374106	190209	32194.8	191672	160974	201348	342185	-	-	-	0.828738	0.0751341	0.145432	0.449825	-1.15256	insig
Qmyp101334	UPLC-MS/MS	JiangxiBaiyingsu I	Terpenoids	Sesquiterpenoids	C18H28O3	293.21	151.11	292.204	-	-	[M+H]+	-	3	-	-	-	-	31342.8	26917.6	23919.4	5176.66	1035.33	8276.63	16070.6	18458.1	17782.7	-	-	-	1.0865	0.00169513	0.0252319	0.176304	-2.50386	down
MWSmce689	UPLC-MS/MS	Methyl linolenate	Lipids	Free fatty acids	C19H32O2	293.25	95.09	292.24	-	-	[M+H]+	-	1	301-00-8	-	-	-	13501.3	13501.3	13501.3	117260	127315	206250	81070.9	67506.7	79041.7	-	-	-	1.26871	0.039812	0.100651	11.1304	3.47643	up
Hmlp007622	UPLC-MS/MS	Decanoyl vanillylamide	Alkaloids	Phenolamine	C18H29NO3	308.22	137.06	307.215	-	-	[M+H]+	-	3	-	-	-	-	13516.1	37673.6	16814.6	1532.96	1532.96	1532.96	7718.98	7664.78	11200.1	-	-	-	1.24943	0.107745	0.181526	0.0676262	-3.88627	down
Zmyp009944	UPLC-MS/MS	D-Friedoolean-14-ene-3,28-diol (Myricadiol)	Terpenoids	Triterpene	C30H50O2	443.39	191.18	442.381	-	-	[M+H]+	-	3	-	-	-	-	4741.78	4741.78	4741.78	40864.8	44488.5	57605.7	23708.9	25343.5	25950.7	-	-	-	1.27722	0.0137539	0.0589267	10.0496	3.32907	up
pmd0130	UPLC-MS/MS	LysoPC 14:0	Lipids	LPC	C22H46NO7P	468.31	184.07	467.301	-	-	[M+H]+	-	1	20559-16-4	-	-	-	4824.61	4824.61	4824.61	65781	41977.8	68540.3	27377.6	24123.1	29137.6	-	-	-	1.27235	0.0235743	0.0764374	12.1805	3.60651	up
Ymjm000099	UPLC-MS/MS	3-Oxooleana-11,13(18)-dien-28-oic acid	Terpenoids	Triterpene	C30H44O3	453.34	201.17	452.329	-	-	[M+H]+	-	3	-	-	-	-	855.47	6556.09	7569.8	8040.89	10548.5	855.47	4277.35	6614.84	6053.68	-	-	-	0.0976694	0.700935	0.759622	1.29794	0.376221	insig
Zbzp002318	UPLC-MS/MS	heliocurassavicine	Alkaloids	Pyrrole alkaloids	C15H27NO4	286.2	124.11	285.194	-	-	[M+H]+	-	2	82354-34-5	-	-	-	980512	842206	795317	371855	472479	508432	564424	585808	714876	-	-	-	1.21178	0.00476659	0.0383411	0.51671	-0.952572	insig
Safp023616	UPLC-MS/MS	Nervisterol	Terpenoids	Triterpene	C30H48O	425.38	189.16	424.37	-	-	[M+H]+	-	1	-	-	-	-	1783.55	1783.55	1783.55	28065.8	19325.6	33961.4	8917.73	10661.3	12260.5	-	-	-	1.27299	0.0270266	0.0825564	15.2043	3.92641	up
Wbhp007378	UPLC-MS/MS	[6-[acetyloxy-[1-(furan-3-yl)-5-hydroxy-8a-methyl-3,6-dioxo-7,8-dihydro-1H-isochromen-5-yl]methyl]-3-(2-methoxy-2-oxoethyl)-2,2,4-trimethyl-5-oxocyclohexyl]2-methylbutanoate	Terpenoids	Terpene	C34H44O12	645.29	645.29	644.283	-	-	[M+H]+	-	3	-	-	-	-	42346.5	55129.5	59648.5	32671.2	31044.7	22026.6	34621.2	33317.4	42078.7	-	-	-	1.13717	0.0243415	0.0775724	0.545698	-0.873826	insig
Lmhp009129	UPLC-MS/MS	LysoPC 15:0(2n isomer)*	Lipids	LPC	C23H48NO7P	482.32	184.07	481.317	-	-	[M+H]+	-	1	-	-	-	-	17145.1	11217.8	17419	33339.1	25344.4	34654.1	18432.9	16709.4	18840.5	-	-	-	1.15923	0.0142865	0.0598184	2.03875	1.02768	up
Lcfp121088	UPLC-MS/MS	octadeca-2,9,11,13,15-pentaenal	Others	Aldehyde compounds	C18H26O	259.21	175.15	258.198	-	-	[M+H]+	-	3	-	-	-	-	1649.93	1649.93	1649.93	14589.8	19957	18432.8	9106.9	10358.3	8249.64	-	-	-	1.27802	0.00980227	0.0513475	10.7034	3.42	up
Zmcp002986	UPLC-MS/MS	Cyanidin-3-O-sophoroside-5-O-glucoside	Flavonoids	Anthocyanidins	C33H41O21+	773.21	287.06	773.213	-	-	[M]+	-	3	47888-56-2	-	-	-	1882.2	1882.2	1882.2	15650.3	16555.8	31550	9411	10529.8	17234.8	-	-	-	1.26023	0.0641082	0.13102	11.291	3.49711	up
MW0108345	UPLC-MS/MS	Monoethylglycinexylidide	Amino acids and derivatives	Amino acids and derivatives	C12H18N2O	207.15	91.05	206.142	-	-	[M+H]+	-	3	7728-40-7	-	-	C16561	2025897	1.55309e+06	2.20501e+06	4.52259e+06	5.77832e+06	3.11084e+06	5.33584e+06	2.90033e+06	2.97791e+06	-	C16561	-	1.14343	0.0729274	0.142177	2.31877	1.21336	up
pmp001270	UPLC-MS/MS	LysoPC 16:1*	Lipids	LPC	C24H48NO7P	494.32	184.07	493.317	-	-	[M+H]+	-	1	76790-27-7	-	-	-	54720.9	54720.9	54720.9	1.00334e+06	501398	447301	304123	273604	337472	-	-	-	1.25473	0.078041	0.149212	11.8909	3.57178	up
MWS201381	UPLC-MS/MS	Ser-Trp	Amino acids and derivatives	Amino acids and derivatives	C14H17N3O4	292.13	188.07	291.122	-	-	[M+H]+	-	3	94421-70-2	-	-	-	20505.5	18734.8	19097.2	22104	17609.5	10252.5	29359.5	20493.8	25890.3	-	-	-	0.519531	0.50511	0.579689	0.856499	-0.223477	insig
Ladp005021	UPLC-MS/MS	Kumatakenin malonyl glucoside	Flavonoids	Flavonols	C26H26O14	563.14	315.09	562.132	-	-	[M+H]+	-	3	-	-	-	-	6400.6	9346	15070.1	11286.7	3791.54	7877.87	6115.18	6518.5	9949.55	-	-	-	0.482215	0.477957	0.554944	0.744925	-0.424833	insig
Lasp001037	UPLC-MS/MS	N-ethylcytisine	Alkaloids	Piperidine alkaloids	C13H18N2O	219.15	72.08	218.142	-	-	[M+H]+	-	3	-	-	-	-	40398.5	41963.2	39136.2	35574.8	41311	41792	31659.2	27298.8	20314	-	-	-	0.290835	0.696084	0.756493	0.976788	-0.0338831	insig
mws1604	UPLC-MS/MS	Capsaicin	Alkaloids	Phenolamine	C18H27NO3	306.21	137.06	305.199	-	-	[M+H]+	-	3	404-86-4	-	-	C06866	21935	41131.7	20171.4	2288.86	2288.86	2288.86	13861.7	11444.3	14768.3	ko00996,ko01100,ko01110	C06866	-	1.26281	0.0630188	0.130555	0.0824931	-3.59958	down
Zmkp000654	UPLC-MS/MS	Vicine	Alkaloids	Alkaloids	C10H16O7N4	305.11	143.06	304.102	-	-	[M+H]+	-	3	152-93-2	-	-	C08437	61062.5	48368.5	59057	42209.8	56486	43652.5	47047.2	60054.5	63466.2	-	C08437	-	0.754181	0.222016	0.310446	0.844857	-0.243221	insig
Hmhp009670	UPLC-MS/MS	Dihydrobungeanool	Alkaloids	Alkaloids	C18H31NO2	294.24	95.08	293.236	-	-	[M+H]+	-	3	-	-	-	-	13316.7	11443.3	15951.1	1018.74	3862.65	2417.41	9998.06	9727.33	11163.1	-	-	-	1.17555	0.00370022	0.0348593	0.179283	-2.47969	down
Zahp006974	UPLC-MS/MS	Cinnamoyltyramine*	Alkaloids	Phenolamine	C17H17NO2	268.13	131.05	267.126	-	-	[M+H]+	-	3	20384-14-9	-	-	-	1194.56	1194.56	1194.56	11401.9	9000.11	13517.3	7369.5	6392.1	5972.78	-	-	-	1.27542	0.0162476	0.0642618	9.46497	3.2426	up
mws0675	UPLC-MS/MS	β-Nicotinamide mononucleotide	Nucleotides and derivatives	Nucleotides and derivatives	C11H15N2O8P	335.06	123.06	334.057	-	-	[M+H]+	-	3	1094-61-7	-	-	C00455	1.7019e+06	1275827	1464681	255165	255165	3.4247e+06	2.28338e+06	2596565	2.75704e+06	ko00760,ko01100	C00455	-	0.577944	0.887928	0.912763	0.885787	-0.174969	insig
Yamp010545	UPLC-MS/MS	quinatoside A	Terpenoids	Triterpene Saponin	C34H52O8	589.37	571.35	588.366	-	-	[M+H]+	-	3	-	-	-	-	14424.7	18061.1	8234.37	9074.32	758.63	18271.7	3793.15	7779.45	10632.2	-	-	-	0.548803	0.51931	0.59177	0.690191	-0.534933	insig
MWS201424	UPLC-MS/MS	Ile-Asn	Amino acids and derivatives	Amino acids and derivatives	C10H19N3O4	246.15	86.1	245.138	-	-	[M+H]+	-	3	59652-59-4	-	-	-	22555.2	22972.8	8345.25	21027.5	52988	45809.5	25857.5	36079.5	60324.5	-	-	-	0.874651	0.137036	0.217693	2.2242	1.15329	insig
Lakp003115	UPLC-MS/MS	5-O-β-D-Glucopyranosyl-3-hydrobenzo(b)fu-ran-2-one	Others	Lactones	C14H16O8	313.09	151.04	312.084	-	-	[M+H]+	-	3	-	-	-	-	10095.2	2019.05	2019.05	23280	67838.2	45189	15137.2	19275.2	16593.5	-	-	-	1.15125	0.0811937	0.15239	9.64437	3.26969	up
pmb0296	UPLC-MS/MS	1-Oleoyl-Sn-Glycerol	Lipids	Glycerol ester	C21H40O4	357.3	265.25	356.293	-	-	[M+H]+	-	3	129784-87-8	-	-	-	16684	18623.4	20149	9533.15	9425.58	6917.09	8757.14	13863.3	14485.2	-	-	-	1.22727	0.00187889	0.0261876	0.466597	-1.09975	down
Hmhp010886	UPLC-MS/MS	Sarisan	Others	Others	C11H12O3	193.08	133.06	192.079	-	-	[M+H]+	-	3	18607-93-7	-	-	C10493	2353.76	2353.76	2353.76	24764.9	39150.8	32027.7	11768.8	20017.1	13122.9	-	C10493	-	1.27532	0.0190874	0.0686492	13.5873	3.76418	up
pme2776	UPLC-MS/MS	2'-Deoxyinosine	Nucleotides and derivatives	Nucleotides and derivatives	C10H12N4O4	253.09	137.05	252.086	-	-	[M+H]+	-	3	890-38-0	-	-	C05512	22498	26375.8	21167.5	25656.2	17967	20181	26523.5	28418.5	34014.8	ko00230,ko01100,ko01232,ko02010	C05512	-	0.484474	0.499531	0.57506	0.910952	-0.134552	insig
zjbp120114	UPLC-MS/MS	solalyratine A	Alkaloids	Steroid alkaloids	C38H63NO11	710.44	416.32	709.44	-	-	[M+H]+	-	1	-	-	-	-	125386	79502.5	114697	25807.3	32513	59341	106648	183049	149736	-	-	-	1.12182	0.020423	0.0702555	0.368168	-1.44156	down
mws3109	UPLC-MS/MS	4-Hydroxy-L-phenylglycine	Amino acids and derivatives	Amino acids and derivatives	C8H9NO3	168.07	123.04	167.058	-	-	[M+H]+	-	2	32462-30-9	-	-	-	33825.7	33825.7	33825.7	484306	551727	472113	169128	221582	191437	-	-	-	1.28118	0.00277624	0.0302524	14.862	3.89355	up
Zmgp003492	UPLC-MS/MS	8-Hydroxy-α-conidendrin	Lignans and Coumarins	Lignans	C20H20O7	373.12	105.03	372.121	-	-	[M+H]+	-	3	-	-	-	-	2735.3	2735.3	13676.5	35111.7	50306.5	31124	17563.5	29254	23421	-	-	-	1.13229	0.0140352	0.0593506	6.08668	2.60566	up
Zbkp000561	UPLC-MS/MS	L-4-Hydroxyglutamate semialdehyde	Alkaloids	Alkaloids	C5H9NO4	148.06	84.05	147.053	-	-	[M+H]+	-	3	-	-	-	C05938	1.37222e+07	1.2498e+07	9.92733e+06	1.29877e+08	1.1774e+08	1.24373e+08	7.32862e+07	8.23921e+07	8.41101e+07	ko00330,ko01100	C05938	-	1.27779	0.000364337	0.0134191	10.2909	3.3633	up
Zmmp000606	UPLC-MS/MS	4-hydroxy-L-Isoleucine	Amino acids and derivatives	Amino acids and derivatives	C6H13NO3	148.1	84.08	147.089	-	-	[M+H]+	-	2	1219387-79-7	-	-	-	1.37222e+07	1.2498e+07	9.92733e+06	1.29877e+08	1.1774e+08	1.24373e+08	7.32862e+07	8.23921e+07	8.41101e+07	-	-	-	1.27779	0.000364337	0.0134191	10.2909	3.3633	up
Zjhp082614	UPLC-MS/MS	iso-Diosgenin-Glc	Steroids	Steroidal saponins	C33H52O8	577.37	271.2	576.366	-	-	[M+H]+	-	3	-	-	-	-	163217	242206	267149	19629.7	19629.7	19629.7	98148.6	126838	172796	-	-	-	1.27349	0.0226569	0.0752041	0.0875582	-3.51361	down
Hmcp000405	UPLC-MS/MS	Dihydroisopelletierine	Alkaloids	Piperidine alkaloids	C8H17NO	144.14	84.08	143.131	-	-	[M+H]+	-	3	-	-	-	-	63140	85132	12628	468311	426840	304596	195266	237789	299645	-	-	-	1.12914	0.00991078	0.0513475	7.45648	2.89849	up
Lcfp121056	UPLC-MS/MS	thiaminphosphate	Others	Others	C12H18N4O4PS+	345.08	122.07	345.079	-	-	[M]+	-	1	10023-48-0	-	-	C01081	258987	65241.8	77548.5	582356	646226	704829	342692	371446	245903	ko00730,ko01100,ko01240	C01081	-	1.15492	0.00484745	0.0386886	4.81215	2.26668	up
Zmhp004034	UPLC-MS/MS	Gossypetin-7-O-L-rhamnopyranoside(Rhodiolgin)*	Flavonoids	Flavonols	C21H20O12	465.1	303.05	464.096	-	-	[M+H]+	-	1	94696-39-6	-	-	-	2.49619e+06	2651234	2.86381e+06	862742	1.97194e+06	2.27103e+06	1090147	1.00426e+06	1396341	-	-	-	0.841955	0.145381	0.225887	0.637319	-0.649914	insig
MWS20201	UPLC-MS/MS	1-O-Galloyl-β-D-glucose	Phenolic acids	Phenolic acids	C13H16O10	333.08	171.03	332.074	-	-	[M+H]+	-	2	58511-73-2	-	-	C01158	60834.2	73258.8	50759.2	29945	15061	19107.2	42796.5	37309.8	41759.5	ko00999	C01158	-	1.18374	0.00963415	0.0510258	0.346835	-1.52768	down
MWS1771	UPLC-MS/MS	L-Tyrosine methyl ester	Amino acids and derivatives	Amino acids and derivatives	C10H13NO3	196.1	91.05	195.089	-	-	[M+H]+	-	3	1080-06-4	-	-	C03404	179205	178870	188806	71908.5	60421.2	72945	94627.2	119372	120766	-	C03404	-	1.27129	3.49156e-05	0.00631702	0.375356	-1.41367	down
Lmsp004521	UPLC-MS/MS	1-O-Cinnamoyl-4,6-(S)-HHDP-β-D-glucose	Tannins	Tannin	C29H24O15	613.12	147.04	612.111	-	-	[M+H]+	-	3	-	-	-	-	37337.5	59821.3	67934.3	8377	9399.5	18792.2	18848.2	27110	20831	-	-	-	1.19035	0.0310527	0.0885441	0.221504	-2.1746	down
MWSmce340	UPLC-MS/MS	L-Praziquanamine	Alkaloids	Isoquinoline alkaloids	C12H14N2O	203.12	132.09	202.111	-	-	[M+H]+	-	3	99746-73-3	-	-	-	52274.9	52274.9	52274.9	1.0708e+06	1.07325e+06	976575	261374	492635	407518	-	-	-	1.28178	0.00103614	0.0190324	19.8989	4.31461	up
Jmwp003339	UPLC-MS/MS	2-Phenylethy-1-O-β-D-glucoside	Others	Alcohol compounds	C14H20O6	285.13	123.04	284.126	-	-	[M+H]+	-	2	18997-54-1	-	-	-	6449.95	6449.95	6449.95	68645.5	93134	72411.5	32249.8	48161.2	56645.8	-	-	-	1.27826	0.0111136	0.0536225	12.103	3.59729	up
MWSmce446	UPLC-MS/MS	Cimifugin-7-O-glucoside	Others	Chromone	C22H28O11	469.17	307.12	468.163	-	-	[M+H]+	-	3	80681-45-4	-	-	-	5500.1	5500.1	5500.1	27500.5	40571.8	55680	38620	40076.2	31371.3	-	-	-	1.25595	0.0481497	0.110689	7.5	2.90689	up
MWSprf034	UPLC-MS/MS	Gaultherin	Phenolic acids	Phenolic acids	C19H26O12	447.15	153.06	446.142	-	-	[M+H]+	-	3	490-67-5	-	-	-	11969.5	12303	18368.2	8007	14884	26006.8	38166	19884.8	26386.8	-	-	-	0.0804456	0.739479	0.790021	1.14674	0.197535	insig
Zbsp004650	UPLC-MS/MS	Tricin-5-O-Glucoside	Flavonoids	Flavones	C23H24O12	493.13	331.08	492.127	-	-	[M+H]+	-	3	32769-00-9	-	-	-	49629.2	65000	66228.7	4914.55	4914.55	4914.55	24572.8	28239.7	40150.5	-	-	-	1.27938	0.00917339	0.050479	0.0815206	-3.61669	down
Lcgp000245	UPLC-MS/MS	dihydrodehydrodiconiferyl alcohol-9-O-β-D-xylopyranoside	Lignans and Coumarins	Lignans	C25H32O10	493.21	331.15	492.2	-	-	[M+H]+	-	3	-	-	-	-	49629.2	65000	66228.7	4914.55	4914.55	4914.55	24572.8	28239.7	40150.5	-	-	-	1.27938	0.00917339	0.050479	0.0815206	-3.61669	down
Hmfp002441	UPLC-MS/MS	Hydroxytomatidenol-3-O-Pentoside-O-Pentoside-O-Pentoside-O-Pentoside-O-Pentoside	Alkaloids	Steroid alkaloids	C52H83NO23	1090.54	976.52	1089.54	-	-	[M+H]+	-	3	-	-	-	-	21037.5	14604.5	31434.5	4203.5	26860.3	16828	12487.8	10528.7	21294.8	-	CM00011	MetMap101	0.52683	0.481562	0.558695	0.713987	-0.48603	insig
Qmyp101104	UPLC-MS/MS	Nicotabalactonecoside	Terpenoids	Sesquiterpenoids	C21H34O9	431.23	251.17	430.22	-	-	[M+H]+	-	3	-	-	-	-	44508.3	5907.45	5907.45	74666.2	51792.5	29537.2	33711.2	34002.2	36425	-	-	-	0.907864	0.143811	0.224502	2.76966	1.46971	insig
MWSmce001	UPLC-MS/MS	5-Acetylsalicylic acid	Phenolic acids	Phenolic acids	C9H8O4	181.05	107.05	180.042	-	-	[M+H]+	-	3	13110-96-8	-	-	-	71089.8	86818.8	42969.8	8476.55	8476.55	8476.55	69268.8	42382.8	85532.2	-	-	-	1.25631	0.0448809	0.106502	0.126592	-2.98174	down
MWS4354	UPLC-MS/MS	N6-methyladenosine	Nucleotides and derivatives	Nucleotides and derivatives	C11H15N5O4	282.12	150.08	281.112	-	-	[M+H]+	-	3	1867-73-8	-	-	-	78754.3	46882.5	67103.5	94190.7	52710.5	75273.8	66523.7	85003	62163.2	-	-	-	0.378295	0.555305	0.626665	1.15272	0.205039	insig
MW0056747	UPLC-MS/MS	Palmitoyl Serinol	Lipids	Free fatty acids	C19H39NO3	330.3	60.04	329.293	-	-	[M+H]+	-	3	126127-31-9	-	-	-	39496.4	37836.2	52961.5	4252.85	4252.85	4252.85	21264.3	26056.7	23966.8	-	-	-	1.27667	0.0146154	0.0607683	0.0979212	-3.35224	down
Lmqp002761	UPLC-MS/MS	Alnusonol	Others	Others	C19H20O4	313.14	151.08	312.136	-	-	[M+H]+	-	3	52330-12-8	-	-	-	5929	5929	5929	41268.2	62982.3	56649.8	39779.2	29645	40884.7	-	-	-	1.27348	0.0177794	0.0671692	9.04595	3.17727	up
Lmqp001553	UPLC-MS/MS	Delphinidin-3-O-sophoroside-5-O-glucoside	Flavonoids	Anthocyanidins	C33H41O22+	789.21	465.1	789.208	-	-	[M]+	-	3	36547-37-2	-	-	-	4360.35	4360.35	4360.35	55290	43048	52344.8	21858.8	24735	21801.8	-	-	-	1.27981	0.00640689	0.042844	11.5192	3.52596	up
Wbhp008502	UPLC-MS/MS	Tagalsin Q	Terpenoids	Terpene	C18H26O2	275.2	133.1	274.193	-	-	[M+H]+	-	3	-	-	-	-	2015.08	2015.08	2015.08	15460.7	19438.8	26376.8	10075.4	13297.1	13408.9	-	-	-	1.27089	0.0287281	0.0841285	10.1363	3.34146	up
Lmxp010913	UPLC-MS/MS	1-(9Z-Octadecenoyl)-2-(9-oxo-nonanoyl)-sn-glycero-3-phosphocholine	Lipids	Glycerol ester	C35H66NO9P	676.45	184.08	675.447	-	-	[M+H]+	-	1	-	-	-	-	11508.7	6139.44	12593.9	6141.18	4952.67	4622.2	12719.8	12059.5	12221.1	-	-	-	1.00238	0.129626	0.208932	0.519675	-0.944317	insig
Yamp011481	UPLC-MS/MS	Perviridisinol C	Terpenoids	Triterpene	C30H50O2	443.39	191.18	442.381	-	-	[M+H]+	-	3	-	-	-	-	5058.82	5058.82	5058.82	33266	47452.8	52341.6	25294.1	25583.1	28539.5	-	-	-	1.27188	0.0205429	0.0702555	8.76754	3.13217	up
MWSmce275	UPLC-MS/MS	5-Hydroxy-1-tetralone	Others	Ketone compounds	C10H10O2	163.07	107.05	162.068	-	-	[M+H]+	-	3	28315-93-7	-	-	-	5991.65	5991.65	5991.65	86310.8	94203	57146.2	57624.3	73847.8	29958.3	-	-	-	1.27251	0.0228746	0.0756129	13.2217	3.72484	up
Lmxp001668	UPLC-MS/MS	2-Methoxy-4-ethenylphenol	Others	Others	C9H10O2	151.08	91.05	150.068	-	-	[M+H]+	-	2	7786-61-0	-	-	C17883	22897.7	22897.7	22897.7	114488	263402	283782	256982	164196	259612	-	C17883	-	1.23922	0.0657692	0.132259	9.63231	3.26788	up
pme0033	UPLC-MS/MS	Hypoxanthine	Nucleotides and derivatives	Nucleotides and derivatives	C5H4N4O	137.05	119.04	136.038	-	-	[M+H]+	-	3	68-94-0	-	-	C00262	71777	7517.35	7517.35	40954	72765.5	73550.8	37586.8	75554.8	50867.2	ko00230,ko01100,ko01232	C00262	-	0.842245	0.25824	0.345519	2.1572	1.10916	insig
Safp022210	UPLC-MS/MS	6-hydroxy-5-[(3E)-5-hydroxy-3-methylpent-3-en-1-yl]-1,1,4a,6-tetramethyl-decahydronaphthalen-2-yl acetate	Terpenoids	Ditepenoids	C22H38O4	367.28	349.28	366.277	-	-	[M+H]+	-	1	-	-	-	-	1448.52	1448.52	7551.29	8891	13173.4	14829.2	7242.61	14004.8	11622.9	-	-	-	1.03551	0.0316696	0.0894366	3.53105	1.8201	up
mws0009	UPLC-MS/MS	Coniferaldehyde	Others	Aldehyde compounds	C10H10O3	179.07	91.06	178.063	-	-	[M+H]+	-	3	20649-42-7	-	-	C02666	3321.45	3321.45	3321.45	45125.7	44666.5	24309.2	23147.3	16607.2	33450.8	ko00940,ko01100,ko01110	C02666	-	1.26335	0.036943	0.0967277	11.451	3.5174	up
Lsjp211302	UPLC-MS/MS	Spirost-4-en-3-one (Diosgenone)	Steroids	Steroid	C27H40O3	413.3	253.19	412.298	-	-	[M+H]+	-	3	2137-22-6	-	-	-	8764.76	14417.3	17900.1	971.042	971.042	971.042	4855.21	10583.8	7726.92	-	-	-	1.26698	0.0410916	0.10239	0.0709097	-3.81787	down
MWSslk178	UPLC-MS/MS	Griffonilide	Others	Lactones	C8H8O4	169.05	77.04	168.042	-	-	[M+H]+	-	2	61371-55-9	-	-	-	19839	28629.5	39607	1729.8	1729.8	1729.8	26451.5	21076.5	8649	-	-	-	1.27019	0.0402649	0.10124	0.0589199	-4.0851	down
pme0124	UPLC-MS/MS	L-Glycyl-L-proline	Amino acids and derivatives	Amino acids and derivatives	C7H12N2O3	173.09	116.07	172.085	-	-	[M+H]+	-	3	704-15-4	-	-	-	29181.5	25611.5	14072.5	41007	29733.2	25256.2	26797.2	27515	25342.8	-	-	-	0.717164	0.238829	0.329317	1.39397	0.4792	insig
Zbqp000949	UPLC-MS/MS	5-methyl 1-propyl L-glutamate	Amino acids and derivatives	Amino acids and derivatives	C9H17NO4	204.12	85.03	203.116	-	-	[M+H]+	-	3	-	-	-	-	203844	68712	49419.2	9883.85	9883.85	9883.85	177114	104793	142138	-	-	-	1.19073	0.182716	0.269147	0.0920928	-3.44077	down
pmp000724	UPLC-MS/MS	Pseudoephedrine	Alkaloids	Alkaloids	C10H15NO	166.12	121.06	165.115	-	-	[M+H]+	-	3	90-82-4	-	-	C02765	819566	987023	897103	842495	769917	829179	845846	917043	923290	ko00996,ko01100	C02765	-	0.824555	0.205551	0.295045	0.903058	-0.147109	insig
MWS20145	UPLC-MS/MS	Eriodictyol-7-O-glucoside*	Flavonoids	Flavanones	C21H22O11	451.12	289.07	450.116	-	-	[M+H]+	-	3	38965-51-4	-	-	-	61752.7	71238.5	77343	6883.5	6883.5	6883.5	39413.5	34417.5	39338.5	-	-	-	1.28053	0.00510655	0.0391803	0.0981794	-3.34844	down
MWStz063	UPLC-MS/MS	2-Ethyl-2,6,6-trimethylpiperidin-4-one	Alkaloids	Piperidine alkaloids	C10H19NO	170.15	152.14	169.147	-	-	[M+H]+	-	3	133568-79-3	-	-	-	147572	172019	203082	59568.8	70110.7	122496	129184	79502	123134	-	-	-	1.09186	0.0247187	0.0779529	0.482472	-1.05148	down
Lhjp120715	UPLC-MS/MS	Edgeworin glucoside	Lignans and Coumarins	Coumarins	C24H20O11	485.11	323.06	484.101	-	-	[M+H]+	-	3	-	-	-	-	4713.9	23569.5	4713.9	77448	70668	57011.2	52084.8	48302.5	41465.5	-	-	-	1.13651	0.00275313	0.0302524	6.21649	2.6361	up
Lmnp002413	UPLC-MS/MS	Luteolin-6-C-glucoside-7-O-rhamnoside	Flavonoids	Flavones	C27H30O15	595.17	449.11	594.159	-	-	[M+H]+	-	3	-	-	-	-	20494.5	43887.2	42803.3	14435.8	12284.2	1868.5	20695.5	9342.5	20552.2	-	-	-	0.964276	0.0555726	0.120671	0.266721	-1.9066	insig
pmp001244	UPLC-MS/MS	Caffeoylcholine	Alkaloids	Phenolamine	C14H20NO4+	266.14	207.07	266.139	-	-	[M]+	-	3	87189-10-4	-	-	-	4733.65	4733.65	4733.65	49322.5	54839.3	63435.5	23668.2	29063.8	25487.2	-	-	-	1.28001	0.00638752	0.042844	11.8018	3.56094	up
MWSmce460	UPLC-MS/MS	2-Piperidone	Alkaloids	Piperidine alkaloids	C5H9NO	100.08	56.05	99.0684	-	-	[M+H]+	-	3	675-20-7	-	-	-	117434	50697.5	51297.7	9793.7	73489.2	9793.7	86091.8	48968.5	82626	-	-	-	0.837048	0.241864	0.33181	0.424175	-1.23727	insig
WaXYp02482	UPLC-MS/MS	Feruloylputrescine glucoside	Alkaloids	Phenolamine	C20H30O8N2	427.21	177.05	426.199	-	-	[M+H]+	-	2	-	-	-	-	79816	55210.8	65871.3	147923	122084	103296	68745.7	82864	78570	-	-	-	1.15964	0.0281836	0.0835683	1.85817	0.893882	insig
Lmmp004809	UPLC-MS/MS	β1-Tomatine	Alkaloids	Steroid alkaloids	C45H75NO17	902.51	902.51	901.504	-	-	[M+H]+	-	1	17406-46-1	-	-	-	6.85543e+06	8.75266e+06	6.61969e+06	3.23424e+06	1.31531e+06	1.94833e+06	5.54615e+06	6.15819e+06	6.78791e+06	-	CM00019	MetMap102	1.18025	0.00439193	0.0373565	0.292331	-1.77432	down
Lmdp004461	UPLC-MS/MS	Quercetin-3-O-(6''-O-feruloyl)glucoside-7-O-rutinoside	Flavonoids	Flavonols	C43H48O24	949.26	339.11	948.254	-	-	[M+H]+	-	3	-	-	-	-	4085.75	20663.8	15697.5	14099.8	8049.75	3962.75	20143.8	10035.8	16152	-	CM00653	MetMap115	0.367786	0.460627	0.539664	0.645592	-0.631306	insig
Qmyp101233	UPLC-MS/MS	Blumenol A	Terpenoids	Monoterpenoids	C13H20O3	225.15	67.06	224.141	-	-	[M+H]+	-	3	-	-	-	-	25700.8	46272.8	43190.8	19541.5	10287.5	10281.2	70488.8	51216.8	51917.5	-	-	-	1.13705	0.0415315	0.102987	0.348287	-1.52165	down
Lmnp002616	UPLC-MS/MS	Cirsiliol-8-C-(2''-glucosyl)glucoside	Flavonoids	Flavones	C29H34O17	655.19	493.14	654.18	-	-	[M+H]+	-	3	-	-	-	-	60620.3	38096.8	65728.5	39794.2	27888	33945	23618.2	33190.8	17316.8	-	-	-	0.96813	0.118323	0.193649	0.618	-0.694322	insig
Hmgp001758	UPLC-MS/MS	Patuletin 3-O-beta-gentiobioside	Flavonoids	Flavonols	C28H32O18	657.17	333.06	656.159	-	-	[M+H]+	-	3	101021-28-7	-	-	-	16059	1201.65	1201.65	34350.8	6008.25	14113	16208.5	7972.5	23267.5	-	-	-	0.81252	0.301287	0.387779	2.95044	1.56093	insig
Lcsp003873	UPLC-MS/MS	Leu-Ala-Ile	Amino acids and derivatives	Amino acids and derivatives	C15H29N3O4	316.22	86.1	315.216	-	-	[M+H]+	-	3	-	-	-	-	3733.45	3733.45	3733.45	51306.3	18667.2	35455.5	24406.5	49656.8	41332.8	-	-	-	1.2373	0.0794328	0.150619	9.41301	3.23466	up
Safp004630	UPLC-MS/MS	5,7-Dimethoxychromone	Others	Others	C11H10O4	207.06	119.05	206.058	-	-	[M+H]+	-	1	59887-91-1	-	-	-	337912	438586	343268	57558.2	57558.2	57558.2	442597	316821	287791	-	-	-	1.27793	0.0105605	0.0522843	0.154206	-2.69707	down
Wafp004912	UPLC-MS/MS	22-Hydroxytomatidine-3-O-glucoside*	Alkaloids	Steroid alkaloids	C33H55NO8	594.4	576.39	593.393	-	-	[M+H]+	-	1	-	-	-	-	803183	803183	803183	5.86107e+06	5.17778e+06	4.01591e+06	4.39779e+06	5.33806e+06	8.29025e+06	-	CM00025	MetMap101	1.27234	0.0159377	0.0635277	6.24796	2.64339	up
Labp005049	UPLC-MS/MS	Dalbergin glucoside	Lignans and Coumarins	Coumarins	C22H22O9	431.13	269.08	430.126	-	-	[M+H]+	-	2	-	-	-	-	1800.35	1800.35	9001.75	34217.8	14176.5	42087.8	10952	12037.3	15452.5	-	CM01372	MetMap129	1.11059	0.0790657	0.150024	7.17972	2.84393	up
MWSmce277	UPLC-MS/MS	Helicide	Phenolic acids	Phenolic acids	C13H16O7	285.09	123.04	284.09	-	-	[M+H]+	-	3	80154-34-3	-	-	-	11761.5	2207.1	2207.1	11035.5	24211.7	49862.8	22734	34387	16898.3	-	-	-	1.01756	0.174338	0.260023	5.2616	2.3955	up
Zbqp002313	UPLC-MS/MS	4-amino-5-(butylamino)-5-oxopentanoic acid	Amino acids and derivatives	Amino acids and derivatives	C9H18N2O3	203.14	84.04	202.132	-	-	[M+H]+	-	3	-	-	-	-	45316.7	45316.7	45316.7	333372	551768	360368	226584	251364	291042	-	-	-	1.26881	0.0328526	0.0910176	9.16151	3.19559	up
Qmyp101331	UPLC-MS/MS	3β-Acetoxyspirillanone	Terpenoids	Sesquiterpenoids	C17H26O3	279.19	149.02	278.188	-	-	[M+H]+	-	3	-	-	-	-	1.01889e+06	1.23064e+06	997120	1.34326e+06	1.52432e+06	1.40167e+06	1.10008e+06	1261640	1.33114e+06	-	-	-	1.11743	0.0243573	0.0775724	1.31497	0.395031	insig
Lmmp010562	UPLC-MS/MS	Diisooctyl Phthalate*	Phenolic acids	Phenolic acids	C24H38O4	391.28	149.02	390.277	-	-	[M+H]+	-	1	27554-26-3	-	-	C14577	46312.3	46312.3	46312.3	231562	46312.3	46312.3	679742	887389	951589	-	C14577	-	0.573259	0.42265	0.504907	2.33333	1.22239	insig
Lmwp011196	UPLC-MS/MS	Bis(2-ethylhexyl)phthalate*	Phenolic acids	Phenolic acids	C24H38O4	391.28	149.02	390.277	-	-	[M+H]+	-	1	117-81-7	-	-	C03690	44851.1	44851.1	44851.1	224255	44851.1	44851.1	582243	890004	896962	-	C03690	-	0.573259	0.42265	0.504907	2.33333	1.22239	insig
Wbmp007967	UPLC-MS/MS	Vitexifolin F	Terpenoids	Ditepenoids	C22H36O4	365.27	365.27	364.261	-	-	[M+H]+	-	3	-	-	-	-	1.14829e+06	1.1539e+06	1.16763e+06	1.22269e+06	1.19394e+06	1.15747e+06	1.08539e+06	1.15144e+06	1.2599e+06	-	-	-	0.846584	0.200188	0.28874	1.03006	0.0427223	insig
Lmzp003064	UPLC-MS/MS	(3R,4S,6R)-p-Menth-1-ene-3,6-diol-3-O-β-D-glucoside*	Terpenoids	Monoterpenoids	C16H28O7	333.19	153.13	332.183	-	-	[M+H]+	-	3	-	-	-	-	2405.8	2405.8	2405.8	27955.5	61475.2	38258.5	19149.5	12029	16508	-	-	-	1.2652	0.0558763	0.121242	17.6919	4.14501	up
Zjhp082633	UPLC-MS/MS	Yamogenin-Glc-Glc-Xyl	Steroids	Steroidal saponins	C44H70O17	871.47	577.37	870.461	-	-	[M+H]+	-	2	-	-	-	-	44920	44920	44920	44920	706708	670334	608478	667548	224600	-	-	-	0.906591	0.183829	0.269985	10.5518	3.39942	insig
MWStz054	UPLC-MS/MS	2,4,6,6-Tetramethyl-3(6H)-pyridinone	Alkaloids	Pyridine alkaloids	C9H13NO	152.11	91.06	151.1	-	-	[M+H]+	-	3	203524-64-5	-	-	-	3198	3198	3198	17721.8	31005	40652.8	17579.8	15990	16790.5	-	-	-	1.25121	0.0571672	0.122701	9.31619	3.21974	up
Lmqp002784	UPLC-MS/MS	Salicylamide	Alkaloids	Alkaloids	C7H7NO2	138.06	77.04	137.048	-	-	[M+H]+	-	1	65-45-2	-	-	-	177598	252443	208912	99645.5	115023	107611	109118	151989	161798	-	-	-	1.22331	0.0352441	0.0944389	0.504387	-0.987397	insig
MWS201458	UPLC-MS/MS	Phe-Ile	Amino acids and derivatives	Amino acids and derivatives	C15H22N2O3	279.17	120.09	278.163	-	-	[M+H]+	-	2	22951-94-6	-	-	-	20548	38183.5	26198.2	3566.6	3566.6	31871.2	17833	26351.5	30498.5	-	-	-	0.841593	0.247303	0.336482	0.459255	-1.12263	insig
Cmbp005523	UPLC-MS/MS	1,3-O-Dicaffeoylglycerol	Phenolic acids	Phenolic acids	C21H20O9	417.12	163.04	416.111	-	-	[M+H]+	-	3	-	-	-	-	42411.5	46125.2	39461	4978.25	4978.25	4978.25	34424	37232.8	24891.2	-	-	-	1.28128	0.00260685	0.0294182	0.11668	-3.09937	down
Lmsp102909	UPLC-MS/MS	Deoxysappanol	Others	Others	C19H30O7	371.21	133.1	370.199	-	-	[M+H]+	-	2	-	-	-	-	15912	3182.4	37787.5	91077	79550	3182.4	25834.2	18893.8	40732.8	-	-	-	0.387763	0.291652	0.37777	3.05562	1.61146	insig
MWSHY0123	UPLC-MS/MS	Wogonin (5,7-Dihydroxy-8-Methoxyflavone)	Flavonoids	Flavones	C16H12O5	285.08	270.06	284.068	-	-	[M+H]+	-	3	632-85-9	-	-	C10197	2484.41	2484.41	2484.41	2484.41	2484.41	70903.5	12422.1	13313.5	16616.8	-	C10197	-	0.576276	0.42265	0.504907	10.1798	3.34763	insig
MWStz480	UPLC-MS/MS	Integerrimine	Alkaloids	Pyrrole alkaloids	C18H25NO5	336.18	120.08	335.173	-	-	[M+H]+	-	3	480-79-5	-	-	C10328	22629.8	2238.95	2238.95	2238.95	2238.95	2238.95	11194.8	20704.8	20450.8	-	C10328	-	0.56327	0.42265	0.504907	0.247784	-2.01284	insig
Lahp003509	UPLC-MS/MS	Tadehaginoside	Phenolic acids	Phenolic acids	C21H22O10	435.13	147.04	434.121	-	-	[M+H]+	-	3	-	-	-	-	23799.5	3115.45	16158.8	3115.45	3115.45	3115.45	15577.2	29032.5	24587.8	-	-	-	0.890455	0.203682	0.292898	0.216985	-2.20433	insig
MW0155822	UPLC-MS/MS	Pro-Cys-His	Amino acids and derivatives	Amino acids and derivatives	C14H21N5O4S1	356.14	177.06	355.131	-	-	[M+H]+	-	3	-	-	-	-	214160	214160	214160	2.51304e+06	3.19542e+06	2.89215e+06	1070799	1403329	1.71113e+06	-	-	-	1.2802	0.00549156	0.0405667	13.3866	3.74272	up
Wagp002530	UPLC-MS/MS	2-Methoxy-1-benzofuran-5-carbaldehyde	Others	Aldehyde compounds	C10H8O3	177.06	117.03	176.047	-	-	[M+H]+	-	1	-	-	-	-	189692	364675	170793	34158.6	34158.6	34158.6	308599	503182	375069	-	-	-	1.2463	0.0781898	0.149212	0.141315	-2.82302	down
Wasn002933	UPLC-MS/MS	1-O-(3,4,5-Trimethoxybenzoyl)-B-D-Glucopyranoside	Phenolic acids	Phenolic acids	C16H22O10	373.11	211.06	374.121	-	-	[M-H]-	-	1	-	-	-	-	267906	307999	311399	440425	329588	292549	287957	273130	308092	-	-	-	0.687071	0.318306	0.40392	1.19752	0.260047	insig
Lmqn003292	UPLC-MS/MS	4,5,8-Trihydroxy-α-tetralone-5-O-glucoside	Quinones	Naphthol	C16H20O9	355.1	193.05	356.111	-	-	[M-H]-	-	1	-	-	-	-	5.37658e+06	5.73147e+06	6.20782e+06	2.67945e+06	3.99943e+06	3.12531e+06	4.90439e+06	5.02819e+06	5.64209e+06	-	-	-	1.18093	0.00891317	0.0496901	0.566197	-0.820623	insig
MWSHC2062	UPLC-MS/MS	Ferulic β-glucoside	Phenolic acids	Phenolic acids	C16H20O9	355.1	193.05	356.111	-	-	[M-H]-	-	3	14364-12-6	-	-	-	5.37658e+06	5.73147e+06	6.20782e+06	2.67945e+06	3.99943e+06	3.12531e+06	4.90439e+06	5.02819e+06	5.64209e+06	-	-	-	1.18093	0.00891317	0.0496901	0.566197	-0.820623	insig
Sacn002893	UPLC-MS/MS	10-acetylmonomelittoside*	Terpenoids	Monoterpenoids	C17H24O11	403.12	223.06	404.132	-	-	[M-H]-	-	3	-	-	-	-	246858	336150	387989	185721	148224	269383	177870	204544	266979	-	-	-	0.956258	0.0894809	0.161525	0.621348	-0.686527	insig
Zmsn002575	UPLC-MS/MS	Hastatoside*	Terpenoids	Monoterpenoids	C17H24O11	403.12	223.07	404.132	-	-	[M-H]-	-	3	50816-24-5	-	-	-	246858	336150	387989	185721	148224	269383	177870	204544	266979	-	-	-	0.956258	0.0894809	0.161525	0.621348	-0.686527	insig
pmb3107	UPLC-MS/MS	Glucosyringic Acid	Phenolic acids	Phenolic acids	C15H20O10	359.1	182.02	360.106	-	-	[M-H]-	-	3	33228-65-8	-	-	-	111139	104454	105655	94602.8	112566	107759	101290	102486	131978	-	-	-	0.247552	0.742067	0.791804	0.980327	-0.0286654	insig
Wbmn002185	UPLC-MS/MS	6-Hydroxy-4-(4-hydroxy-3-methoxyphenyl)-7-methoxy-naphtho[2,3-c]furan-1,3-dione-1	Lignans and Coumarins	Lignans	C20H14O7	365.06	167.03	366.074	-	-	[M-H]-	-	3	-	-	-	-	156178	123408	158314	131268	169227	107636	124658	148047	139360	-	-	-	0.324818	0.66834	0.731757	0.932014	-0.101577	insig
Wabn003563	UPLC-MS/MS	3'-O-Beta-D-Glucopyranosyl plumbagic acid	Phenolic acids	Phenolic acids	C17H22O10	385.11	179.07	386.121	-	-	[M-H]-	-	3	-	-	-	-	1.03721e+06	945460	857136	1.0594e+06	706957	849742	730249	933154	1.07031e+06	-	-	-	0.429079	0.562746	0.633382	0.921227	-0.118371	insig
HJN003	UPLC-MS/MS	1-O-Sinapoyl-β-D-glucose	Phenolic acids	Phenolic acids	C17H22O10	385.11	223.06	386.121	-	-	[M-H]-	-	1	-	-	-	C01175	1.84793e+06	1.75056e+06	1.72954e+06	2.04212e+06	1.62321e+06	2.09023e+06	2.3416e+06	1701678	1.82993e+06	ko00940,ko01110	C01175	MetMap153	0.509847	0.440029	0.521899	1.08024	0.111352	insig
Lmbn001467	UPLC-MS/MS	5-Acetamidopentanoic Acid	Organic acids	Organic acids	C7H13NO3	158.08	116.07	159.089	-	-	[M-H]-	-	2	1072-10-2	-	-	C03087	2359012	2374378	2.96062e+06	1.80396e+06	1539151	1.71052e+06	1901684	2.04413e+06	1.81382e+06	ko00310,ko01100	C03087	-	1.18073	0.0336328	0.0918268	0.656826	-0.606417	insig
Wasn002690	UPLC-MS/MS	Villosolside	Terpenoids	Monoterpenoids	C16H26O9	361.15	163.08	362.158	-	-	[M-H]-	-	2	-	-	-	-	506749	425882	769750	491735	601562	689999	540823	546509	538378	-	-	-	0.219346	0.834193	0.86966	1.04753	0.0669921	insig
Zmhn002227	UPLC-MS/MS	4-O-Glucosyl-sinapate	Phenolic acids	Phenolic acids	C17H22O10	385.11	223.06	386.121	-	-	[M-H]-	-	2	-	-	-	C02919	2.01424e+06	1.74205e+06	2.01483e+06	1586482	1.25144e+06	1.53652e+06	1.81726e+06	1502160	1.69098e+06	-	C02919	MetMap153	1.07865	0.0289948	0.0844595	0.757987	-0.399755	insig
Jmwn002494	UPLC-MS/MS	3-[4-(β-D-glucopyranoside)-phenylacrylic]-acid	Phenolic acids	Phenolic acids	C15H18O8	325.09	119.05	326.1	-	-	[M-H]-	-	1	-	-	-	-	7.39545e+06	7.0632e+06	1.21941e+07	9.26419e+06	1.07065e+07	1.11328e+07	1.05566e+07	1.09629e+07	1.0472e+07	-	-	-	0.573943	0.471382	0.549036	1.16699	0.222795	insig
Sasn003030	UPLC-MS/MS	ASPERULOSIDIC ACID METHYL ESTER	Terpenoids	Monoterpenoids	C19H26O12	445.13	223.06	446.142	-	-	[M-H]-	-	2	14260-99-2	-	-	-	1.50325e+06	1.86871e+06	1269349	2.06922e+06	686026	1.90691e+06	2.15202e+06	1.06054e+06	1281986	-	-	-	0.156291	0.989257	0.992327	1.00449	0.00646525	insig
Wasn003258	UPLC-MS/MS	Glucosyl 2-Hydroxy-4-Methylpentanoic Acid	Organic acids	Organic acids	C12H22O8	293.12	131.07	294.132	-	-	[M-H]-	-	1	-	-	-	-	163275	287230	154852	155364	182585	148734	162088	223688	178002	-	-	-	0.523271	0.455083	0.535064	0.80396	-0.314804	insig
Safn001919	UPLC-MS/MS	N5-(1-((carboxymethyl)amino)-3-((2,3-dihydroxy-1-(4-methoxyphenyl)propyl)thio)-1-oxopropan-2-yl)glutamine	Amino acids and derivatives	Amino acids and derivatives	C20H29N3O9S	486.15	306.08	487.163	-	-	[M-H]-	-	1	-	-	-	-	308476	66018	65672	1.63094e+06	1.77998e+06	1.43621e+06	844794	852409	861655	-	-	-	1.1997	0.0004147	0.0134191	11.0121	3.46101	up
Waptn02692	UPLC-MS/MS	3-(3,4-dihydroxyphenyl)propanoic acid glucoside*	Phenolic acids	Phenolic acids	C15H20O9	343.1	181.05	344.111	-	-	[M-H]-	-	1	-	-	-	-	869009	1.00084e+06	1.68595e+06	5.24389e+06	9.28521e+06	8.12581e+06	4.68969e+06	4.74572e+06	4.0168e+06	-	-	-	1.23254	0.0293839	0.0850689	6.37126	2.67158	up
Lmmn000774	UPLC-MS/MS	Dihydrocaffeoylglucose*	Phenolic acids	Phenolic acids	C15H20O9	343.1	181.05	344.111	-	-	[M-H]-	-	1	-	-	-	-	869009	1.00084e+06	1.68595e+06	5.24389e+06	9.28521e+06	8.12581e+06	4.68969e+06	4.74572e+06	4.0168e+06	-	-	-	1.23254	0.0293839	0.0850689	6.37126	2.67158	up
Waptn02904	UPLC-MS/MS	3-(3,5-dihydroxyphenyl)propanoic acid glucoside*	Phenolic acids	Phenolic acids	C15H20O9	343.1	181.05	344.111	-	-	[M-H]-	-	1	-	-	-	-	860160	1.00575e+06	1.509e+06	6.46401e+06	8.69475e+06	7.96591e+06	4.36437e+06	4.69068e+06	4.66146e+06	-	-	-	1.25787	0.00609756	0.042221	6.85193	2.77651	up
Lakn003294	UPLC-MS/MS	2-β-D-Glucopyranosyloxy-5-hydroxyphenylacetic acidmethylester*	Phenolic acids	Phenolic acids	C15H20O9	343.1	181.05	344.111	-	-	[M-H]-	-	1	-	-	-	-	860160	1.00575e+06	1.509e+06	6.46401e+06	8.69475e+06	7.96591e+06	4.36437e+06	4.69068e+06	4.66146e+06	-	-	-	1.25787	0.00609756	0.042221	6.85193	2.77651	up
Sacn003282	UPLC-MS/MS	10-hydroxymajoroside	Terpenoids	Monoterpenoids	C17H24O11	403.12	241.07	404.132	-	-	[M-H]-	-	3	259753-12-3	-	-	-	181402	203776	191024	160278	133477	104244	182605	129645	138050	-	-	-	1.0672	0.0515737	0.11518	0.69073	-0.533807	insig
Labn003316	UPLC-MS/MS	pyrocatechol-β-D-xylopyranosyl(1-6)-β-D-glucopyranoside	Phenolic acids	Phenolic acids	C17H24O11	403.12	109.03	404.132	-	-	[M-H]-	-	3	-	-	-	-	138049	89432	106908	126895	68510.5	59827.3	95869.3	83679.5	113892	-	-	-	0.646035	0.36525	0.452873	0.763282	-0.389711	insig
Yajn003045	UPLC-MS/MS	Ebuloside	Terpenoids	Monoterpenoids	C21H32O10	443.19	59.01	444.2	-	-	[M-H]-	-	3	-	-	-	-	137187	140069	116115	175415	150201	130038	145648	126344	159690	-	-	-	0.720386	0.258797	0.346109	1.15833	0.212051	insig
Rfn043586	UPLC-MS/MS	[(2S,3R,4S,5S,6R)-3,4,5-trihydroxy-6-(hydroxymethyl)oxan-2-yl](2E,4E)-5-[(1R,3S,5S,8S)-3,8-dihydroxy-1,5-dimethyl-6-oxabicyclo[3.2.1]octan-8-yl]-3-methylpenta-2,4-dienoate	Others	Others	C21H32O10	443.19	281.14	444.2	-	-	[M-H]-	-	3	-	-	-	-	104926	106934	62520.8	105633	100749	139696	117971	80533.2	97837	-	-	-	0.673586	0.277909	0.36501	1.26131	0.334919	insig
Zmpn000199	UPLC-MS/MS	D-Galactaric acid	Others	Saccharides	C6H10O8	209.03	85.03	210.038	-	-	[M-H]-	-	1	526-99-8	-	-	C00879	1.25595e+06	1.24016e+06	1.07278e+06	1.45394e+06	1.004e+06	1.22386e+06	1.19666e+06	1.1832e+06	1.29947e+06	ko00053,ko01100	C00879	-	0.122348	0.810051	0.849822	1.03164	0.044933	insig
MW0107359	UPLC-MS/MS	His-Trp	Amino acids and derivatives	Amino acids and derivatives	C17H19N5O3	400.16	178.09	341.149	-	-	[M+CH3COO]-	-	3	-	-	-	-	23685	30793	83924	45030.5	48030	20176.5	37398.7	47938.2	31428	-	-	-	0.154968	0.717283	0.772559	0.818175	-0.289519	insig
Wasn002508	UPLC-MS/MS	Glucosyl 7-methyl-3-methyleneoctane-1,2,6,7-tetraol	Terpenoids	Monoterpenoids	C16H30O9	365.18	203.13	366.189	-	-	[M-H]-	-	3	-	-	-	-	56519.2	73616.5	82976	116592	101894	156774	82771.8	101047	98878	-	-	-	1.09442	0.0625172	0.129877	1.76086	0.816281	insig
Lazn002030	UPLC-MS/MS	Guaiacylglycerol-β-Guaiacyl Ether glucoside	Lignans and Coumarins	Lignans	C23H30O11	481.17	271.1	482.179	-	-	[M-H]-	-	3	-	-	-	-	95605.7	106256	135173	149786	159001	65016.8	101914	132429	130681	-	-	-	0.0791684	0.73201	0.785012	1.10909	0.149381	insig
Safn001719	UPLC-MS/MS	tryptophan N-glucoside*	Amino acids and derivatives	Amino acids and derivatives	C17H22N2O7	365.14	203.08	366.143	-	-	[M-H]-	-	3	-	-	-	-	56519.2	73616.5	82976	116592	101894	156774	82771.8	101047	98878	-	-	-	1.09442	0.0625172	0.129877	1.76086	0.816281	insig
mws0282	UPLC-MS/MS	L-Tryptophan	Amino acids and derivatives	Amino acids and derivatives	C11H12N2O2	203.08	116.05	204.09	-	-	[M-H]-	-	1	73-22-3	-	-	C00078	1.49892e+07	1.85855e+07	1.61904e+07	2.1167e+07	2.00499e+07	2.15542e+07	1.8591e+07	1.89518e+07	1.93511e+07	ko00260,ko00380,ko00400,ko00966,ko00970,ko00996,ko00999,ko01100,ko01110,ko01210,ko01230,ko01240	C00078	-	1.11101	0.038943	0.0990882	1.26135	0.334965	insig
Wamxn02513	UPLC-MS/MS	Protocatechuic acid-1'-O-xyloside	Phenolic acids	Phenolic acids	C12H14O8	285.06	152.01	286.069	-	-	[M-H]-	-	1	-	-	-	-	3.892e+06	1.63726e+06	3424403	6.18871e+06	4.71859e+06	4.29807e+06	4.09675e+06	4.4896e+06	3.81227e+06	-	-	-	0.91487	0.0824361	0.153575	1.69823	0.764032	insig
Lmyn002403	UPLC-MS/MS	Mandelic acid-β-glucoside	Phenolic acids	Phenolic acids	C14H18O8	313.09	101.02	314.1	-	-	[M-H]-	-	2	-	-	-	-	18091.5	21775	31188	30196.2	19729.2	32140.2	20458.8	15573.8	22657	-	-	-	0.405128	0.539863	0.61086	1.15497	0.207854	insig
Labn002551	UPLC-MS/MS	3,5-dimethoxy-4-((3,4,5-trihydroxy-6-((sulfooxy)methyl)tetrahydro-2H-pyran-2-yl)oxy)benzoic acid	Phenolic acids	Phenolic acids	C15H20O13S	439.05	241.01	440.062	-	-	[M-H]-	-	3	-	-	-	-	139648	184679	134620	118375	87730	81853.5	73334.5	123494	114207	-	-	-	1.08219	0.0490777	0.111925	0.627432	-0.672469	insig
Wayn002636	UPLC-MS/MS	N-(1-Deoxy-1-fructosyl)Tryptophan*	Amino acids and derivatives	Amino acids and derivatives	C17H22N2O7	365.13	203.08	366.142	-	-	[M-H]-	-	3	-	-	-	-	56519.2	73616.5	82976	116592	101894	156774	82771.8	101047	98878	-	-	-	1.09442	0.0625172	0.129877	1.76086	0.816281	insig
Lmsn002548	UPLC-MS/MS	1-O-Caffeoyl-β-D-glucose	Phenolic acids	Phenolic acids	C15H18O9	341.09	161.02	342.095	-	-	[M-H]-	-	1	14364-08-0	-	-	C10433	1.04938e+07	1.04665e+07	1.0988e+07	1.29667e+07	1.49243e+07	1.41563e+07	1.29274e+07	1.33249e+07	1.35727e+07	-	C10433	-	1.22026	0.0203565	0.0702555	1.31611	0.396277	insig
MW0153864	UPLC-MS/MS	Met-Leu	Amino acids and derivatives	Amino acids and derivatives	C11H22N2O3S	321.15	159.06	262.135	-	-	[M+CH3COO]-	-	3	14486-16-9	-	-	-	1.91407e+06	2.31624e+06	2.33488e+06	1369814	1.36371e+06	1.21138e+06	1.74243e+06	1.6357e+06	1722967	-	-	-	1.23074	0.0146486	0.0608212	0.600882	-0.734847	insig
pmb2893	UPLC-MS/MS	N-p-Coumaroylhydroxyagmatine	Alkaloids	Phenolamine	C14H20N4O3	291.15	119.05	292.154	-	-	[M-H]-	-	3	-	-	-	-	9.70402e+06	1.00678e+07	9.11495e+06	7.76189e+06	2.91304e+06	3.86964e+06	6.38115e+06	7.52061e+06	7.58351e+06	-	-	-	1.0222	0.0795173	0.15064	0.503503	-0.989927	insig
mws1584	UPLC-MS/MS	1,3-O-Dicaffeoylquinic Acid (Cynarin)	Phenolic acids	Phenolic acids	C25H24O12	515.12	191.03	516.127	-	-	[M-H]-	-	3	30964-13-7	-	-	C10445	2.81123e+06	1.95687e+06	4.25081e+06	4.66976e+06	4.36601e+06	4.24831e+06	3.29069e+06	2.69886e+06	3.11943e+06	-	C10445	-	0.895063	0.163652	0.246555	1.47291	0.558672	insig
Wmzn002116	UPLC-MS/MS	3,5-Dicaffeoylquinic acid	Phenolic acids	Phenolic acids	C25H24O12	515.12	353.09	516.127	-	-	[M-H]-	-	2	-	-	-	-	253800	175173	454379	590388	557222	481378	336471	323348	365490	-	-	-	0.990514	0.0810583	0.15239	1.8441	0.882917	insig
Ymjm000116	UPLC-MS/MS	6-O-Acetylarbutin*	Others	Others	C14H18O8	313.09	151.04	314.1	-	-	[M-H]-	-	1	10338-88-2	-	-	-	133710	44831.8	40991.5	286301	433161	261964	194280	219765	198270	-	-	-	1.14879	0.0231859	0.0759369	4.4705	2.16044	up
Waptn02876	UPLC-MS/MS	4-(2-hydroxyvinyl)benzene-1,2-diol Glucoside*	Others	Alcohol compounds	C14H18O8	313.09	151.04	314.1	-	-	[M-H]-	-	1	-	-	-	-	158694	34593.3	30709.8	300049	545696	320151	199415	251335	222702	-	-	-	1.11032	0.0379036	0.0975744	5.20497	2.37989	up
Zmhn001358	UPLC-MS/MS	4-O-Glucosyl-4-hydroxybenzoic acid*	Phenolic acids	Phenolic acids	C13H16O8	299.08	137.02	300.084	-	-	[M-H]-	-	1	-	-	-	-	3.93785e+06	2.88037e+06	3.64958e+06	8.682e+06	6.45557e+06	6.49028e+06	5.64157e+06	5.12734e+06	5.20787e+06	-	-	-	1.20351	0.0234687	0.0762734	2.06613	1.04693	up
Wahln02843	UPLC-MS/MS	2,6-Dimethoxy-4-(2-Hydroxyethyl)Phenyl Beta-D-Glucopyranoside	Others	Alcohol compounds	C16H24O9	419.16	197.08	360.142	-	-	[M+CH3COO]-	-	2	-	-	-	-	38102.8	39472	72667.5	46777.5	60740.8	37681.8	42132	59472	40539.5	-	-	-	0.0201296	0.905724	0.926577	0.966439	-0.0492491	insig
Lmsn002247	UPLC-MS/MS	1-O-Salicyloyl-β-D-glucose*	Phenolic acids	Phenolic acids	C13H16O8	299.08	137.02	300.084	-	-	[M-H]-	-	1	60517-74-0	-	-	-	705506	590207	737428	815295	831570	729460	833942	864779	706307	-	-	-	0.911791	0.112735	0.186763	1.16879	0.225022	insig
Hmhn003067	UPLC-MS/MS	Phenylpropionic acid-O-β-D-glucopyranoside*	Phenolic acids	Phenolic acids	C15H18O8	325.09	119.05	326.1	-	-	[M-H]-	-	1	-	-	-	-	1.09285e+07	9.48843e+06	7.60139e+06	7.83486e+06	1.01708e+07	9.78808e+06	9.9205e+06	9.40468e+06	9.4927e+06	-	-	-	0.013012	0.953654	0.963362	0.991985	-0.0116099	insig
Rfn048602	UPLC-MS/MS	Melilotoside*	Phenolic acids	Phenolic acids	C15H18O8	325.09	119.05	326.1	-	-	[M-H]-	-	1	618-67-7	-	-	-	1.04969e+07	1.15231e+07	7.70456e+06	8.5736e+06	9.87635e+06	9.96403e+06	1.07184e+07	9.60021e+06	1.01948e+07	-	-	-	0.163316	0.74851	0.798107	0.95591	-0.0650535	insig
Wahln03533	UPLC-MS/MS	5-O-Feruloylquinic acid Glucoside	Phenolic acids	Phenolic acids	C23H30O14	529.16	173.05	530.164	-	-	[M-H]-	-	3	-	-	-	-	56564.8	87816.5	125697	116661	154742	128866	97717.7	122214	101010	-	-	-	0.848766	0.150357	0.231324	1.48205	0.567593	insig
Wasn003141	UPLC-MS/MS	Glucosyl 3,7-dimethylocta-2,6-diene-1,4,8-trio	Others	Others	C16H28O8	407.19	185.12	348.178	-	-	[M+CH3COOH-H]-	-	3	-	-	-	-	126044	150276	90584.7	82018.7	89287.7	110409	108238	116445	146842	-	-	-	0.755226	0.240419	0.33059	0.767817	-0.381166	insig
Hmln003178	UPLC-MS/MS	Nitensoside A	Flavonoids	Flavones	C28H32O15	607.17	179.05	608.174	-	-	[M-H]-	-	3	-	-	-	-	90820.3	90896.5	107040	597558	593088	391228	400870	353434	421878	-	-	-	1.26168	0.023438	0.0762567	5.47823	2.45371	up
Wahln03616	UPLC-MS/MS	Demethylsyringin	Lignans and Coumarins	Lignans	C16H22O9	357.12	195.07	358.126	-	-	[M-H]-	-	2	-	-	-	-	343608	348515	347348	1.92053e+06	2.52228e+06	2.31621e+06	1.53733e+06	1.78352e+06	1.26466e+06	-	-	-	1.27722	0.00846418	0.048256	6.50236	2.70096	up
Jmmn002533	UPLC-MS/MS	coleoside-B	Terpenoids	Monoterpenoids	C21H32O12	475.18	179.07	476.189	-	-	[M-H]-	-	3	-	-	-	-	253383	330216	390885	189586	182255	190413	249636	234167	184336	-	-	-	1.16139	0.0739645	0.143406	0.576976	-0.793417	insig
WaYn002146	UPLC-MS/MS	2-(Hydroxymethyl)Phenyl 2-O-Beta-D-Glucopyranosyl-Beta-D-Glucopyranoside	Phenolic acids	Phenolic acids	C19H28O12	507.17	179.06	448.158	-	-	[M+CH3COOH-H]-	-	3	-	-	-	-	119916	99294.5	76719.8	136240	193368	168368	127321	134689	111984	-	-	-	1.08895	0.0348097	0.093612	1.68275	0.750818	insig
Wafn002827	UPLC-MS/MS	Dihydroferulic acid glucoside*	Phenolic acids	Phenolic acids	C16H22O9	357.12	195.07	358.126	-	-	[M-H]-	-	1	-	-	-	-	576369	758326	442773	497016	409806	475208	444007	626890	542635	-	-	-	0.736723	0.283744	0.370323	0.777527	-0.363035	insig
Rfn049443	UPLC-MS/MS	3-(2-Glucosyloxy-4-methoxyphenyl)propanoic acid*	Phenolic acids	Phenolic acids	C16H22O9	357.118	195.068	358.126	-	-	[M-H]-	-	1	477873-63-5	-	-	-	576369	758326	442773	497016	409806	475208	444007	626890	542635	-	-	-	0.736723	0.283744	0.370323	0.777527	-0.363035	insig
Zmln000899	UPLC-MS/MS	Syringaldehyde-4-O-glucoside	Others	Aldehyde compounds	C15H20O9	343.11	181.05	344.111	-	-	[M-H]-	-	1	-	-	-	-	714187	1004169	1014088	818506	804050	833716	842677	933823	846544	-	-	-	0.492041	0.448284	0.529322	0.898929	-0.153721	insig
Hmmn002544	UPLC-MS/MS	Ferulic acid-4-O-glucoside	Phenolic acids	Phenolic acids	C16H20O9	355.1	193.05	356.111	-	-	[M-H]-	-	1	117405-51-3	-	-	-	5.50497e+06	5.66271e+06	6.63099e+06	3.11806e+06	3.13716e+06	2.48868e+06	4.49165e+06	4.99804e+06	3.73639e+06	-	-	-	1.23927	0.00379325	0.035511	0.491267	-1.02542	down
Lman002731	UPLC-MS/MS	Grevilloside F	Phenolic acids	Phenolic acids	C15H18O9	341.09	135.04	342.095	-	-	[M-H]-	-	2	1094004-50-8	-	-	-	3.55703e+07	4.41373e+07	4.04737e+07	3.44386e+07	3.56935e+07	3.60016e+07	3.63818e+07	3.9141e+07	3.66343e+07	-	-	-	0.887151	0.196285	0.284213	0.883113	-0.179331	insig
MWSslk133	UPLC-MS/MS	1,14-Tetradecanedioic Acid	Lipids	Free fatty acids	C14H26O4	257.18	195.18	258.183	-	-	[M-H]-	-	3	821-38-5	-	-	-	134999	90699.4	165311	83059.9	105236	209136	57302.7	53756.2	50357.5	-	-	-	0.0594439	0.964523	0.971047	1.01643	0.0235059	insig
Rfn052088	UPLC-MS/MS	Lariciresinol 4'-O-glucoside	Lignans and Coumarins	Lignans	C26H34O11	521.21	329.14	522.21	-	-	[M-H]-	-	3	107110-16-7	-	-	-	184007	244946	187076	152267	218520	136857	221609	237132	188229	-	-	-	0.672897	0.324363	0.410207	0.824058	-0.279182	insig
Zmhn001420	UPLC-MS/MS	5,7-Dihydroxy-1(3H)-isobenzofuranone*	Phenolic acids	Phenolic acids	C8H6O4	165.02	121.03	166.027	-	-	[M-H]-	-	3	27979-58-4	-	-	-	112310	73336	146753	67327	61091.3	72693.5	38709.8	36641	44357	-	-	-	0.950121	0.172296	0.257621	0.605033	-0.724915	insig
pme2566	UPLC-MS/MS	5-L-Glutamyl-L-Alanine	Amino acids and derivatives	Amino acids and derivatives	C8H14N2O5	217.08	199.07	218.09	-	-	[M-H]-	-	3	5875-41-2	-	-	-	150730	122306	155774	100507	147378	129768	182664	132837	115885	-	-	-	0.562764	0.38091	0.468002	0.880699	-0.183278	insig
Zken113980	UPLC-MS/MS	β-D-Fructose 2-phosphate*	Others	Saccharides	C6H13O9P	259.02	96.97	260.03	-	-	[M-H]-	-	1	-	-	-	C03267	9.97994e+06	7.30472e+06	8.22171e+06	9.69314e+06	1.13618e+07	9.51347e+06	9.07044e+06	9.4325e+06	1.0412e+07	ko00051,ko01100	C03267	-	0.848553	0.16614	0.24969	1.19846	0.261185	insig
Zbkn000353	UPLC-MS/MS	myo-Inositol 5-phosphate*	Others	Saccharides	C6H13O9P	259.02	96.97	260.03	-	-	[M-H]-	-	1	-	-	-	C06155	9.97994e+06	7.30472e+06	8.22171e+06	9.69314e+06	1.13618e+07	9.51347e+06	9.07044e+06	9.4325e+06	1.0412e+07	-	C06155	-	0.848553	0.16614	0.24969	1.19846	0.261185	insig
MWS2442	UPLC-MS/MS	D-Fructose 6-Phosphate*	Others	Saccharides	C6H13O9P	259.02	96.97	260.03	-	-	[M-H]-	-	1	643-13-0	-	-	C00085	9.25597e+06	6.85771e+06	8.29422e+06	1.00467e+07	1.06058e+07	9.76852e+06	8.73656e+06	1.00972e+07	9.58177e+06	ko00052,ko00500,ko00710,ko01100,ko01110,ko01200	C00085	-	1.00836	0.0894337	0.161525	1.24636	0.317719	insig
mws0866	UPLC-MS/MS	D-Glucose 6-phosphate*	Others	Saccharides	C6H13O9P	259.02	96.97	260.03	-	-	[M-H]-	-	1	56-73-5	-	-	C00092	9.25597e+06	6.85771e+06	8.29422e+06	1.00467e+07	1.06058e+07	9.76852e+06	8.73656e+06	1.00972e+07	9.58177e+06	ko00500,ko00562,ko01100,ko01110	C00092	-	1.00836	0.0894337	0.161525	1.24636	0.317719	insig
mws1090	UPLC-MS/MS	Glucose-1-phosphate*	Others	Saccharides	C6H13O9P	259.02	96.97	260.03	-	-	[M-H]-	-	1	59-56-3	-	-	C00103	9.97994e+06	7.30472e+06	8.22171e+06	9.69314e+06	1.13618e+07	9.51347e+06	9.07044e+06	9.4325e+06	1.0412e+07	ko00010,ko00040,ko00052,ko00500,ko00520,ko00561,ko01100,ko01110,ko01240,ko01250	C00103	-	0.848553	0.16614	0.24969	1.19846	0.261185	insig
pme3705	UPLC-MS/MS	D-Glucoronic acid*	Others	Saccharides	C6H10O7	193.04	72.99	194.043	-	-	[M-H]-	-	1	6556-12-3	-	-	C00191	462468	550255	468385	1803258	1.43436e+06	1.78571e+06	1.02598e+06	1.08527e+06	1059865	ko00040,ko00053,ko00520,ko00562,ko01100,ko01240,ko01250	C00191	-	1.26666	0.00756116	0.0449425	3.39161	1.76197	up
mws1189	UPLC-MS/MS	D-Galacturonic acid*	Others	Saccharides	C6H10O7	193.04	72.99	194.043	-	-	[M-H]-	-	1	685-73-4	-	-	C00333	462468	550255	468385	1803258	1.43436e+06	1.78571e+06	1.02598e+06	1.08527e+06	1059865	ko00040,ko00053,ko00520,ko01100,ko01240,ko01250,ko02010	C00333	-	1.26666	0.00756116	0.0449425	3.39161	1.76197	up
Zmyn000110	UPLC-MS/MS	D-Glucosamine 1-phosphate	Others	Saccharides	C6H14NO8P	258.04	78.96	259.046	-	-	[M-H]-	-	3	2152-75-2	-	-	C06156	111392	130176	127618	73722	82091.8	107036	90020	90419.5	118132	ko00520,ko01100,ko01250	C06156	-	1.05547	0.0500738	0.112421	0.711971	-0.49011	insig
Zmpn000095	UPLC-MS/MS	Sorbitol-6-phosphate	Others	Saccharides	C6H15O9P	261.04	78.96	262.045	-	-	[M-H]-	-	3	20479-58-7	-	-	C01096	91143.2	69985.3	107385	109252	95352	115775	114812	97393.8	99640.5	ko00051,ko01100	C01096	-	0.732806	0.253702	0.342657	1.19316	0.254787	insig
Lmyn000160	UPLC-MS/MS	Mucic acid Dimethyl Ester	Organic acids	Organic acids	C8H14O8	237.06	87.01	238.069	-	-	[M-H]-	-	3	-	-	-	-	236272	211937	224375	259093	299193	261642	224324	212364	274111	-	-	-	1.11662	0.0429483	0.104644	1.21907	0.285782	insig
Lcfn121113	UPLC-MS/MS	Glycerophosphoric acid	Organic acids	Organic acids	C3H9O6P	171.01	78.96	172.014	-	-	[M-H]-	-	3	57-03-4	-	-	C03189	744963	718989	698184	1.032e+06	1.54382e+06	1.2452e+06	877884	895236	835494	-	C03189	-	1.18024	0.0639497	0.13102	1.76724	0.8215	insig
pme0534	UPLC-MS/MS	Gluconic acid	Others	Saccharides	C6H12O7	195.05	75.01	196.058	-	-	[M-H]-	-	1	526-95-4	-	-	C00257	1.23821e+06	1.2935e+06	1.06214e+06	1.74437e+06	1.58449e+06	1.54678e+06	1.36993e+06	1304904	1.41874e+06	ko00030,ko01100,ko01110,ko01200	C00257	-	1.16515	0.010311	0.0517638	1.35666	0.440055	insig
Wasn000410	UPLC-MS/MS	sn-glycero-3-phospho-(1'-sn-glycerol)	Others	Others	C6H15O8P	245.04	153	246.05	-	-	[M-H]-	-	3	-	-	-	-	820920	839260	893929	488540	621158	572321	674892	624506	685783	-	-	-	1.20884	0.00618352	0.042221	0.658555	-0.602625	insig
mws0219	UPLC-MS/MS	L-Aspartic Acid	Amino acids and derivatives	Amino acids and derivatives	C4H7NO4	132.03	88.04	133.037	-	-	[M-H]-	-	1	56-84-8	-	-	C00049	4.62562e+06	4.35517e+06	3.74277e+06	1.32805e+07	1.23503e+07	1.18609e+07	9.2085e+06	8.86052e+06	1.01895e+07	ko00220,ko00250,ko00260,ko00261,ko00270,ko00300,ko00340,ko00410,ko00460,ko00470,ko00710,ko00760,ko00770,ko00970,ko00999,ko01100,ko01110,ko01200,ko01210,ko01230,ko01240,ko02010	C00049	-	1.27154	0.000231764	0.0116943	2.94663	1.55907	up
Zmzn000113	UPLC-MS/MS	L-threo-3-Methylaspartate	Amino acids and derivatives	Amino acids and derivatives	C5H9NO4	146.05	102.06	147.053	-	-	[M-H]-	-	1	6061-13-8	-	-	C03618	1.20167e+06	1.12815e+06	1.04596e+06	1.16775e+07	9.54957e+06	9.56928e+06	5.52231e+06	5.02122e+06	5.6377e+06	ko00630,ko00660,ko01100,ko01200	C03618	-	1.27916	0.00575638	0.0414934	9.12274	3.18947	up
Lmzn001582	UPLC-MS/MS	5'-Glucosyloxyjasmanic acid*	Organic acids	Organic acids	C18H28O9	387.17	207.1	388.173	-	-	[M-H]-	-	1	-	-	-	-	1.00386e+07	1.11638e+07	1.14441e+07	7.09557e+06	4.63281e+06	6.30543e+06	7.29639e+06	1.13977e+07	9.53144e+06	-	-	-	1.17434	0.00827551	0.0476522	0.552396	-0.856225	insig
Wasdn02728	UPLC-MS/MS	Strophanthobiose*	Others	Others	C13H24O9	323.14	59.01	324.142	-	-	[M-H]-	-	3	7724-04-1	-	-	-	472682	317552	347064	452297	384828	430770	390319	454274	483772	-	-	-	0.55467	0.467153	0.545807	1.11483	0.156824	insig
Wasdn02505	UPLC-MS/MS	Mycarose glucoside*	Others	Others	C13H24O9	323.13	59.01	324.142	-	-	[M-H]-	-	3	-	-	-	-	529428	329206	261018	484913	368953	426146	462820	422055	420788	-	-	-	0.470464	0.588194	0.656563	1.14322	0.193107	insig
Lmbn001754	UPLC-MS/MS	3-Isopropylmalic Acid	Organic acids	Organic acids	C7H12O5	175.06	115.04	176.069	-	-	[M-H]-	-	2	921-28-8	-	-	C04411	1.22548e+06	963560	690007	6.58798e+06	8.32394e+06	6.09991e+06	3.30048e+06	3.67353e+06	3.75686e+06	ko00290,ko01100,ko01110,ko01210,ko01230	C04411	-	1.26007	0.0093948	0.0504844	7.29819	2.86754	up
mws0011	UPLC-MS/MS	Syringin	Others	Alcohol compounds	C17H24O9	371.13	209.08	372.142	-	-	[M-H]-	-	2	118-34-3	-	-	C01533	167264	262858	177760	173655	216434	175224	226330	216344	212280	ko00940	C01533	MetMap153	0.238485	0.700872	0.759622	0.929972	-0.104742	insig
Zmdn003480	UPLC-MS/MS	Cycloolivil-6-O-glucoside	Lignans and Coumarins	Lignans	C26H34O12	537.2	375.15	538.205	-	-	[M-H]-	-	3	-	-	-	-	60342.7	106578	130574	80889.5	105818	84482.5	85474.5	94513	84460	-	-	-	0.139081	0.721448	0.775922	0.911579	-0.13356	insig
Safn003374	UPLC-MS/MS	Taxuside	Others	Others	C16H24O8	343.14	181.09	344.147	-	-	[M-H]-	-	1	-	-	-	-	723531	1.1144e+06	1.20852e+06	3.11772e+06	4.08994e+06	4.7917e+06	1.92401e+06	2.32308e+06	2.05444e+06	-	-	-	1.22808	0.0183513	0.0676692	3.93879	1.97775	up
Labn002488	UPLC-MS/MS	2'-O-β-D-Glucopyranosyl-6'-O-β-D-xylopyranosylsalicin	Phenolic acids	Phenolic acids	C24H36O16	579.19	293.09	580.2	-	-	[M-H]-	-	2	-	-	-	-	154614	103711	178301	122053	151166	119070	107148	119504	134864	-	-	-	0.298737	0.587983	0.656563	0.898455	-0.154482	insig
Rfn045100	UPLC-MS/MS	Dihydrocoumaroyl Hexoside*	Phenolic acids	Phenolic acids	C15H20O8	327.11	165.06	328.116	-	-	[M-H]-	-	1	-	-	-	-	731353	545629	357411	2.0714e+07	2.15992e+07	1.66433e+07	1.35454e+07	1.17867e+07	1.32546e+07	-	-	-	1.27297	0.00611487	0.042221	36.0724	5.17282	up
Wasyqn2983	UPLC-MS/MS	3-[4-(Beta-D-Glucopyranosyloxy)Phenyl]Propionic Acid*	Phenolic acids	Phenolic acids	C15H20O8	327.11	165.06	328.116	-	-	[M-H]-	-	1	-	-	-	-	731353	545629	357411	2.0714e+07	2.15992e+07	1.66433e+07	1.35454e+07	1.17867e+07	1.32546e+07	-	-	-	1.27297	0.00611487	0.042221	36.0724	5.17282	up
Cmrn002205	UPLC-MS/MS	Bartsioside	Terpenoids	Monoterpenoids	C15H22O8	329.12	209.07	330.132	-	-	[M-H]-	-	3	62133-72-6	-	-	-	341222	251117	296384	143778	183024	200035	201411	201450	201017	-	-	-	1.13993	0.0236511	0.0764374	0.592803	-0.754376	insig
Safn000198	UPLC-MS/MS	2-Methyl-d-erythritol 2,4-cyclodiphosphate(2,4,7-trihydroxy-6-(hydroxymethyl)-6-methyl-1,3,5,2,4-trioxadiphosphocane 2,4-dioxide)	Others	Others	C5H12O9P2	276.99	78.96	277.996	-	-	[M-H]-	-	2	143488-44-2	-	-	-	1.21344e+06	1.08386e+06	1.00388e+06	1.18191e+06	1.59453e+06	1.83485e+06	1.42662e+06	1.4154e+06	1.42876e+06	-	-	-	0.966189	0.139104	0.219679	1.39686	0.482192	insig
pme2602	UPLC-MS/MS	O-Phospho-L-serine	Amino acids and derivatives	Amino acids and derivatives	C3H8NO6P	184	96.97	185.009	-	-	[M-H]-	-	3	407-41-0	-	-	C01005	40432.5	40411	50894.5	124276	163247	110800	87481.5	88248.5	96100.5	ko00260,ko00270,ko00970,ko01100,ko01110,ko01200,ko01230	C01005	-	1.24267	0.0253411	0.0789126	3.0236	1.59627	up
mws0275	UPLC-MS/MS	L-Malic acid*	Organic acids	Organic acids	C4H6O5	133.01	71.01	134.022	-	-	[M-H]-	-	1	97-67-6	-	-	C00149	4.75717e+07	5.80822e+07	5.7802e+07	1.82939e+07	1.76428e+07	1.76715e+07	4.10055e+07	4.24098e+07	4.15736e+07	ko00020,ko00620,ko00630,ko00710,ko01100,ko01110,ko01200	C00149	-	1.27429	0.00860682	0.048712	0.327967	-1.60838	down
pmb2654	UPLC-MS/MS	Anthranilate-1-O-Sophoroside	Phenolic acids	Phenolic acids	C19H27NO12	460.15	117.9	461.153	-	-	[M-H]-	-	3	-	-	-	-	335222	334399	288556	365626	301810	267368	278147	306174	307574	-	-	-	0.188661	0.826511	0.864215	0.975607	-0.0356275	insig
pme0500	UPLC-MS/MS	D-Melezitose	Others	Saccharides	C18H32O16	503.16	323.1	504.169	-	-	[M-H]-	-	3	597-12-6	-	-	C08243	42754.2	33737	76752.5	160828	210191	216462	130758	158752	131482	-	C08243	-	1.20172	0.00359173	0.0342427	3.83364	1.93871	up
Zmzn000079	UPLC-MS/MS	D-Erythrose-4-phosphate	Others	Saccharides	C4H9O7P	199	78.96	200.009	-	-	[M-H]-	-	3	585-18-2	-	-	C00279	594829	596122	689735	640847	570095	565924	522539	576278	543306	ko00030,ko00400,ko00710,ko00750,ko01100,ko01110,ko01200,ko01230,ko01240	C00279	-	0.518154	0.435747	0.517645	0.944797	-0.0819235	insig
Lmmn000214	UPLC-MS/MS	Solatriose	Others	Saccharides	C18H32O15	487.17	341.11	488.174	-	-	[M-H]-	-	3	528-40-5	-	-	-	1.70082e+06	1.38084e+06	1.32631e+06	2.6549e+06	2.61624e+06	2.29085e+06	2.01896e+06	1.67967e+06	1.83364e+06	-	-	-	1.21909	0.0030599	0.0318508	1.71553	0.778651	insig
Zmgn000216	UPLC-MS/MS	2-Hydroxyethylphosphonic acid	Organic acids	Organic acids	C2H7O4P	125	78.96	126.008	-	-	[M-H]-	-	3	22987-21-9	-	-	C06451	26920.2	30511.2	41050.3	27763.5	26832.2	39887.2	26621.2	36266.2	35237	ko00440,ko01100,ko01110	C06451	-	0.150849	0.834313	0.86966	0.959396	-0.0598016	insig
Lcfn121145	UPLC-MS/MS	3-Dehydro-L-gulonate6-phosphate	Organic acids	Organic acids	C6H11O10P	273	96.97	274.009	-	-	[M-H]-	-	3	-	-	-	C14899	407929	393124	393808	555770	646706	594440	442668	505572	555818	ko00040,ko00053,ko01100	C14899	-	1.25144	0.014446	0.0602322	1.50387	0.58868	insig
Lcfn121162	UPLC-MS/MS	ribulose-1,5-bisphosphat	Organic acids	Organic acids	C5H12O11P2	308.98	96.97	309.986	-	-	[M-H]-	-	3	24218-00-6	-	-	C01182	55318	49317.6	39160.8	45894.7	50159.2	54099.3	55087.6	53198.1	60948.2	ko00030,ko00630,ko00710,ko01100,ko01110,ko01200	C01182	-	0.28943	0.715343	0.771865	1.04421	0.0624081	insig
MWSmce203	UPLC-MS/MS	D-Cellobiose	Others	Saccharides	C12H22O11	341.12	73.03	342.116	-	-	[M-H]-	-	3	528-50-7	-	-	-	34103.2	35807.5	30286.2	56030.2	54117.7	39143	32300	50366	31758.5	-	-	-	1.07713	0.0811739	0.15239	1.48997	0.575288	insig
mws1080	UPLC-MS/MS	Galactinol	Others	Saccharides	C12H22O11	341.11	179.06	342.116	-	-	[M-H]-	-	1	3687-64-7	-	-	C01235	2.93375e+06	2.9487e+06	4.88526e+06	6.60498e+06	5.90096e+06	4.26e+06	5.96665e+06	7.00239e+06	4.8147e+06	ko00052,ko01100	C01235	-	0.93322	0.103455	0.17612	1.55706	0.638822	insig
mws1333	UPLC-MS/MS	Melibiose	Others	Saccharides	C12H22O11	341.11	113.02	342.116	-	-	[M-H]-	-	1	585-99-9	-	-	C05402	1.51067e+06	1.58304e+06	2.17887e+06	2.07021e+06	2.23663e+06	1.93275e+06	1.90462e+06	2.42337e+06	1.76704e+06	ko00052,ko01100,ko02010	C05402	-	0.757394	0.264792	0.351756	1.1834	0.242941	insig
Wayn000918	UPLC-MS/MS	Isocitric acid-1-O-diglucoside	Organic acids	Organic acids	C18H28O17	515.12	111.01	516.133	-	-	[M-H]-	-	2	-	-	-	-	253017	155266	279221	655327	673333	439436	381844	363542	372288	-	-	-	1.16018	0.0242139	0.0775186	2.57176	1.36276	up
Safn000221	UPLC-MS/MS	UDP-D-galactose	Nucleotides and derivatives	Nucleotides and derivatives	C15H24N2O17P2	565.05	323.03	566.055	-	-	[M-H]-	-	1	-	-	-	-	5.65272e+06	5.1616e+06	5.70207e+06	4.68265e+06	4.00415e+06	3.76913e+06	4.76263e+06	4.7882e+06	5.16301e+06	-	-	-	1.14275	0.0197575	0.069109	0.754156	-0.407065	insig
Safn000636	UPLC-MS/MS	6-O-D-glycero-α-D-manno-heptopyranosyl-β-D-glucopyranose*	Others	Saccharides	C13H24O12	371.119	191.058	372.127	-	-	[M-H]-	-	1	-	-	-	-	4.31109e+06	3.54019e+06	3.91395e+06	6.02129e+06	6.30677e+06	5.71095e+06	4.38665e+06	4.75747e+06	5.20434e+06	-	-	-	1.2321	0.00222003	0.0275376	1.53325	0.61659	insig
Safn000385	UPLC-MS/MS	D-α-D-Hep-(1→6)-β-D-Glc*	Others	Saccharides	C13H24O12	371.12	191.06	372.127	-	-	[M-H]-	-	1	-	-	-	-	4.31109e+06	3.54019e+06	3.91395e+06	6.02129e+06	6.30677e+06	5.71095e+06	4.38665e+06	4.75747e+06	5.20434e+06	-	-	-	1.2321	0.00222003	0.0275376	1.53325	0.61659	insig
Walbn00312	UPLC-MS/MS	Octose*	Others	Saccharides	C8H16O8	239.08	59.01	240.084	-	-	[M-H]-	-	1	6291-04-9	-	-	-	837700	778351	754449	781409	873566	814395	867348	815099	764190	-	-	-	0.533612	0.419085	0.503071	1.04171	0.0589519	insig
Lcfn121077	UPLC-MS/MS	1,3,4,5,6,7,8-heptahydroxyoctan-2-one*	Others	Saccharides	C8H16O8	239.08	59.01	240.084	-	-	[M-H]-	-	1	-	-	-	-	837700	778351	754449	781409	873566	814395	867348	815099	764190	-	-	-	0.533612	0.419085	0.503071	1.04171	0.0589519	insig
MWSmce576	UPLC-MS/MS	L-Glucose*	Others	Saccharides	C6H12O6	179.06	59.01	180.063	-	-	[M-H]-	-	1	921-60-8	-	-	-	755803	726540	620557	545081	932344	738895	916583	737307	796599	-	-	-	0.123476	0.77526	0.820167	1.05393	0.0757858	insig
Zamn00402	UPLC-MS/MS	sorbose*	Others	Saccharides	C6H12O6	179.06	59.01	180.063	-	-	[M-H]-	-	1	-	-	-	-	755803	726540	620557	545081	932344	738895	916583	737307	796599	-	-	-	0.123476	0.77526	0.820167	1.05393	0.0757858	insig
pmf0138	UPLC-MS/MS	D-Mannose*	Others	Saccharides	C6H12O6	179.06	59.01	180.063	-	-	[M-H]-	-	1	3458-28-4	-	-	C00159	1.0335e+06	769579	556132	780513	971457	1062201	983412	954985	795549	ko00051,ko00052,ko00520,ko01100,ko01250,ko02010	C00159	-	0.575997	0.410551	0.495223	1.19284	0.254406	insig
pmf0139	UPLC-MS/MS	D-Galactose*	Others	Saccharides	C6H12O6	179.06	59.01	180.063	-	-	[M-H]-	-	1	59-23-4	-	-	C00124	1002659	610265	836981	621767	1.05753e+06	837239	744689	909011	534998	ko00052,ko01100	C00124	-	0.0806611	0.90218	0.923912	1.0272	0.038715	insig
mws1164	UPLC-MS/MS	D-Fructose*	Others	Saccharides	C6H12O6	179.06	59.01	180.063	-	-	[M-H]-	-	1	57-48-7	-	-	C05003	755803	726540	620557	545081	932344	738895	916583	737307	796599	-	C05003	-	0.123476	0.77526	0.820167	1.05393	0.0757858	insig
mws4170	UPLC-MS/MS	D-Glucose*	Others	Saccharides	C6H12O6	179.06	59.01	180.063	-	-	[M-H]-	-	1	50-99-7	-	-	C00031	755803	726540	620557	545081	932344	738895	916583	737307	796599	ko00010,ko00030,ko00052,ko00500,ko00520,ko01100,ko01110,ko02010	C00031	-	0.123476	0.77526	0.820167	1.05393	0.0757858	insig
pmb2855	UPLC-MS/MS	L-Glutamine-O-glycoside	Amino acids and derivatives	Amino acids and derivatives	C11H20N2O8	307.11	145.06	308.122	-	-	[M-H]-	-	3	-	-	-	-	95641.5	102040	113044	127036	177686	143557	129052	100150	103340	-	-	-	1.09259	0.0788367	0.149966	1.44268	0.528752	insig
Lmqn000351	UPLC-MS/MS	Rutinose	Others	Saccharides	C12H22O10	325.11	59.01	326.121	-	-	[M-H]-	-	3	90-74-4	-	-	C08247	65870.5	55471.5	51667	74447.2	79474	77403.2	85552.3	104293	90304.2	-	C08247	-	1.14835	0.0335007	0.0918268	1.33707	0.419071	insig
Hmln000297	UPLC-MS/MS	Inositol*	Others	Saccharides	C6H12O6	179.05	59.01	180.063	-	-	[M-H]-	-	1	87-89-8	-	-	C00137	755803	726540	620557	545081	932344	738895	916583	737307	796599	ko00052,ko00053,ko00562,ko01100,ko01110,ko01250,ko02010,ko04070	C00137	-	0.123476	0.77526	0.820167	1.05393	0.0757858	insig
pme0281	UPLC-MS/MS	Terephthalic acid*	Phenolic acids	Phenolic acids	C8H6O4	165.02	121.03	166.027	-	-	[M-H]-	-	3	100-21-0	-	-	C06337	1.74254e+06	1.75458e+06	2.29793e+06	1.7751e+06	1843104	1.9047e+06	1446649	1.65335e+06	1576176	ko01100	C06337	-	0.268461	0.672176	0.735146	0.953041	-0.0693906	insig
MWSmce499	UPLC-MS/MS	Secoisolariciresinol diglucoside	Lignans and Coumarins	Lignans	C32H46O16	685.27	523.22	686.279	-	-	[M-H]-	-	3	158932-33-3	-	-	-	60012	69488	42806.2	70192.2	43802.5	38019.8	61607.8	47619.7	43010.3	-	-	-	0.37252	0.621612	0.688444	0.882234	-0.180766	insig
Zmcn004206	UPLC-MS/MS	kaempferol-3-caffeoyldiglucoside	Flavonoids	Flavonols	C36H36O19	771.18	609.14	772.185	-	-	[M-H]-	-	3	-	-	-	-	25740	23604.3	28003	91655.7	90153.3	160345	58638.8	59671	75197.5	-	CM00509	MetMap113	1.23923	0.0620005	0.129255	4.42361	2.14522	up
Lmgn007652	UPLC-MS/MS	Tianshic acid	Lipids	Free fatty acids	C18H34O5	329.23	211.13	330.241	-	-	[M-H]-	-	1	-	-	-	-	30363	21380.4	45843.4	56283.3	35500.7	79008.3	50907.1	47783.4	46313	-	-	-	0.846225	0.184985	0.271148	1.75016	0.807486	insig
Wasn003942	UPLC-MS/MS	Glucosyl 6,9-dihydroxydec-4-enoic acid	Terpenoids	Monoterpenoids	C16H28O9	363.17	201.11	364.173	-	-	[M-H]-	-	1	-	-	-	-	43846.8	31529	32109.2	92064	60496	38770.5	61926.8	30504.2	63282	-	-	-	0.894922	0.207426	0.297022	1.78007	0.831932	insig
pmn001370	UPLC-MS/MS	Pinoresinol-4,4'-O-diglucoside	Lignans and Coumarins	Lignans	C32H42O16	681.24	519.19	682.247	-	-	[M-H]-	-	2	63902-38-5	-	-	-	123132	156876	173869	136502	93314.2	119467	142255	165559	130301	-	-	-	0.846156	0.150297	0.231324	0.769555	-0.377904	insig
pme3207	UPLC-MS/MS	Muconic acid	Organic acids	Organic acids	C6H6O4	141.02	59.01	142.027	-	-	[M-H]-	-	3	1119-72-8	-	-	C02480	1.11533e+06	1.04307e+06	909013	1.70495e+06	1.11035e+06	1657342	1.37164e+06	1.52066e+06	1.47491e+06	ko01100	C02480	-	0.987907	0.122944	0.199676	1.45812	0.544106	insig
Zmzn000078	UPLC-MS/MS	Dihydroxyacetone phosphate	Others	Ketone compounds	C3H7O6P	168.99	78.96	169.998	-	-	[M-H]-	-	2	57-04-5	-	-	C00111	568252	466938	600861	523618	671583	506704	524568	474564	473201	ko00010,ko00040,ko00051,ko00052,ko00561,ko00562,ko00564,ko00630,ko00640,ko00710,ko00760,ko01100,ko01110,ko01200,ko01230	C00111	-	0.203819	0.757493	0.806241	1.04025	0.0569339	insig
[truncated: 755 more rows]

## Sheet: S2
Index	Platform	Compounds	Class I	Class II	Formula	Q1 (Da)	Q3 (Da)	Molecular weight (Da)	Quantitative ion	Qualitative ion	Ionization model	NIST_RI	Level	CAS	Odor	Threshold	cpd_ID	GRS-1	GRS-2	GRS-3	RRS-1	RRS-2	RRS-3	QC01	QC02	QC03	kegg_map	mw_cpd_ID	mw_map	VIP	P-value	FDR	Fold_Change	Log2FC	Type
[truncated: 788 more rows]

[truncated: 1 more sheets: S3]
